# Supplementary material for: Digital transformation and the choice of management control modes in enterprise groups
Source: PLoS One. 2025 Apr 22;20(4):e0320328. doi: 10.1371/journal.pone.0320328 (PMC12013941; doi:10.1371/journal.pone.0320328)
Supplement: S1 Dataset — (ZIP) [file pone.0320328.s001.zip]

Archive with 23 entries (10 files):
- S1 Dataset/
- S1 Dataset/Baseline regression/
- S1 Dataset/Baseline regression/Baseline regression.xls
- S1 Dataset/Descriptive statistic and correlation/
- S1 Dataset/Descriptive statistic and correlation/Descriptive statistic and correlation.xls
- S1 Dataset/Mechanism test/
- S1 Dataset/Mechanism test/Mechanism test.xls
- S1 Dataset/Moderating effect tests/
- S1 Dataset/Moderating effect tests/Corporate governance level/
- S1 Dataset/Moderating effect tests/Corporate governance level/Corporate governance level.xls
- S1 Dataset/Moderating effect tests/Environmental uncertainty/
- S1 Dataset/Moderating effect tests/Environmental uncertainty/Environmental uncertainty.xls
- S1 Dataset/Moderating effect tests/Ownership/
- S1 Dataset/Moderating effect tests/Ownership/Ownership.xls
- S1 Dataset/Robustness tests/
- S1 Dataset/Robustness tests/Exogenous shock test/
- S1 Dataset/Robustness tests/Exogenous shock test/Exogenous shock test.xls
- S1 Dataset/Robustness tests/Instrumental variable method/
- S1 Dataset/Robustness tests/Instrumental variable method/Instrumental variable method.xls
- S1 Dataset/Robustness tests/Replacement of the explained variable/
- S1 Dataset/Robustness tests/Replacement of the explained variable/Replacement of the explained variable.xls
- S1 Dataset/Robustness tests/Replacement of the explanatory variable/
- S1 Dataset/Robustness tests/Replacement of the explanatory variable/Replacement of the explanatory variable.xls
