# Supplementary material for: Digital transformation and the choice of management control modes in enterprise groups
Source: PLoS One. 2025 Apr 22;20(4):e0320328. doi: 10.1371/journal.pone.0320328 (PMC12013941; doi:10.1371/journal.pone.0320328)
Supplement: S1 Dataset — (ZIP) [file pone.0320328.s001.zip › S1 Dataset/Moderating effect tests/Ownership/Ownership.xls]

## Sheet: Sheet1
code	year	mcm	digital	SOE	soedigital	ind	Size	Lev	roa	Growth	Board	Indratio	Dual	Top1	age	Mshare
2	2012	-1.65442	0	1	0	K	26.262	0.783163	0.0646952	0.436505	2.3979	36.36	0	14.725	3.09104	0.2142
2	2013	-1.63929	1.09861	1	1.09861	K	26.262	0.77997	0.0587005	0.313263	2.3979	36.36	0	14.699	3.13549	0.2884
2	2014	-1.43661	2.56495	1	2.56495	K	26.262	0.772046	0.0524359	0.0810022	2.3979	36.36	0	14.9082	3.17805	0.1815
2	2015	-1.55399	1.09861	1	1.09861	K	26.262	0.777015	0.0612311	0.335828	2.3979	36.36	0	15.2264	3.21888	0.1912
2	2016	-1.61454	1.09861	1	1.09861	K	26.262	0.805367	0.0566526	0.229754	2.3979	36.36	0	15.2436	3.2581	0.1816
2	2018	-1.23457	2.07944	1	2.07944	K	26.262	0.845856	0.0545366	0.225537	2.3979	36.36	0	29.3755	3.3322	0.109
2	2019	-1.20052	1.38629	1	1.38629	K	26.262	0.843589	0.0504987	0.235873	2.30259	40	0	28.692	3.3322	0.1065
2	2020	-1.24974	2.07944	1	2.07944	K	26.262	0.812835	0.0471344	0.139219	2.3979	36.36	0	27.9126	3.3322	0.0762
2	2021	-1.45963	2.30259	1	2.30259	K	26.262	0.797398	0.0297317	0.080375	2.3979	36.36	0	27.8942	3.3322	0.0762
2	2022	-1.59363	2.07944	1	2.07944	K	26.262	0.769515	0.0297646	0.112723	2.3979	36.36	0	27.8815	3.3322	0.0863
4	2012	-1.57014	0.693147	0	0	C27	19.9917	0.232528	0.0521558	0.306825	2.19722	33.33	0	26.0961	3.09104	0.0027
4	2013	-1.53292	0	0	0	C27	19.9917	0.403239	0.0477243	-0.252444	2.19722	33.33	0	26.0961	3.13549	0.0027
4	2014	-1.6717	0	0	0	C27	19.9917	0.534754	0.0686844	0.107499	2.19722	33.33	0	26.0961	3.17805	0.0027
4	2015	-1.69823	0	0	0	C27	19.9917	0.590402	0.0286759	0.494308	2.19722	33.33	1	28.4182	3.21888	1.4533
4	2016	-1.56965	0	0	0	C27	19.9917	0.203456	0.156791	1.38821	2.19722	33.33	1	28.4182	3.2581	1.4505
6	2012	-0.434818	1.09861	1	1.09861	K	22.9579	0.620165	0.0965094	0.188072	2.19722	33.33	0	19.932	3.04452	1.3798
6	2013	-0.633332	0.693147	1	0.693147	K	23.0227	0.579972	0.0995126	0.498858	2.19722	33.33	0	20.3114	3.09104	1.0961
7	2012	-0.400904	0	0	0	H	20.4871	0.624158	0.0311903	0.891048	2.19722	33.33	0	17.4079	3.04452	10.9013
7	2013	-0.0359479	0	0	0	H	20.304	0.462754	0.0480406	-0.314446	2.07944	37.5	0	17.4079	3.09104	10.8693
7	2014	-0.139147	1.94591	0	0	H	20.339	0.474294	-0.015163	-0.0758143	1.79176	50	0	13.4246	3.13549	0.0452
7	2015	-0.447446	2.77259	0	0	H	19.9917	0.223847	0.0320586	-0.500442	2.07944	37.5	0	15.1673	3.17805	0
7	2016	0.351223	2.63906	0	0	H	20.0584	0.149962	0.18424	-0.539502	2.19722	33.33	0	13.5254	3.21888	0.0647
7	2017	0.172124	2.30259	0	0	K	19.9917	0.118029	0.00034083	0.0201648	2.19722	33.33	0	13.5254	3.2581	0
7	2018	0.133642	1.38629	0	0	K	20.1158	0.643431	-0.186549	0.0706243	2.19722	33.33	0	21.6483	3.29584	0
7	2019	0.129735	0.693147	0	0	K	20.0953	0.601261	0.0764357	-0.00996612	1.60944	40	0	21.6483	3.3322	0
8	2013	-1.32777	0	0	0	H	20.2559	0.100605	0.0488764	-0.081551	1.94591	42.86	0	62.7115	3.09104	0
8	2015	-1.43631	2.19722	0	0	C37	22.0012	0.189809	0.112283	2.14076	1.94591	42.86	0	28.2176	3.17805	12.7967
8	2016	-1.44121	2.48491	1	2.48491	C37	22.8265	0.246583	0.109348	0.448569	1.94591	42.86	0	12.4596	3.21888	8.9433
8	2017	-1.43091	3.21888	1	3.21888	C37	23.0915	0.326949	0.110164	0.242497	1.94591	42.86	0	12.4187	3.2581	8.224
8	2018	-1.40273	3.97029	1	3.97029	C37	23.0714	0.29251	0.0466091	0.100376	2.19722	33.33	0	20	3.29584	7.3135
8	2019	-1.32801	3.55535	1	3.55535	C37	23.2119	0.370962	0.0569814	0.255465	2.19722	33.33	0	22.923	3.3322	5.5356
8	2020	-1.38624	2.3979	1	2.3979	C37	23.2749	0.480167	-0.0594582	-0.404524	2.19722	33.33	0	25.6192	3.3322	4.1319
8	2021	-1.44004	2.3979	1	2.3979	C37	23.2393	0.568954	-0.0922004	0.155036	2.19722	33.33	1	25.6192	3.3322	4.1381
8	2022	-1.45907	1.94591	1	1.94591	C37	23.1435	0.601696	-0.0609168	-0.199499	2.19722	33.33	1	25.6192	3.3322	4.1381
9	2010	-1.52519	0	0	0	S	23.0283	0.62953	0.0760458	-0.0160924	2.19722	33.33	1	9.3552	2.99573	0.0173
9	2011	-1.57901	0	0	0	S	23.1901	0.650402	0.0594814	0.263767	2.19722	33.33	1	11.9568	3.04452	0.0168
9	2012	-1.63081	0	0	0	S	23.3013	0.643669	0.0534662	-0.0100031	2.07944	37.5	1	12.3429	3.09104	0.0151
9	2013	-1.63166	0.693147	0	0	S	23.3342	0.628798	0.0535771	0.0324092	2.07944	37.5	1	12.3429	3.13549	0.0151
9	2014	-1.58563	1.38629	0	0	S	23.4128	0.628934	0.0546611	0.0376539	1.94591	42.86	1	12.3429	3.17805	0.0151
9	2015	-1.57706	1.60944	0	0	S	23.6199	0.638202	0.0872972	0.128465	1.94591	42.86	1	11.9113	3.21888	0.0842
9	2016	-1.57656	2.3979	0	0	S	23.797	0.623791	0.0457204	0.317839	2.19722	33.33	1	11.9113	3.2581	0.1022
9	2017	-1.63934	2.07944	0	0	S	24.0231	0.633121	0.0341785	0.0954126	2.19722	33.33	1	11.9113	3.29584	0.1232
9	2018	-1.69857	2.07944	0	0	S	24.1194	0.649896	0.0519484	0.668047	2.19722	33.33	1	11.9113	3.3322	0.1232
9	2019	-1.67266	2.07944	1	2.07944	S	24.1314	0.645559	0.0549825	0.0199035	2.07944	37.5	1	11.9113	3.3322	0.1232
10	2013	-1.35712	0.693147	0	0	C35	20.7507	0.358152	0.00960003	0.925853	2.3979	36.36	0	29.9896	2.94444	0
10	2014	-1.10653	0.693147	0	0	C35	20.5054	0.314128	-0.091643	-0.364488	2.30259	40	0	29.9896	2.99573	0
10	2015	-1.37615	0.693147	0	0	E	22.3646	0.579577	0.0265097	2.14076	2.30259	40	0	21.5111	3.04452	0
10	2016	-1.49461	0	0	0	E	22.3029	0.544721	0.0321636	0.100431	2.3979	36.36	0	21.5111	3.09104	0.2294
10	2017	-1.52208	0	0	0	E	21.8563	0.620116	-0.186549	-0.280622	2.3979	36.36	0	21.5111	3.13549	0.2294
10	2018	-1.35776	0	0	0	E	21.9091	0.819505	-0.186549	-0.539502	2.30259	40	0	13.5078	3.17805	0
10	2020	-0.60155	0	0	0	E	21.9879	0.769527	0.0501081	-0.255949	2.3979	36.36	0	14.5655	3.2581	0
10	2021	-0.703397	0	0	0	E	22.2466	0.812883	0.032947	0.247323	2.3979	36.36	0	14.5655	3.29584	0
10	2022	-0.59042	0	0	0	E	22.0105	0.752552	-0.141204	-0.539502	1.60944	40	0	33.8393	3.3322	0
11	2012	-1.48219	0	1	0	K	22.0972	0.619304	0.130342	0.321415	2.19722	33.33	0	54.328	3.04452	0
11	2013	-1.43908	0	1	0	K	22.0774	0.534334	0.106493	-0.130055	2.19722	33.33	0	54.3301	3.09104	0
11	2014	-1.36352	0	1	0	K	22.0799	0.465632	0.139512	-0.216632	2.19722	33.33	0	54.3301	3.13549	0
11	2015	-1.38197	1.60944	1	1.60944	K	22.2003	0.520347	0.0505569	-0.150603	2.19722	33.33	0	54.3301	3.17805	0
11	2016	-0.753624	0	1	0	K	22.6185	0.637636	0.0849728	0.911239	2.19722	33.33	0	54.3301	3.21888	0
12	2010	-1.44572	0	1	0	C30	23.2466	0.457945	0.168633	0.466906	2.19722	33.33	0	9.3552	2.94444	0.6509
12	2011	-1.4443	0	1	0	C30	23.4499	0.521906	0.128449	0.0680261	2.19722	33.33	1	9.3552	2.99573	0.6574
12	2012	-1.54177	0	1	0	C30	23.386	0.493004	0.0477758	-0.154324	2.19722	33.33	1	9.3552	3.04452	0.5853
12	2013	-1.52589	0	1	0	C30	23.4366	0.442868	0.144105	0.105719	2.19722	33.33	0	9.3552	3.09104	0.6239
12	2014	-1.4611	0	1	0	C30	23.4501	0.442985	0.0743922	-0.0891274	2.19722	33.33	0	9.3552	3.13549	0.6463
12	2016	-1.46911	1.60944	0	0	C30	23.5651	0.525907	0.0744988	0.207673	1.94591	42.86	1	15.4479	3.21888	0
12	2017	-1.61338	1.60944	0	0	C30	23.6955	0.55057	0.0715487	0.212313	2.19722	33.33	0	14.8415	3.2581	0.4243
12	2018	-1.5475	1.38629	0	0	C30	23.6737	0.505634	0.0462623	-0.0247659	2.07944	37.5	0	14.8078	3.29584	0.6029
12	2019	-1.50677	1.60944	0	0	C30	23.6248	0.457957	0.0510525	-0.0130005	2.07944	37.5	0	15.0051	3.3322	0.3327
12	2020	-1.38624	1.94591	0	0	C30	23.6071	0.406367	0.0737001	0.0190245	2.19722	33.33	0	15.1883	3.3322	0.1924
12	2021	-1.4268	2.19722	0	0	C30	23.716	0.404872	0.109384	0.277173	2.19722	33.33	0	15.1883	3.3322	0.1528
12	2022	-1.49187	1.94591	0	0	C30	23.9777	0.483645	0.105886	0.115171	2.07944	37.5	0	15.1883	3.3322	0.0887
14	2013	0.233596	0	1	0	K	21.3613	0.649425	0.0327306	0.338565	2.19722	33.33	0	32.0227	3.09104	0
14	2014	0.555293	0	1	0	K	21.5283	0.676601	0.0455914	-0.0924461	2.19722	33.33	0	32.0227	3.13549	0
14	2015	0.319681	0	1	0	K	21.4982	0.643892	0.0353459	-0.192651	2.19722	33.33	0	32.0227	3.17805	0.0011
14	2016	0.187898	0	1	0	K	21.3512	0.575952	0.0215328	0.502267	2.19722	33.33	0	32.8717	3.21888	0.0011
14	2017	0.0210738	0	1	0	K	21.1474	0.476437	0.0112401	-0.173363	2.19722	33.33	0	34.0167	3.2581	0
14	2018	0.029213	1.09861	1	1.09861	K	21.3742	0.504366	0.123197	-0.302474	2.19722	33.33	0	34.0167	3.29584	0
14	2019	0.0549457	1.09861	1	1.09861	K	21.4025	0.515342	0.0232365	0.224095	2.19722	33.33	0	34.0167	3.3322	0
16	2010	0.387857	1.09861	1	1.09861	C39	23.5246	0.743477	0.00357997	0.290551	1.94591	42.86	0	19	2.94444	0.0005
16	2011	0.392584	2.19722	1	2.19722	C39	23.551	0.749408	0.00349092	-0.052236	1.94591	42.86	0	19	2.99573	0
16	2012	0.336979	1.94591	1	1.94591	C39	23.5304	0.743593	0.0162144	0.130737	1.94591	42.86	0	19	3.04452	0
16	2013	0.441438	1.38629	1	1.38629	C39	23.4797	0.728132	0.00757897	0.0910071	1.94591	42.86	0	19	3.09104	0
16	2014	0.338577	1.60944	1	1.60944	C39	23.5434	0.743884	0.0138453	-0.0291526	1.94591	42.86	0	21.7508	3.13549	0
16	2015	0.273222	2.99573	1	2.99573	C39	23.38	0.784184	-0.0770133	-0.0529417	1.60944	57.14	1	21.7508	3.17805	0
16	2016	0.214852	3.04452	1	3.04452	C39	23.5707	0.807546	0.0115897	0.103515	1.94591	42.86	1	21.7508	3.21888	0
16	2017	0.111806	3.09104	1	3.09104	C39	23.8828	0.652011	0.25876	0.538363	1.94591	42.86	0	21.7508	3.2581	0.0011
16	2018	-0.414237	3.85015	1	3.85015	C39	24.2193	0.713465	0.0302089	0.477109	1.94591	42.86	0	21.7508	3.29584	0.0011
16	2019	-0.836959	3.43399	1	3.43399	C39	24.4748	0.766908	0.0324582	0.194948	1.94591	42.86	0	21.7508	3.3322	0.0011
16	2020	-1.24418	3.98898	1	3.98898	C39	24.6328	0.78505	0.0344673	-0.0864906	1.94591	42.86	0	21.7508	3.3322	0.0011
16	2021	-1.14997	3.49651	1	3.49651	C39	24.409	0.744174	0.0562421	-0.0247324	1.94591	42.86	0	21.7508	3.3322	0.0011
16	2022	-1.10411	3.63759	1	3.63759	C39	24.3613	0.777428	-0.0396733	-0.397069	1.94591	42.86	0	21.7508	3.3322	0
17	2014	-0.113372	0.693147	0	0	C37	19.9917	0.737887	0.0764075	-0.217774	2.19722	33.33	0	11.5188	3.13549	0.0015
17	2015	-0.447912	0	0	0	C37	19.9917	0.708077	-0.0141029	-0.193712	2.07944	37.5	1	11.5188	3.17805	0.0011
17	2016	-0.579402	0	0	0	C37	19.9917	0.680489	0.0844548	-0.169715	2.07944	37.5	1	11.5188	3.21888	0.0011
18	2014	0.477724	0	0	0	C17	19.9917	0.297661	0.025196	-0.539502	2.19722	33.33	1	25.5058	3.13549	0
18	2015	-1.48015	0.693147	0	0	C17	22.1139	0.681256	0.231162	2.14076	2.19722	33.33	1	34.2659	3.17805	34.2665
18	2016	-1.58179	0	0	0	E	22.801	0.770794	0.114761	0.163237	2.19722	33.33	1	34.3263	3.21888	34.327
19	2010	-0.515427	1.09861	1	1.09861	C15	20.3054	0.433623	0.0327544	0.247935	2.19722	33.33	0	26.3271	2.94444	0
19	2011	-0.699537	0	1	0	C15	20.7834	0.162047	0.0193583	0.38483	2.19722	33.33	0	19.0893	2.99573	0
19	2012	-0.976104	0	1	0	C15	20.9246	0.177289	0.0668715	-0.023379	2.19722	33.33	0	19.0893	3.04452	0
19	2013	-0.866422	0.693147	1	0.693147	C15	21.0134	0.243113	0.0483523	0.410336	2.19722	33.33	0	19.0893	3.09104	0
19	2014	-0.409109	1.60944	1	1.60944	C15	20.867	0.139418	0.0136645	-0.160151	2.19722	33.33	0	19.0893	3.13549	0
19	2015	-0.594935	2.63906	1	2.63906	C15	20.782	0.0974302	-0.0382621	-0.0812147	2.19722	33.33	0	19.0893	3.17805	0.0668
19	2016	-0.574908	2.70805	1	2.70805	C15	20.8875	0.109292	0.100959	-0.19171	2.19722	33.33	0	19.0893	3.21888	0.0676
19	2017	-0.476284	2.3979	1	2.3979	C15	20.7913	0.100181	-0.0560009	0.155017	2.19722	33.33	0	19.0893	3.2581	0.0676
19	2018	-1.42955	3.3673	1	3.3673	C15	22.5903	0.329474	0.0927073	2.14076	2.19722	33.33	0	63.793	3.29584	0.0257
19	2019	-1.41888	3.3673	1	3.3673	F	22.6365	0.31758	0.0646923	0.0279959	2.19722	33.33	0	63.793	3.3322	0.0088
19	2020	-1.40253	3.71357	1	3.71357	F	22.7124	0.34396	0.0671308	0.0745519	2.19722	33.33	0	63.793	3.3322	0
19	2021	-1.30221	3.49651	1	3.49651	F	22.7605	0.387596	0.0764399	-0.146827	2.19722	33.33	0	63.793	3.3322	0
19	2022	-1.26448	3.4012	1	3.4012	F	22.7303	0.350589	0.0691244	-0.18017	1.79176	50	0	63.793	3.3322	0
20	2010	-1.23438	0	0	0	C39	20.4029	0.632778	0.0412575	0.466919	1.94591	42.86	1	41.1391	2.94444	0
20	2011	-1.25613	0	0	0	C39	20.3204	0.58566	0.0480769	0.174627	1.94591	42.86	1	41.1391	2.99573	0
20	2012	-1.14821	0	0	0	C39	20.34	0.588963	0.0389659	-0.173431	1.94591	42.86	1	41.1391	3.04452	0
20	2013	-1.29255	0	0	0	C39	20.4104	0.625809	0.0196167	-0.134095	1.94591	42.86	1	41.1391	3.09104	0
20	2014	-1.20654	1.09861	0	0	C39	20.874	0.758028	0.053248	0.108514	1.94591	42.86	1	41.1391	3.13549	0
20	2015	-1.18593	1.38629	0	0	C39	20.8674	0.72819	0.0416774	-0.281193	1.94591	42.86	1	41.1391	3.17805	0
20	2016	-1.32221	0	0	0	C39	20.2652	0.494528	0.0153244	0.239685	1.79176	50	1	41.1391	3.21888	0
20	2017	-1.34157	0	0	0	C39	20.2609	0.490804	0.0182377	0.385796	1.79176	50	1	41.1391	3.2581	0
20	2018	-1.32117	0	0	0	C39	20.2405	0.475007	0.0239142	-0.257556	1.79176	50	1	41.2066	3.29584	0
20	2019	-1.35614	0	0	0	C39	20.2358	0.463615	0.0287472	0.13266	1.79176	50	1	42.1279	3.3322	0.9994
20	2020	-1.40247	0	0	0	C39	20.2577	0.464384	0.0345551	-0.0413206	1.79176	50	1	42.1279	3.3322	0.9994
20	2021	-1.39886	0.693147	0	0	C39	20.3076	0.479568	0.0306685	0.106787	1.79176	50	1	42.1279	3.3322	0.9994
21	2012	-0.616768	0	1	0	C39	23.0438	0.59178	-0.00203562	-0.119743	2.19722	33.33	0	49.6362	2.94444	0.146
21	2013	-0.759685	1.09861	1	1.09861	C39	23.3426	0.638573	-0.00367217	-0.0829284	2.19722	33.33	0	44.5088	2.99573	0.131
21	2014	-0.86863	1.09861	1	1.09861	C39	23.394	0.649905	0.00525787	0.0933961	2.19722	33.33	0	44.5088	3.04452	0.131
21	2015	-0.99319	0.693147	1	0.693147	C39	23.3861	0.636919	0.0109874	-0.0658197	2.19722	33.33	0	44.5088	3.09104	0.131
21	2016	-1.09362	1.09861	1	1.09861	C39	23.1843	0.547908	0.0322866	-0.0190501	2.19722	33.33	0	44.5088	3.13549	0.1305
21	2017	-1.126	2.48491	1	2.48491	C39	23.5326	0.642835	0.0533721	-0.0570298	2.19722	33.33	0	44.5088	3.17805	0.1683
21	2018	-1.30784	3.21888	1	3.21888	C39	23.4957	0.576803	0.0324735	0.130278	2.19722	33.33	0	44.5088	3.21888	0.1642
21	2019	-1.25756	2.30259	1	2.30259	C39	23.6385	0.615132	0.0216224	-0.176651	2.19722	33.33	0	43.5088	3.2581	0.1642
21	2020	-1.33904	2.07944	1	2.07944	C39	23.7976	0.629761	0.0693722	0.131839	2.07944	37.5	0	36.6053	3.29584	0.0493
21	2021	-1.47507	3.21888	1	3.21888	C39	24.0209	0.575808	0.0408405	0.101623	2.19722	33.33	0	34.51	3.3322	0.0478
21	2022	-1.42006	3.17805	1	3.17805	C39	24.0488	0.569897	0.01389	-0.0224328	2.19722	33.33	0	34.51	3.3322	0.0439
22	2010	-1.22079	0	1	0	G	22.5482	0.386159	0.162638	0.187646	2.19722	33.33	0	57.5099	2.89037	0.1206
22	2011	-1.19141	0	1	0	G	22.6012	0.372183	0.130071	-0.0185477	2.19722	33.33	0	57.5215	2.94444	0.1636
22	2012	-1.21975	0	1	0	G	22.6374	0.341554	0.121858	0.0443227	2.19722	33.33	0	57.5215	2.99573	0.1258
22	2013	-1.17547	0	1	0	G	22.7175	0.35642	0.113387	-0.00172173	2.19722	33.33	0	32.5215	3.04452	0.0749
22	2014	-1.06132	0	1	0	G	22.66	0.297041	0.105048	0.0134724	2.19722	33.33	0	32.5215	3.09104	0.076
22	2015	-1.05948	1.79176	1	1.79176	G	22.6568	0.243639	0.113726	0.0375907	1.79176	50	0	32.5215	3.13549	0.0452
22	2016	-1.12511	0.693147	1	0.693147	G	22.6134	0.148552	0.116398	0.0173547	2.19722	33.33	0	32.5215	3.17805	0.063
22	2017	-1.24079	0	1	0	G	22.7996	0.176595	0.122822	0.289281	2.19722	33.33	0	32.5215	3.21888	0.0331
23	2010	-0.36467	0	0	0	E	20.6598	0.661815	0.0469266	0.178794	2.19722	33.33	0	31.3058	2.89037	0.0012
23	2011	-0.409091	0	0	0	E	20.8127	0.684301	0.0422	-0.129909	2.19722	33.33	0	31.4355	2.94444	0.0012
23	2012	-0.278559	0	0	0	C30	20.9213	0.665814	0.0548646	0.0972328	2.19722	33.33	0	29.99	2.99573	0.0012
23	2013	-0.0154575	0	0	0	C30	21.0196	0.691395	0.0284317	0.218224	2.19722	33.33	0	30.129	3.04452	0.0002
23	2014	0.166363	0	0	0	C30	21.1112	0.711966	0.0287341	0.0213333	2.19722	33.33	0	30.129	3.09104	0.0002
23	2015	0.139325	1.38629	0	0	C30	21.1717	0.714821	0.0414978	-0.0499389	2.19722	33.33	0	15.1345	3.13549	0
23	2016	-0.0419967	0	0	0	C30	21.138	0.699066	0.026481	-0.0268295	2.19722	33.33	0	15.1345	3.17805	0
23	2017	0.0558933	0	0	0	C30	21.3919	0.754666	0.0344755	0.217065	2.07944	37.5	0	15.1345	3.21888	0
23	2018	-0.197316	0	0	0	C30	21.565	0.781529	0.038797	0.310888	2.07944	37.5	0	15.1345	3.2581	0
23	2019	-0.698596	0	0	0	C30	21.6473	0.767842	0.0538018	0.136042	2.19722	33.33	1	27.3862	3.29584	0
23	2020	-0.809621	0	0	0	C30	21.5683	0.739688	0.0250788	-0.0258683	2.19722	33.33	1	27.3862	3.3322	0.0001
23	2021	-0.76702	0	0	0	C30	21.4956	0.741732	0.00299537	-0.170093	2.19722	33.33	1	27.3862	3.3322	0
23	2022	-1.21054	0	0	0	C30	21.1382	0.835406	-0.139003	-0.539502	2.19722	33.33	1	27.3862	3.3322	0
24	2013	-1.77156	1.38629	1	1.38629	K	25.6214	0.709661	0.0705617	0.28743	2.3979	36.36	0	40.3784	3.04452	0.0312
24	2014	-1.77156	0	1	0	K	25.7451	0.711609	0.0640125	0.332145	2.3979	36.36	0	40.3784	3.09104	0.0245
25	2010	-0.577179	0	1	0	F	20.2117	0.666757	0.0192949	-0.107073	2.07944	37.5	0	66.22	2.89037	0
25	2011	-0.558516	0	1	0	F	20.1624	0.647128	0.0254845	0.0438302	2.19722	33.33	0	66.22	2.94444	0
25	2012	-0.581684	0	1	0	F	20.2846	0.688234	0.0317832	0.0405685	2.19722	33.33	0	66.22	2.99573	0
25	2013	-0.338084	0	1	0	F	20.368	0.709393	0.0460102	0.159866	2.19722	33.33	0	66.22	3.04452	0
25	2014	-1.21781	1.79176	1	1.79176	F	20.508	0.749071	0.036882	-0.0446691	2.19722	33.33	0	66.22	3.09104	0
25	2015	-0.980825	2.70805	1	2.70805	F	20.8791	0.248214	0.0522906	-0.346807	2.19722	33.33	0	51.0864	3.13549	0
25	2016	-0.968177	1.60944	1	1.60944	F	20.8964	0.235883	0.0254314	0.0675411	2.19722	33.33	0	49.0865	3.17805	0
25	2017	-0.977296	2.56495	1	2.56495	F	21.0621	0.28881	0.0543495	0.070924	2.19722	33.33	0	49.0865	3.21888	0
25	2018	-0.930813	2.19722	1	2.19722	F	21.2291	0.337101	0.0634045	0.192956	2.07944	37.5	0	49.0865	3.2581	0
25	2019	-0.239564	1.38629	1	1.38629	F	21.2215	0.186276	0.186181	0.378608	2.19722	33.33	0	49.0865	3.29584	0
25	2020	-0.0183769	1.09861	1	1.09861	F	21.2588	0.189527	0.0437641	-0.256804	2.19722	33.33	0	49.0865	3.3322	0
25	2021	0.0379392	0.693147	1	0.693147	F	21.3437	0.216415	0.0963235	0.198155	2.19722	33.33	0	49.0865	3.3322	0
25	2022	-0.0368533	0	1	0	F	21.5262	0.257972	0.0482961	0.647243	2.19722	33.33	0	47.5107	3.3322	0
26	2010	-0.30988	0	1	0	F	21.6138	0.471559	0.0814565	0.439112	2.19722	33.33	0	41.4946	2.89037	0.0169
26	2011	-0.293371	1.38629	1	1.38629	F	21.7865	0.518694	0.0963132	0.438185	2.19722	33.33	0	41.4946	2.94444	0.0169
26	2012	-0.678185	0.693147	1	0.693147	F	21.9253	0.564416	0.0820059	0.180749	2.19722	33.33	0	41.4946	2.99573	0.0169
26	2013	-0.667227	1.09861	1	1.09861	F	21.9927	0.56759	0.0731236	0.0263014	2.07944	37.5	0	41.4946	3.04452	0.0169
26	2014	-0.685658	1.09861	1	1.09861	F	22.0201	0.552603	0.0765509	0.0562739	2.19722	33.33	0	41.4946	3.09104	0.0169
26	2015	-0.649807	1.60944	1	1.60944	F	22.1694	0.457733	0.0581641	-0.0353696	2.19722	33.33	0	41.4946	3.13549	0.0169
26	2016	-0.597377	2.19722	1	2.19722	F	22.1108	0.406989	0.0518493	-0.0532325	2.19722	33.33	0	37.1463	3.17805	0.0151
26	2017	-0.608976	2.83321	1	2.83321	F	21.9986	0.310582	0.0629959	0.117555	2.19722	33.33	0	37.1463	3.21888	0.1156
26	2018	-0.625946	2.19722	1	2.19722	F	22.0041	0.286011	0.0744102	0.0163311	2.19722	33.33	0	37.1463	3.2581	0.1156
26	2019	-0.625476	2.19722	1	2.19722	F	22.0479	0.294179	0.0839737	0.0893294	2.19722	33.33	0	36.792	3.29584	0.2531
26	2020	-0.756163	2.48491	1	2.48491	F	22.1142	0.303269	0.104609	0.145572	2.19722	33.33	0	38.0706	3.3322	0.2619
26	2021	-0.798672	2.07944	1	2.07944	F	22.1368	0.266957	0.132116	0.235727	2.19722	33.33	0	38.253	3.3322	0.3802
26	2022	-0.767188	2.56495	1	2.56495	F	22.1384	0.238204	0.0875845	-0.169657	2.19722	33.33	0	39.0245	3.3322	0.3206
27	2010	-0.881274	0	1	0	D	24.093	0.435322	0.0771152	0.0944832	2.19722	33.33	0	63.74	2.89037	0
27	2011	-0.523121	0	1	0	D	24.1735	0.462982	0.0651091	0.15422	2.19722	33.33	0	63.74	2.94444	0
27	2012	-0.733107	0	1	0	D	24.2002	0.457686	0.064385	-0.108329	2.19722	33.33	0	63.74	2.99573	0
27	2013	-0.779662	0	1	0	D	24.2316	0.435835	0.0817078	-0.0372374	2.19722	33.33	0	47.8246	3.04452	0
27	2014	-0.810969	0	1	0	D	24.3724	0.470503	0.0980705	0.0125709	2.19722	33.33	0	47.8246	3.09104	0
27	2015	-0.87712	0.693147	1	0.693147	D	24.7849	0.571741	0.0688099	-0.110032	2.19722	33.33	0	47.8246	3.13549	0
27	2016	-0.916205	0.693147	1	0.693147	D	24.8319	0.592068	0.0481439	0.0169029	2.19722	33.33	0	47.8246	3.17805	0
27	2017	-0.979131	0.693147	1	0.693147	D	25.0701	0.679887	0.0409917	0.373538	2.19722	33.33	0	47.8246	3.21888	0
27	2018	-1.03302	1.38629	1	1.38629	D	25.1668	0.676944	0.0372776	0.19179	2.19722	33.33	0	47.8246	3.2581	0
27	2019	-1.04354	0	1	0	D	25.2888	0.650566	0.0463622	0.12358	2.19722	33.33	0	47.8246	3.29584	0
27	2020	-1.14082	1.09861	1	1.09861	D	25.46	0.633063	0.0617486	-0.0174136	2.19722	33.33	0	43.9076	3.3322	0
27	2021	-1.09361	1.09861	1	1.09861	D	25.6023	0.622932	0.0386874	0.543403	2.19722	33.33	0	43.9076	3.3322	0
27	2022	-1.11609	1.38629	1	1.38629	D	25.6739	0.615474	0.0378894	0.188636	2.19722	33.33	0	43.9076	3.3322	0
28	2010	-1.32181	0	1	0	F	22.5649	0.820599	0.073196	0.193105	2.19722	33.33	0	38.3342	2.89037	0.0016
28	2011	-1.33378	0.693147	1	0.693147	F	22.76	0.813874	0.0781078	0.158132	2.19722	33.33	0	38.3342	2.94444	0.0016
28	2012	-1.34366	0	1	0	F	22.9528	0.802164	0.090255	0.19044	2.07944	37.5	0	38.3342	2.99573	0.0012
28	2013	-1.33452	1.79176	1	1.79176	F	23.1264	0.790499	0.0809195	0.176979	2.07944	37.5	0	38.3342	3.04452	0.0009
28	2014	-1.29609	1.38629	1	1.38629	F	23.275	0.621854	0.0797437	0.12995	2.19722	33.33	0	51	3.09104	0.0007
28	2015	-1.27594	1.60944	1	1.60944	F	23.3049	0.578883	0.0808215	0.0851123	2.19722	33.33	0	51	3.13549	0.0007
28	2016	-1.59042	1.60944	1	1.60944	F	23.7826	0.581754	0.0985843	0.586897	2.07944	37.5	0	51	3.17805	0.0007
28	2017	-1.54677	2.19722	1	2.19722	F	23.8298	0.55569	0.072218	0.000368494	1.94591	42.86	0	56.0581	3.21888	0.0006
28	2018	-1.60705	1.94591	1	1.94591	F	24.0882	0.519335	0.0698909	0.0450459	2.19722	33.33	0	56.0581	3.2581	0.0006
28	2019	-1.6038	1.38629	1	1.38629	F	24.2354	0.541779	0.0633019	0.206931	2.3979	36.36	0	56.0581	3.29584	0.001
28	2020	-1.64528	0.693147	1	0.693147	F	24.402	0.573461	0.0622878	0.146096	2.3979	36.36	0	56.0581	3.3322	0.001
28	2021	-1.64694	1.38629	1	1.38629	F	24.4794	0.57876	0.0531047	0.145992	2.30259	40	0	56.0581	3.3322	0.001
28	2022	-1.64963	2.63906	1	2.63906	F	24.4755	0.54372	0.0585621	0.0743928	2.30259	40	0	56.0581	3.3322	0.001
29	2010	-0.858715	0	1	0	K	21.9409	0.615344	0.050496	0.361077	2.19722	33.33	0	63.5475	2.89037	0
29	2011	-1.00631	0	1	0	K	21.8976	0.567289	0.0453908	0.00523028	2.19722	33.33	0	63.5475	2.94444	0
29	2012	-1.02108	0	1	0	K	22.035	0.594074	0.0402771	0.00365612	2.19722	33.33	0	63.5475	2.99573	0
29	2013	-0.358536	0	1	0	K	22.1619	0.588383	0.0762646	1.05454	2.19722	33.33	0	63.5475	3.04452	0
29	2014	-0.714049	0	1	0	K	22.1992	0.535301	0.101156	0.0074787	2.19722	33.33	0	63.5475	3.09104	0
29	2015	-0.628361	0	1	0	K	22.1536	0.472851	0.103395	0.0145637	2.19722	33.33	0	63.5475	3.13549	0.0089
29	2016	-0.891734	0	1	0	K	22.0545	0.335385	0.103609	0.0872058	2.19722	33.33	0	63.5475	3.17805	0.0089
29	2017	-0.240898	0	1	0	K	22.1069	0.323178	0.0605581	-0.427764	2.19722	33.33	0	63.5475	3.21888	0.0089
30	2014	0.0646294	0	1	0	C36	22.7072	0.345046	0.0999956	-0.04166	2.07944	37.5	0	24.3099	3.09104	1.2364
30	2015	0.00397121	0	1	0	C36	22.8133	0.343888	0.070599	-0.135429	2.19722	33.33	0	24.4122	3.13549	1.2229
30	2016	0.0171057	0.693147	1	0.693147	C36	22.9286	0.3635	0.0811318	0.352169	2.19722	33.33	0	24.4122	3.17805	0.7062
30	2017	0.111754	1.09861	1	1.09861	C36	23.0616	0.389791	0.0893955	0.228161	2.19722	33.33	0	24.4122	3.21888	0.7062
30	2018	-0.110769	1.09861	1	1.09861	C36	23.1813	0.389844	0.0803598	0.0916515	2.19722	33.33	0	24.4122	3.2581	0.4519
30	2019	-0.167194	1.60944	1	1.60944	C36	23.2821	0.423117	0.0764406	0.2816	2.19722	33.33	0	24.4122	3.29584	0.2101
30	2020	-0.246913	2.99573	1	2.99573	C36	23.3948	0.427812	0.0675305	0.104297	2.19722	33.33	0	24.4122	3.3322	0.1189
30	2021	-0.422148	3.52636	1	3.52636	C36	23.422	0.427218	0.0577681	0.154297	2.19722	33.33	0	24.4122	3.3322	0.1189
30	2022	-0.653033	3.04452	1	3.04452	C36	23.4484	0.44487	0.0296977	-0.0200875	2.19722	33.33	0	24.4122	3.3322	0.0799
31	2011	-0.100451	0	1	0	K	24.2077	0.781679	0.053778	1.62166	2.19722	33.33	0	50.6505	2.94444	0.0008
31	2012	-0.246679	0	1	0	K	24.274	0.782565	0.0408243	0.433818	2.19722	33.33	0	50.6505	2.99573	0.0008
31	2013	-0.182386	0	1	0	K	24.4271	0.779069	0.0441432	0.281156	2.07944	37.5	0	50.6505	3.04452	0.0008
31	2014	-0.401325	0	1	0	K	24.5587	0.769711	0.0413148	-0.111784	2.19722	33.33	0	50.6505	3.09104	0.0008
31	2015	-1.20116	1.38629	1	1.38629	K	24.7364	0.79961	0.036959	0.493175	2.19722	33.33	0	45.6663	3.13549	0.0006
31	2016	-1.21315	0.693147	1	0.693147	K	24.8387	0.815795	0.0469681	0.335245	1.94591	42.86	0	45.6663	3.17805	0
31	2017	-1.36562	1.60944	1	1.60944	K	25.0507	0.844959	0.0488254	-0.220959	2.19722	33.33	0	45.6663	3.21888	0.0006
31	2018	-1.45834	1.94591	1	1.94591	K	25.236	0.849079	0.0464155	0.00549902	2.19722	33.33	0	47.2702	3.2581	0.0006
31	2019	-1.74447	2.07944	1	2.07944	K	25.9337	0.767767	0.0558685	1.39289	2.07944	37.5	0	53.8005	3.29584	0.0003
31	2020	-1.74811	1.94591	1	1.94591	K	26.0209	0.771622	0.0212298	0.137885	2.3979	36.36	0	49.2763	3.3322	0.0003
31	2021	-1.73548	1.60944	1	1.60944	K	26.0833	0.755127	0.0208778	0.108445	2.3979	36.36	0	49.2763	3.3322	0.0003
31	2022	-1.71998	0.693147	1	0.693147	K	26.0913	0.778465	0.00666623	-0.0712388	2.3979	36.36	0	49.2763	3.3322	0.0003
32	2010	-0.211894	0	1	0	C39	21.1217	0.461773	0.044857	0.19906	2.19722	33.33	0	42.0201	2.89037	0.0259
32	2011	-0.912949	1.94591	1	1.94591	C39	21.177	0.447662	0.0507995	0.151976	2.19722	33.33	0	42.0201	2.94444	0.0259
32	2012	-0.864508	2.3979	1	2.3979	C39	21.2492	0.380335	0.14862	-0.119137	2.19722	33.33	0	42.0201	2.99573	0.0217
32	2013	-0.618811	2.77259	1	2.77259	C39	21.1297	0.32395	0.0269385	0.0715724	2.19722	33.33	0	42.0201	3.04452	0.0185
32	2014	-1.18005	2.3979	1	2.3979	C39	21.741	0.460739	0.0623935	0.889225	2.30259	33.33	0	42.0201	3.09104	0.0007
32	2015	-0.89577	2.30259	1	2.30259	F	21.4774	0.290364	0.0291454	-0.358459	2.30259	33.33	0	49.1785	3.13549	0.0004
32	2016	-0.792108	2.30259	1	2.30259	F	21.3939	0.20752	0.0289064	0.00875448	2.19722	33.33	0	49.1785	3.17805	0.3637
32	2017	-0.745754	2.94444	1	2.94444	F	21.3794	0.186046	0.00974406	-0.133971	2.19722	33.33	0	49.1785	3.21888	0.3633
32	2018	-0.694768	3.46574	1	3.46574	F	21.4903	0.295935	0.0615407	-0.0699517	2.19722	33.33	0	49.0418	3.2581	0.3712
32	2019	-0.610225	3.52636	1	3.52636	F	21.5744	0.292026	0.0796319	-0.0621904	2.19722	33.33	0	49.0418	3.29584	0.2784
32	2020	-0.467143	3.63759	1	3.63759	F	21.6733	0.300958	0.0898257	0.0131093	2.19722	33.33	0	49.0418	3.3322	0.3259
32	2021	-1.77156	4.40672	1	4.40672	E	24.5104	0.785055	0.0796983	2.14076	2.19722	33.33	0	17.7959	3.3322	4.3685
32	2022	-1.77156	4.40672	1	4.40672	E	24.6905	0.808366	0.0309468	0.195494	2.19722	33.33	0	17.8082	3.3322	4.2704
33	2010	1.66794	0	0	0	H	20.0829	0.447815	0.027431	0.154021	2.19722	33.33	1	13.8284	2.83321	0
33	2011	1.64248	0	0	0	H	20.0615	0.430425	0.0296504	0.0137074	2.19722	33.33	1	13.8284	2.89037	0
33	2012	1.65483	0	0	0	H	19.9917	0.428603	-0.0232886	-0.0754727	2.19722	33.33	1	13.8284	2.94444	0
33	2013	1.6512	0	0	0	H	20.1522	0.518755	0.0401831	0.198085	2.19722	33.33	1	13.8284	2.99573	0
34	2013	-1.24448	1.09861	0	0	S	19.9917	0.719504	0.067691	0.165694	1.94591	42.86	1	21.8751	2.99573	0.0012
34	2014	-1.26326	1.09861	0	0	S	19.9917	0.641221	0.151504	-0.0450286	1.94591	42.86	1	21.8751	3.04452	0.0012
34	2019	-0.927376	4.56435	0	0	F	24.105	0.851301	0.0513218	0.0604134	2.07944	50	1	23.6638	3.2581	33.7892
34	2020	-0.897027	4.56435	0	0	F	24.1472	0.846763	0.0342277	0.0605629	1.94591	57.14	1	23.4668	3.29584	30.2992
34	2021	-0.949086	4.56435	0	0	F	24.3856	0.830145	0.022295	0.329397	1.79176	57.14	1	23.4255	3.3322	23.7356
34	2022	-1.11132	4.56435	0	0	F	24.4175	0.795604	0.0443442	-0.0531508	1.94591	57.14	1	23.1545	3.3322	23.3706
35	2015	-1.44033	0	0	0	N	22.2046	0.579366	0.0927729	0.498273	1.94591	42.86	0	21.2916	3.09104	7.5815
35	2016	-1.3255	1.09861	0	0	N	22.5148	0.65617	0.0706168	0.18791	1.94591	42.86	0	32.2867	3.13549	7.5821
35	2017	-1.36853	2.48491	0	0	N	22.8189	0.625057	0.0631467	0.64387	1.94591	42.86	0	29.5881	3.17805	6.9484
35	2018	-1.35268	2.30259	0	0	N	22.899	0.626002	0.0493597	0.145841	1.94591	42.86	0	29.8234	3.21888	6.9484
35	2019	-1.77156	1.94591	0	0	N	24.5797	0.752553	0.0575043	2.14076	1.94591	42.86	0	16.2034	3.2581	3.721
35	2020	-1.77156	1.38629	0	0	N	24.6428	0.751984	0.0431739	0.176488	1.94591	42.86	0	16.2034	3.29584	3.721
35	2021	-1.54711	2.3979	0	0	N	23.9219	0.544809	0.047601	-0.0582975	1.94591	42.86	0	16.2034	3.3322	3.721
35	2022	-1.5584	1.60944	0	0	N	23.9992	0.60563	0.0158063	-0.539502	1.94591	42.86	0	15.2148	3.3322	3.721
36	2010	-1.49224	0.693147	1	0.693147	K	22.1524	0.47908	0.116405	-0.418966	2.19722	33.33	0	31.3242	2.83321	0
36	2011	-1.35029	0.693147	1	0.693147	K	22.0745	0.40477	0.0352738	-0.539502	2.19722	33.33	0	31.3242	2.89037	0
36	2012	-1.39767	0.693147	0	0	K	22.1742	0.430298	0.0295998	-0.313006	2.19722	33.33	0	31.3242	2.94444	0
36	2013	-1.40967	0.693147	0	0	K	22.1574	0.395484	0.0352607	-0.446719	2.3979	36.36	0	31.3242	2.99573	0.0009
36	2014	-1.23123	0	0	0	K	22.2425	0.454282	0.0173388	0.0657357	2.48491	33.33	0	31.3242	3.04452	0.0009
36	2015	-1.21791	0.693147	0	0	K	22.5895	0.584915	0.0245088	0.992641	2.48491	33.33	0	31.241	3.09104	0.7023
36	2016	-0.321236	1.09861	0	0	K	22.998	0.586168	0.221926	2.14076	2.3979	36.36	0	31.2109	3.13549	0.6513
36	2017	-0.415668	2.48491	0	0	K	22.8887	0.417036	0.1741	0.828829	2.3979	36.36	0	31.2136	3.17805	0.6009
36	2018	-0.614406	1.09861	0	0	K	23.1114	0.500599	0.144411	-0.160427	2.3979	36.36	0	33.2136	3.21888	0.7113
36	2019	-0.789127	0.693147	0	0	K	23.2199	0.534994	0.10648	-0.0497658	1.94591	42.86	0	33.2136	3.2581	0.4007
36	2020	-1.61309	1.79176	0	0	K	23.1069	0.462819	0.0852955	-0.146297	1.94591	42.86	0	33.2136	3.29584	0.3827
36	2021	-1.63799	0	0	0	K	22.9836	0.372875	0.0655548	-0.304295	1.94591	42.86	0	33.2136	3.3322	0.3755
36	2022	-1.67631	0.693147	0	0	K	22.9464	0.322254	0.0868835	0.245503	1.94591	42.86	0	28.2136	3.3322	0.2791
37	2010	-0.463033	0	1	0	D	22.387	0.633932	0.00581098	-0.142464	2.3979	45.45	0	17.668	2.83321	0.0029
37	2011	-0.21129	0	1	0	D	22.4194	0.653787	0.0422214	0.508255	2.70805	40	0	16.718	2.89037	0.004
37	2012	-0.199715	0	1	0	D	22.4346	0.688802	0.00280649	-0.476183	2.63906	35.71	0	16.718	2.94444	0.0025
37	2013	-0.462503	0	1	0	D	22.4171	0.669176	0.0604575	-0.122501	2.70805	40	0	16.718	2.99573	0.003
37	2014	-0.434805	0	1	0	D	22.3439	0.727446	-0.0331013	0.111375	2.70805	40	0	16.718	3.04452	0.0029
37	2015	-0.522002	0	1	0	D	22.2449	0.880147	-0.124003	0.0898765	2.70805	40	0	15.2835	3.09104	0.0029
37	2017	-0.296123	0	1	0	D	21.7824	0.298029	0.0172426	0.299651	2.19722	33.33	0	15.2835	3.17805	0.0031
37	2018	-0.243812	0	1	0	D	21.9194	0.384122	0.0219855	-0.0786159	2.19722	33.33	0	15.2835	3.21888	0.0031
37	2019	-0.352615	0	1	0	D	21.8924	0.359328	0.0156541	-0.351396	2.19722	33.33	0	15.2835	3.2581	0.0031
37	2020	-0.191299	0	1	0	D	21.8288	0.308885	0.0221854	-0.194118	2.19722	33.33	0	15.2835	3.29584	0.0031
37	2021	0.0518818	0	1	0	D	21.7493	0.434287	-0.169666	-0.231492	2.19722	33.33	0	15.2835	3.3322	0.0029
37	2022	0.05852	1.38629	1	1.38629	D	21.6812	0.465578	-0.0568706	-0.0831354	2.19722	33.33	0	15.2835	3.3322	0.0029
38	2018	-1.04445	3.68888	0	0	L	21.8331	0.133376	-0.186549	0.701132	2.07944	37.5	0	21.424	3.21888	0.8216
38	2019	-0.948517	2.99573	0	0	L	21.7939	0.0595114	0.0405506	-0.285867	1.79176	50	1	21.424	3.2581	0
38	2020	-0.923452	2.19722	0	0	L	21.8984	0.102017	0.0290966	0.160993	1.79176	50	1	21.424	3.29584	0
39	2010	-1.77156	0	1	0	C33	24.7147	0.645179	0.0949707	1.5283	1.94591	42.86	0	25	2.83321	0.0311
39	2011	-1.77156	0	1	0	C33	24.8878	0.664184	0.0980047	0.238693	2.07944	37.5	0	25.5382	2.89037	0.0187
39	2012	-1.73395	0	1	0	C33	24.8663	0.648892	0.053896	-0.152686	2.07944	37.5	0	53.7291	2.94444	0
39	2013	-1.77156	0	1	0	C33	25.0083	0.662616	0.059023	0.065159	1.94591	42.86	0	53.7287	2.99573	0.0187
39	2014	-1.77156	0.693147	1	0.693147	C33	25.1981	0.689185	0.0509982	0.21074	2.07944	37.5	0	53.5211	3.04452	0.0317
39	2015	-1.77156	1.60944	1	1.60944	C33	25.3939	0.667536	0.0394178	-0.162479	1.94591	42.86	0	48.0326	3.09104	0.0368
39	2016	-1.77156	1.60944	1	1.60944	C33	25.5485	0.685954	0.0209282	-0.129063	2.07944	37.5	0	55.4397	3.13549	0.0303
39	2017	-1.77156	2.30259	1	2.30259	C33	25.5954	0.668943	0.0458865	0.492809	2.07944	37.5	0	58.0155	3.17805	0.0224
39	2018	-1.77156	2.77259	1	2.77259	C33	25.7914	0.670181	0.0541815	0.225396	2.07944	37.5	0	57.9989	3.21888	0.0316
39	2019	-1.77156	2.89037	1	2.89037	C33	25.8714	0.680212	0.0416327	-0.0821655	2.07944	37.5	0	58.1175	3.2581	0.0316
39	2020	-1.75576	2.77259	1	2.77259	C33	25.7083	0.631672	0.0589783	0.097229	2.19722	33.33	0	58.1998	3.29584	0.0315
39	2021	-1.77156	2.83321	1	2.83321	C33	25.7623	0.630773	0.0985068	0.738504	2.19722	33.33	0	59.3102	3.3322	0.0315
39	2022	-1.77156	2.70805	1	2.70805	C33	25.7062	0.570554	0.0460614	-0.135369	2.07944	37.5	0	59.1719	3.3322	0.0315
40	2010	-1.0832	0	1	0	K	21.5489	0.613091	0.0592465	0.115532	2.48491	33.33	0	19.7963	2.83321	0.1291
40	2011	-0.0943246	0	0	0	K	21.3589	0.477982	0.109505	0.0516692	2.3979	36.36	0	19.7963	2.89037	0.1185
40	2012	0.129165	0	0	0	K	21.777	0.593918	0.117787	0.0532405	2.3979	36.36	0	19.7963	2.94444	0.1185
40	2013	-0.366268	0	0	0	K	22.0997	0.683762	0.0550808	-0.0531731	2.3979	36.36	0	19.7963	2.99573	0.0426
40	2014	-0.0639029	0	0	0	K	22.1748	0.702902	0.0337546	0.271648	2.3979	36.36	0	19.7963	3.04452	0
40	2015	-0.472707	0	0	0	K	22.6356	0.804167	0.0287574	0.607018	2.3979	36.36	1	29.8768	3.09104	0
40	2016	-0.908382	0	0	0	K	23.5733	0.365806	0.0306611	1.26538	2.3979	36.36	1	30.9812	3.13549	0
40	2017	-1.23274	0	0	0	E	24.0872	0.600067	0.0338373	1.15477	2.3979	36.36	1	30.9812	3.17805	0
40	2018	-1.54532	1.94591	0	0	D	24.262	0.576703	0.0596232	0.0670597	2.3979	36.36	1	38.9867	3.21888	0
40	2019	-1.55153	1.38629	0	0	D	24.1568	0.563673	-0.00888029	-0.215591	2.19722	44.44	1	39.0363	3.2581	0
40	2020	-1.47755	2.07944	0	0	D	23.9891	0.534554	-0.0145151	-0.489928	2.19722	33.33	1	39.0363	3.29584	0
40	2021	-1.37906	2.70805	0	0	D	23.9872	0.557142	0.00215992	0.116752	2.19722	33.33	1	39.0363	3.3322	0
40	2022	-1.35692	2.07944	0	0	D	23.9609	0.557906	0.011038	-0.216811	2.07944	37.5	1	39.0363	3.3322	0
42	2010	-0.393761	0	1	0	K	22.6387	0.648746	0.0758245	-0.290771	2.19722	33.33	0	29.7496	2.83321	0.0526
42	2011	-0.374922	0	1	0	K	22.69	0.646232	0.0701899	0.32436	2.19722	33.33	0	29.7496	2.89037	0.0377
42	2012	-0.284454	0	1	0	K	22.7404	0.613915	0.0895467	0.407689	2.19722	33.33	0	29.7496	2.94444	0.0377
42	2013	-0.366006	0	0	0	K	22.8025	0.616542	0.0830809	-0.179849	2.07944	37.5	0	28.4877	2.99573	0.0377
42	2014	-0.600924	0	0	0	K	23.5081	0.796201	0.0491125	0.370459	2.19722	33.33	1	28.8317	3.04452	0.0377
42	2015	-1.22396	0.693147	0	0	K	23.9269	0.771898	0.0412237	0.664409	2.19722	33.33	1	47.351	3.09104	0.6822
42	2016	-1.07063	0	0	0	K	24.0961	0.799012	0.0320485	0.607773	2.19722	33.33	1	47.368	3.13549	0.6824
42	2017	-0.9858	0	0	0	K	24.4988	0.842186	0.0394448	0.0663498	2.19722	33.33	1	47.368	3.17805	0.4896
42	2018	-0.777929	0.693147	0	0	K	24.553	0.833525	0.0339138	-0.0822859	2.19722	33.33	0	49.3665	3.21888	0.3162
42	2019	-1.0384	0	0	0	K	24.5331	0.822497	0.0380553	-0.0917825	2.19722	33.33	0	49.7708	3.2581	0.3162
42	2020	-1.23854	0	0	0	K	24.5175	0.815569	0.0239746	0.482985	2.07944	37.5	0	52.6246	3.29584	0.1728
42	2021	-1.26326	0	0	0	K	24.4475	0.801428	0.0120521	-0.18892	2.07944	37.5	0	33.0707	3.3322	0.1728
42	2022	-1.14494	0	0	0	K	24.3257	0.77605	0.0238421	-0.183618	2.07944	37.5	1	52.6261	3.3322	0.1688
43	2010	-1.46325	0	1	0	K	22.7955	0.70257	0.0703071	1.2374	2.19722	33.33	0	22.3533	2.83321	0.0123
43	2011	-1.50511	0	1	0	K	23.1289	0.693301	0.0832763	-0.0544533	2.19722	33.33	0	22.3533	2.89037	0.0014
43	2012	-1.499	0	1	0	K	23.3923	0.720261	0.0711612	0.12936	2.19722	33.33	0	22.3533	2.94444	0.0014
43	2013	-1.5137	0	1	0	K	23.5978	0.767877	0.0630018	0.487238	2.19722	33.33	0	22.3533	2.99573	0
43	2014	-1.52202	1.38629	1	1.38629	K	23.7224	0.79297	0.0535341	0.000267997	2.19722	33.33	0	22.3533	3.04452	0
43	2015	-1.49941	1.94591	1	1.94591	K	23.8536	0.794793	0.0455881	-0.113629	2.19722	33.33	0	22.3533	3.09104	0.0361
43	2016	-1.47599	1.94591	1	1.94591	K	23.8021	0.78246	0.0331731	0.145673	2.19722	33.33	0	22.3533	3.13549	0.0361
43	2017	-1.50289	2.63906	1	2.63906	K	23.6737	0.759415	0.0310725	-0.0678824	2.19722	33.33	0	22.3533	3.17805	0.0208
43	2018	-1.36672	2.77259	1	2.77259	K	23.3062	0.630899	0.0930486	0.129321	2.19722	33.33	0	22.3533	3.21888	0.0208
45	2010	-1.06264	0	1	0	C17	21.2273	0.186933	0.0411905	0.306774	2.19722	33.33	0	54.2644	2.83321	0.0297
45	2011	-1.07885	0	1	0	S	21.3156	0.242557	0.031025	0.117736	2.19722	33.33	0	54.2644	2.89037	0.0297
45	2012	-1.14168	0	1	0	F	21.3549	0.307152	-0.0531592	0.185471	2.19722	33.33	0	54.2644	2.94444	0.0297
45	2013	-1.13981	0	1	0	F	21.7712	0.194236	0.0315589	0.338397	2.19722	33.33	0	46.2111	2.99573	0.0184
45	2014	-1.17659	0	1	0	F	21.761	0.221956	-0.0325847	0.0705986	2.07944	37.5	0	46.2111	3.04452	0.0184
45	2015	-1.22483	0	1	0	C39	21.8116	0.267673	0.00645817	0.0130428	2.07944	37.5	1	46.2111	3.09104	0.0184
45	2016	-1.34785	0	1	0	C39	22.139	0.164936	-0.0224756	-0.0232701	1.94591	42.86	1	46.2111	3.13549	0.0184
45	2017	-1.35432	0	1	0	C39	22.1573	0.160336	0.0129326	0.231468	2.19722	33.33	0	45.7816	3.17805	0.1631
45	2018	-1.38931	0	1	0	C39	22.2535	0.251066	-0.0123415	-0.137704	2.19722	33.33	0	45.7816	3.21888	0.1645
45	2019	-1.33053	0	1	0	C39	22.2343	0.149354	0.0055505	0.69621	2.07944	37.5	0	45.9556	3.2581	0.1068
45	2020	-1.38518	0	1	0	C39	22.3266	0.215358	0.0126281	-0.0228063	2.19722	33.33	0	46.0973	3.29584	0.0636
45	2021	-1.44038	0	1	0	C39	22.4411	0.288691	0.016335	0.087618	2.19722	33.33	0	46.2111	3.3322	0.019
45	2022	-1.46697	0	1	0	C39	22.4491	0.282367	0.0102402	0.237271	2.19722	33.33	0	46.2111	3.3322	0.019
48	2012	-1.40853	1.60944	0	0	C13	20.9153	0.592418	0.0404794	0.0929202	2.3979	36.36	1	24.1316	2.94444	0
48	2013	-1.35925	2.07944	0	0	C13	21.0089	0.636463	0.0161892	0.0770309	2.3979	36.36	1	26.358	2.99573	0
48	2014	-0.908001	2.70805	0	0	C13	21.4078	0.695063	0.104519	0.369964	2.3979	36.36	0	26.358	3.04452	0
48	2015	-0.706444	2.30259	0	0	C13	21.3864	0.58659	0.130873	0.0734956	2.3979	36.36	0	28.5419	3.09104	1.8345
48	2016	-0.98725	2.19722	0	0	C13	21.3961	0.578484	0.011487	-0.321799	2.3979	36.36	0	31.6498	3.13549	1.8345
48	2017	-1.16599	0	0	0	C13	22.0855	0.818492	-0.0582113	-0.00744057	2.3979	36.36	0	31.6498	3.17805	1.8345
48	2019	-0.031625	1.38629	0	0	C13	22.5907	0.632612	0.252941	0.431134	2.3979	36.36	0	41.6499	3.2581	0.0209
48	2020	0.314207	1.09861	0	0	C13	23.0162	0.719174	0.138715	-0.172244	2.3979	36.36	0	42.8823	3.29584	0
48	2021	-0.0940996	0.693147	0	0	C13	23.4201	0.827464	0.0518736	-0.208775	2.3979	36.36	0	43.038	3.3322	0
48	2022	-0.534914	0.693147	0	0	C13	23.5875	0.848175	0.0635848	0.861153	2.3979	36.36	0	38.0689	3.3322	0
50	2010	-0.73592	0	1	0	C39	22.7991	0.687553	0.0406742	0.576943	2.07944	37.5	0	45.6217	2.77259	0.0039
50	2011	-0.737714	0	1	0	C39	22.8092	0.6375	0.0503444	0.336041	1.94591	42.86	0	45.6217	2.83321	0.0039
50	2012	-0.863317	0.693147	1	0.693147	C39	22.7778	0.608351	0.0405548	-0.0609805	1.94591	42.86	0	45.6217	2.89037	0.0039
50	2013	-0.93877	0	1	0	C39	22.7998	0.588088	0.057814	0.0428825	2.19722	33.33	0	45.6217	2.94444	0.0039
50	2014	-1.16414	1.38629	1	1.38629	C39	23.4764	0.454445	0.0812475	1.06275	2.19722	33.33	0	25.7628	2.99573	0.002
50	2015	-1.0146	2.63906	1	2.63906	C39	23.7973	0.387465	0.0324747	0.129542	2.07944	37.5	0	25.7628	3.04452	0.0106
50	2016	-0.832094	3.17805	1	3.17805	C39	23.7996	0.365342	0.0256593	0.0196347	2.19722	33.33	0	20.8099	3.09104	0.0079
50	2017	-0.860264	3.21888	1	3.21888	C39	24.1128	0.511848	0.0436238	0.305096	2.19722	33.33	0	20.8099	3.13549	0.0073
50	2018	-1.23569	3.29584	1	3.29584	C39	24.8182	0.566855	0.0390873	1.06327	2.19722	33.33	0	19.0228	3.17805	0.0031
50	2019	-1.24999	3.3673	1	3.3673	C39	24.9046	0.591951	0.0277987	0.0474007	2.19722	33.33	0	19.0228	3.21888	0.0031
50	2020	-1.17274	2.94444	1	2.94444	C39	25.0213	0.543647	0.0357858	-0.0346485	2.19722	33.33	0	15.8523	3.2581	0.0021
50	2021	-1.11355	3.29584	1	3.29584	C39	25.1107	0.566435	0.0289259	0.0888206	2.3979	36.36	0	15.8523	3.29584	0.0016
50	2022	-0.989658	3.13549	1	3.13549	C39	25.1176	0.626341	0.00780549	-0.0119933	2.48491	33.33	0	15.8523	3.3322	0.0016
55	2010	-1.38899	0	0	0	C33	21.412	0.450407	0.0502087	0.272683	1.94591	42.86	1	9.3552	2.70805	0.0184
55	2011	-1.42198	0	0	0	C33	21.4949	0.46746	0.0476172	0.160804	1.94591	42.86	1	9.3552	2.77259	0.0184
55	2012	-1.37702	0	0	0	C33	21.5682	0.502397	0.0197362	0.0364219	1.94591	42.86	1	9.3552	2.83321	0.0184
55	2013	-1.49884	0	0	0	C33	21.6786	0.5322	0.0502334	0.250175	1.94591	42.86	1	9.3552	2.89037	0.1373
55	2014	-1.56425	0.693147	0	0	C33	22.0215	0.644927	0.044504	0.109122	1.94591	42.86	1	9.3552	2.94444	0.1373
55	2015	-1.63784	0	0	0	C33	22.2193	0.701165	0.037923	0.31581	1.94591	42.86	1	9.3552	2.99573	0.1712
55	2016	-1.68745	0	0	0	C33	22.6383	0.660779	0.157891	0.648273	1.94591	42.86	1	9.3552	3.04452	0.1642
55	2017	-1.67195	1.09861	0	0	C33	22.7548	0.575245	0.207029	-0.298867	1.94591	42.86	1	9.3552	3.09104	0.1596
55	2018	-1.74026	0	0	0	C33	23.0897	0.512594	0.25876	0.0343377	1.94591	42.86	1	9.797	3.13549	0.1652
55	2019	-1.71399	1.79176	0	0	C33	23.1542	0.53991	0.0453626	-0.0140817	1.94591	42.86	1	10.2229	3.17805	0.1699
55	2020	-1.757	2.07944	0	0	C33	23.197	0.540957	0.0476754	-0.00880085	1.94591	42.86	1	10.8711	3.21888	0.282
55	2021	-1.7687	1.60944	0	0	C33	23.2297	0.543997	0.0307429	0.194149	1.94591	42.86	1	11.1124	3.2581	0.2858
55	2022	-1.77156	2.48491	0	0	C33	23.2684	0.543327	0.0339056	0.0813024	1.94591	42.86	1	11.1124	3.29584	0.4767
56	2014	-1.32852	0.693147	0	0	K	22.7866	0.628363	-0.0292475	1.80336	2.07944	37.5	0	13.7003	2.94444	0.2587
56	2015	-1.37931	0	0	0	K	22.8022	0.374701	0.0282586	1.71166	1.60944	57.14	0	21.4908	2.99573	0.1195
56	2016	-1.52169	0.693147	0	0	K	23.0879	0.482337	0.0238413	0.214515	2.19722	33.33	0	21.4908	3.04452	0.1195
56	2017	-1.45876	1.09861	0	0	K	23.3744	0.591611	0.042135	1.15527	2.19722	33.33	0	20.9869	3.09104	0.7385
56	2018	-1.39603	1.60944	0	0	K	23.3076	0.561924	0.0333783	0.351487	2.19722	33.33	0	21.6015	3.13549	0.7758
56	2019	-1.40987	1.94591	0	0	L	23.2455	0.554071	0.0342409	-0.000155223	2.19722	33.33	0	21.7253	3.17805	0.707
56	2020	-1.37251	2.19722	0	0	L	23.1877	0.588872	0.00469379	-0.277391	2.07944	37.5	0	21.6701	3.21888	0.7074
56	2021	-1.33795	1.38629	0	0	L	23.1144	0.690232	-0.0682067	0.100157	2.07944	37.5	0	20.6193	3.2581	0.2952
56	2022	-1.40117	2.07944	0	0	L	23.039	0.792816	-0.0807263	-0.120936	2.19722	33.33	0	18.1496	3.29584	0.0844
58	2010	0.0500209	3.3322	1	3.3322	L	21.106	0.199613	0.0508801	0.354499	2.19722	33.33	0	30.2446	2.70805	0.006
58	2011	-0.154642	3.68888	1	3.68888	L	21.2382	0.209863	0.0563685	0.113303	2.19722	33.33	0	30.2446	2.77259	0.006
58	2012	-0.306232	3.43399	1	3.43399	L	21.2776	0.211593	0.035872	0.0617228	2.19722	33.33	0	30.2446	2.83321	0.006
58	2013	-0.493672	3.58352	1	3.58352	L	21.4817	0.327471	0.0489027	0.287944	2.19722	33.33	0	30.2446	2.89037	0.0045
58	2014	-0.557051	3.58352	1	3.58352	L	21.7015	0.437771	0.0504438	0.140595	2.19722	33.33	0	30.2446	2.94444	0.0045
58	2015	-0.459801	3.85015	1	3.85015	L	21.6844	0.357337	0.0556021	0.0883398	2.19722	33.33	0	30.2446	2.99573	0.0122
58	2017	-1.47227	1.79176	1	1.79176	L	22.6681	0.630906	0.0943027	1.94669	2.07944	37.5	0	56.7009	3.09104	0.018
58	2018	-1.43354	1.79176	1	1.79176	L	22.6873	0.656307	0.0253102	-0.189531	2.07944	37.5	0	56.7009	3.13549	0.017
58	2019	-1.44194	0.693147	1	0.693147	L	22.5463	0.594452	0.047451	-0.0700964	2.07944	37.5	0	56.7001	3.17805	0.006
58	2020	-1.48891	1.09861	1	1.09861	L	22.4865	0.574448	0.0272023	-0.0599786	2.19722	33.33	0	56.7001	3.21888	0.0148
58	2021	-1.60601	0	1	0	L	22.4518	0.54314	0.0502589	0.421032	2.19722	33.33	0	56.7001	3.2581	0.0134
58	2022	-1.60098	0	1	0	L	22.3945	0.538946	0.0214665	-0.083147	2.19722	33.33	0	56.5434	3.29584	0.0135
59	2010	1.15574	0	1	0	C25	24.0018	0.750634	0.0503222	2.14076	2.19722	33.33	0	51.1393	2.63906	0
59	2011	1.19401	0	1	0	C25	24.0744	0.735552	0.0658768	0.569629	2.19722	33.33	0	51.1393	2.70805	0.0005
59	2012	1.20828	0	1	0	C25	24.2123	0.774421	0.0392548	-0.0412262	2.19722	33.33	0	51.1393	2.77259	0.0005
59	2013	1.23318	0	1	0	C25	24.0712	0.745773	0.0170547	0.154107	2.07944	37.5	0	51.1393	2.83321	0.0005
59	2014	0.856188	0	1	0	C25	24.267	0.725987	-0.0166723	0.057444	2.19722	33.33	0	50.8551	2.89037	0.0003
59	2016	0.895329	0.693147	1	0.693147	C25	24.1691	0.646672	0.0953462	-0.0584088	1.94591	33.33	1	32.1623	2.99573	0.0003
59	2017	0.856373	0.693147	1	0.693147	C25	24.1562	0.591054	0.0987758	0.158392	2.19722	33.33	1	32.1623	3.04452	0.0003
59	2018	0.846455	0.693147	1	0.693147	C25	24.2033	0.576934	0.0579876	0.08808	2.19722	33.33	0	32.1623	3.09104	0
59	2019	0.65295	0	1	0	C25	24.1029	0.51817	0.0551736	0.079738	2.19722	33.33	0	32.1623	3.13549	0
59	2020	0.694679	0	1	0	C25	24.0519	0.494189	0.0282377	-0.23154	2.19722	33.33	0	27.1623	3.17805	0.0028
59	2021	0.588879	0	1	0	C25	24.1926	0.53655	0.047671	0.266608	2.19722	33.33	0	27.1623	3.21888	0.0025
59	2022	0.614417	0	1	0	C25	24.2086	0.537197	0.032926	0.272612	2.19722	33.33	0	27.1623	3.2581	0
60	2010	-0.177293	0	1	0	C32	23.4023	0.6138	0.0612445	0.27407	2.3979	36.36	0	31.7311	2.63906	0.1373
60	2011	-0.495293	0	1	0	C32	23.3653	0.525585	0.112057	0.936871	2.3979	36.36	0	31.7311	2.70805	0.1089
60	2012	-0.483475	0	1	0	C32	23.3675	0.495988	0.0680471	-0.0125837	2.3979	36.36	0	31.7311	2.77259	0.1089
60	2013	-0.519413	0	1	0	C32	23.3939	0.561427	0.0479796	0.14773	2.3979	36.36	0	31.7311	2.83321	0.1229
60	2014	-0.619685	0	1	0	C32	23.3776	0.540798	0.0626228	0.163673	2.3979	36.36	0	31.7311	2.89037	0.0914
60	2015	-0.530485	0	1	0	C32	23.4885	0.503239	0.0392495	-0.310741	2.30259	40	0	29.5844	2.94444	0.0687
60	2016	-0.433446	0	1	0	C32	23.5547	0.515829	0.0396739	-0.110923	2.30259	40	0	29.5844	2.99573	0.0626
60	2017	-0.411063	1.09861	1	1.09861	C32	23.6608	0.448532	0.0939679	0.259476	2.19722	44.44	1	27.5064	3.04452	0.0531
60	2018	-0.428089	0	1	0	C32	23.694	0.450591	0.0795441	0.0525567	2.19722	33.33	1	27.5064	3.09104	0.0481
60	2019	-0.405729	1.09861	1	1.09861	C32	23.7349	0.440773	0.0604646	0.142116	2.19722	33.33	0	27.5064	3.13549	0.0301
60	2020	-0.472041	1.09861	1	1.09861	C32	23.9157	0.47259	0.0625938	0.325677	2.19722	33.33	0	27.5064	3.17805	0.0301
60	2021	-0.316267	1.09861	1	1.09861	C32	24.0412	0.501386	0.0634409	0.470556	2.19722	33.33	0	32.8806	3.21888	0.0016
60	2022	-0.400309	0	1	0	C32	24.2092	0.531575	0.0489074	0.245004	2.19722	33.33	0	34.9001	3.2581	0.0016
61	2010	-1.1971	3.29584	1	3.29584	F	22.9329	0.585435	0.047946	0.100217	2.56495	38.46	0	21.5168	2.63906	1.3377
61	2011	-0.994924	3.04452	1	3.04452	F	22.9713	0.564772	0.0466831	0.309932	2.56495	38.46	0	21.5168	2.70805	1.3036
61	2012	-1.16869	1.38629	1	1.38629	L	23.0857	0.593047	0.0314778	-0.0633208	2.56495	38.46	0	24.6784	2.77259	1.3036
61	2013	-1.09633	3.68888	1	3.68888	L	23.2266	0.499835	0.0377358	0.289336	2.56495	38.46	0	24.3056	2.83321	0.5777
61	2014	-1.03403	4.23411	1	4.23411	L	23.3483	0.554065	0.0279365	-0.239961	2.56495	38.46	0	24.7625	2.89037	0.4253
61	2015	-1.08073	3.7612	1	3.7612	L	23.504	0.622803	0.0223695	0.0536353	2.56495	38.46	0	26.7595	2.94444	0.427
61	2016	-1.0776	3.58352	1	3.58352	L	23.571	0.637762	0.0300875	0.163204	2.56495	38.46	0	28.7595	2.99573	0.4175
61	2017	-1.09379	3.63759	1	3.63759	L	23.6594	0.659883	0.0250566	0.210983	2.56495	38.46	0	28.7595	3.04452	0.1212
61	2018	-1.0557	3.98898	1	3.98898	L	23.6677	0.653134	0.0270341	-0.0589571	2.56495	38.46	0	33.997	3.09104	0.0231
61	2019	-1.10767	3.61092	1	3.61092	L	23.6988	0.649514	0.0438504	0.239311	2.48491	41.67	0	33.997	3.13549	0.022
61	2020	-1.11071	3.55535	1	3.55535	L	23.6888	0.634451	0.0429301	0.112685	2.48491	41.67	0	33.997	3.17805	0.0022
61	2021	-1.11115	3.55535	1	3.55535	L	23.7519	0.638294	0.0469479	0.2891	2.48491	41.67	0	33.997	3.21888	0.0022
61	2022	-1.09822	3.21888	1	3.21888	L	23.7672	0.641841	0.0345142	0.0638778	2.30259	50	0	33.997	3.2581	0.0022
62	2011	-1.36791	3.66356	0	0	L	22.2631	0.620521	0.0332126	0.529437	2.19722	33.33	0	74.295	2.70805	0.0086
62	2012	-1.41818	3.89182	0	0	L	22.3323	0.679874	0.0956767	1.2814	2.19722	33.33	0	74.295	2.77259	0.0015
62	2015	-1.33294	3.82864	0	0	L	22.545	0.404929	0.101056	-0.237846	2.19722	33.33	1	70.7561	2.94444	2.8641
62	2016	-1.43074	3.46574	0	0	L	22.6581	0.410328	0.0901697	1.72643	2.19722	33.33	1	70.7561	2.99573	2.8641
62	2017	-1.4825	3.82864	0	0	F	22.871	0.477586	0.084644	0.49657	2.19722	33.33	1	70.7561	3.04452	2.8641
62	2020	-1.47867	4.14313	0	0	F	23.2281	0.50159	0.0799504	0.137629	2.19722	33.33	1	70.7561	3.17805	0.1729
62	2021	-1.5297	3.68888	0	0	F	23.4812	0.568913	0.10342	0.398604	2.19722	33.33	1	60.5258	3.21888	0.1729
62	2022	-1.55635	3.68888	0	0	F	23.5183	0.52189	0.0940084	0.0481913	2.19722	33.33	0	57.2751	3.2581	0.1736
63	2010	0.436753	2.83321	0	0	C39	25.1559	0.703371	0.0729032	0.165769	2.63906	35.71	0	32.4523	2.63906	0.2804
63	2011	0.48784	3.43399	0	0	C39	25.3807	0.750505	0.0526746	0.227579	2.63906	35.71	0	30.7607	2.70805	0.3096
63	2012	0.424709	3.58352	0	0	C39	25.4003	0.789302	0.00327012	-0.0235941	2.63906	35.71	0	30.7607	2.77259	0.3291
63	2013	0.319771	3.49651	0	0	C39	25.3292	0.763931	0.0413264	-0.106693	2.63906	35.71	0	30.7834	2.83321	0.2514
63	2014	0.350532	3.68888	0	0	C39	25.3887	0.752458	0.0546716	0.082909	2.63906	35.71	0	30.7834	2.89037	0.2289
63	2015	0.191477	4.20469	0	0	C39	25.5182	0.641433	0.0504986	0.229714	2.56495	38.46	0	30.5925	2.94444	0.243
63	2016	0.199249	4.33073	0	0	C39	25.6766	0.711347	-0.00426593	0.0104485	2.63906	35.71	1	30.3451	2.99573	0.1436
63	2017	0.16275	3.91202	0	0	C39	25.6928	0.684777	0.054358	0.0748973	2.63906	35.71	0	30.3355	3.04452	0.0952
63	2018	0.0332884	4.15888	0	0	C39	25.5858	0.745184	-0.0517323	-0.214144	2.19722	33.33	0	30.3355	3.09104	0.0137
63	2019	0.234575	4.00733	0	0	C39	25.6735	0.731206	0.0600816	0.0610834	2.19722	33.33	0	27.1754	3.13549	0.0156
63	2020	0.269587	3.66356	0	0	C39	25.7381	0.693813	0.0375874	0.118079	2.19722	33.33	0	22.4449	3.17805	0.0163
63	2021	0.255885	3.82864	0	0	C39	25.8518	0.684246	0.0592478	0.128841	2.19722	33.33	0	21.3046	3.21888	0.0133
63	2022	0.344105	3.66356	0	0	C39	25.9215	0.670947	0.0509833	0.0736348	2.19722	33.33	0	21.2807	3.2581	0.0205
65	2010	1.33263	0	1	0	E	21.3927	0.706491	0.0557706	-0.0239773	1.79176	50	0	54.4132	2.56495	0
65	2011	0.942704	0	1	0	E	21.5692	0.723701	0.0672643	0.43911	2.19722	33.33	0	54.4132	2.63906	0
65	2012	0.599932	0	1	0	E	21.8832	0.756321	0.0368614	-0.369251	2.19722	33.33	0	54.4132	2.70805	0
65	2013	0.395735	0	1	0	E	22.1052	0.757927	0.0602465	0.781699	2.19722	33.33	0	54.4132	2.77259	0
65	2014	0.184115	0	1	0	E	22.3162	0.75983	0.0528609	0.0222576	2.19722	33.33	0	54.4132	2.83321	0
65	2015	0.302774	0	1	0	E	22.613	0.672985	0.0340748	0.41714	2.07944	37.5	0	52.9386	2.89037	0
65	2016	-0.625406	0.693147	1	0.693147	E	23.2204	0.698646	0.0507235	1.04452	2.19722	33.33	0	43.1718	2.94444	0
65	2017	-0.740543	0	1	0	E	23.1625	0.640241	0.0663221	0.11049	2.19722	33.33	0	43.1718	2.99573	0
65	2018	-0.845612	0	1	0	E	23.1611	0.597413	0.0564776	0.0258353	2.19722	33.33	0	43.1718	3.04452	0
65	2019	-0.666219	0	1	0	E	23.4142	0.630137	0.0668659	0.108077	2.07944	37.5	0	43.1718	3.09104	0
65	2020	-0.785764	0.693147	1	0.693147	E	23.6181	0.655597	0.0521562	0.161886	2.19722	33.33	0	43.1712	3.13549	0
65	2021	-0.802944	1.09861	1	1.09861	E	23.6856	0.6463	0.0516957	0.0155133	2.19722	33.33	0	42.8943	3.17805	0
65	2022	-1.04115	0.693147	1	0.693147	E	23.818	0.612401	0.0293798	0.0293686	2.19722	33.33	0	43.1135	3.21888	0
66	2010	-1.58225	0.693147	1	0.693147	C39	24.2175	0.674447	0.0370732	2.14076	2.19722	33.33	0	53.9174	2.63906	0.0072
66	2011	-1.65235	2.3979	1	2.3979	C39	24.2137	0.68834	0.0223421	-0.0836061	2.19722	33.33	0	53.9174	2.70805	0.0072
66	2012	-1.72255	1.94591	1	1.94591	C39	24.3915	0.738523	0.0211608	0.0429416	2.19722	33.33	0	53.9174	2.77259	0.0024
66	2013	-1.7271	2.99573	1	2.99573	C39	24.3926	0.77851	0.0115751	-0.023736	2.19722	33.33	0	53.9174	2.83321	0.0024
66	2014	-1.68618	2.77259	1	2.77259	C39	24.4258	0.791154	0.0361057	-0.00839035	2.19722	33.33	0	53.9174	2.89037	0.0024
66	2015	-1.66718	2.89037	1	2.89037	C39	24.3985	0.779422	0.0436293	-0.0553009	2.19722	33.33	0	53.9174	2.94444	0.0024
66	2016	-0.974606	2.89037	1	2.89037	C39	24.4334	0.767378	0.0246186	-0.052206	2.19722	33.33	0	53.9174	2.99573	0.0024
66	2017	-0.809152	2.89037	1	2.89037	C39	23.4447	0.502777	0.0295532	-0.539502	2.19722	33.33	0	40.9083	3.04452	0.0011
66	2018	-0.822936	3.61092	1	3.61092	C39	23.496	0.584406	0.0873785	0.0528719	2.19722	33.33	0	40.7493	3.09104	0.0152
66	2019	-0.898676	3.58352	1	3.58352	C39	23.7992	0.600809	0.0773953	0.0833511	2.19722	33.33	0	40.5877	3.13549	0.0132
66	2020	-0.822663	2.99573	1	2.99573	C39	24.0386	0.660481	0.0552505	0.3322	2.19722	33.33	0	41.5097	3.17805	0.0054
66	2021	-0.871251	2.99573	1	2.99573	C39	24.211	0.670954	0.0359466	0.231505	2.19722	33.33	0	41.3659	3.21888	0.0095
66	2022	-1.1339	2.63906	1	2.63906	C39	24.2458	0.561631	0.0152272	-0.211524	2.19722	33.33	0	39.3454	3.2581	0.0086
68	2013	1.72114	0	1	0	C39	20.1983	0.669023	-0.0405651	2.14076	2.19722	33.33	0	22.4547	2.83321	0
68	2014	0.704328	1.09861	0	0	C39	19.9917	0.723252	-0.161443	-0.539502	2.48491	33.33	0	22.4547	2.89037	0
68	2016	-0.303117	1.38629	0	0	C39	20.9961	0.390353	0.0140299	0.744023	2.48491	33.33	0	26.434	2.99573	0.0001
68	2017	0.124347	0.693147	0	0	C39	21.7542	0.610299	0.0333283	0.387704	2.3979	36.36	0	26.434	3.04452	0.0001
68	2018	-0.22954	1.09861	0	0	C39	21.9598	0.728095	-0.0311906	-0.501372	2.3979	36.36	0	26.4767	3.09104	0.0001
68	2021	-1.18093	1.94591	1	1.94591	M	22.1165	0.836634	-0.0117007	2.14076	2.48491	33.33	0	26.4767	3.21888	0
68	2022	-1.27788	1.79176	1	1.79176	M	22.184	0.883993	-0.045479	0.184593	2.3979	36.36	0	26.4767	3.2581	0
69	2010	-1.64673	0	1	0	L	24.6056	0.696934	0.116059	0.580518	2.30259	50	0	56.3633	2.63906	0.3815
69	2011	-1.56261	0	1	0	L	24.8626	0.711698	0.083185	0.000375479	2.3979	54.55	0	56.5198	2.70805	0.3795
69	2012	-1.50963	0	1	0	N	25.0137	0.699528	0.084267	0.28632	2.30259	50	0	56.6182	2.77259	0.3702
69	2013	-1.60365	1.60944	1	1.60944	N	25.1992	0.685297	0.0921153	0.2635	2.19722	55.56	0	56.6319	2.83321	0.2792
69	2014	-1.58786	1.09861	1	1.09861	N	25.2758	0.660105	0.0928029	0.0909853	2.07944	57.14	0	56.8951	2.89037	0.2476
69	2015	-1.59649	0.693147	1	0.693147	N	25.4705	0.634098	0.0773455	0.0494212	2.07944	57.14	0	57.6635	2.94444	0.2298
69	2016	-1.58846	1.09861	1	1.09861	N	25.7092	0.671215	0.0794002	0.100656	1.94591	57.14	0	53.468	2.99573	0.1705
69	2017	-1.62893	1.09861	1	1.09861	N	26.1053	0.698911	0.0792647	0.193346	1.94591	57.14	0	53.468	3.04452	0.0856
69	2018	-1.65018	0.693147	1	0.693147	K	26.262	0.737692	0.0682388	0.137009	2.07944	50	0	46.9972	3.09104	0.1129
69	2019	-1.6975	1.79176	1	1.79176	K	26.262	0.749767	0.0623732	0.246824	2.07944	50	0	47.0062	3.13549	0.1131
69	2020	-1.6988	2.07944	1	2.07944	K	26.262	0.75826	0.0569955	0.363899	1.94591	57.14	0	47.0103	3.17805	0.1181
69	2021	-1.73199	1.79176	1	1.79176	K	26.262	0.748394	0.0275162	0.253036	1.94591	57.14	0	47.0103	3.21888	0.0771
69	2022	-1.69799	1.79176	1	1.79176	K	26.262	0.743891	-0.01654	-0.251663	1.94591	57.14	0	47.0103	3.2581	0.0771
70	2010	0.717726	1.38629	1	1.38629	C39	21.191	0.454388	0.0464404	0.221102	2.3979	36.36	0	49.1365	2.3979	0.0111
70	2011	0.803761	0.693147	1	0.693147	C39	21.3223	0.495641	0.0273843	0.172174	2.3979	36.36	0	49.1365	2.48491	0.0012
70	2012	0.721093	0	1	0	C38	21.4122	0.509238	0.0389538	0.291311	2.30259	40	0	49.1365	2.56495	0.104
70	2013	0.687819	1.38629	1	1.38629	C38	21.5357	0.482769	0.0386389	-0.0236864	2.19722	33.33	0	45.3289	2.63906	0.0664
70	2014	0.439421	2.30259	1	2.30259	C38	21.6819	0.51634	0.0387255	0.217122	2.19722	33.33	0	45.3289	2.70805	0.0636
70	2015	0.0201382	1.94591	1	1.94591	C38	22.1007	0.64449	-0.0786517	0.280434	2.19722	33.33	0	39.1841	2.77259	0.0347
70	2016	-0.591412	0	1	0	C38	22.2849	0.6724	0.0505122	0.882775	2.19722	33.33	0	39.1841	2.83321	0.0317
70	2017	-0.745779	1.38629	1	1.38629	C38	22.4902	0.688177	0.0658835	0.186595	2.07944	37.5	0	39.1841	2.89037	0.0228
70	2018	-0.874318	1.09861	1	1.09861	C38	22.7	0.694881	0.0641865	0.0425587	2.19722	33.33	0	39.1841	2.94444	0.0316
70	2019	-0.759557	2.19722	1	2.19722	C38	22.6819	0.5931	0.0694768	-0.241438	2.19722	33.33	0	36.174	2.99573	0.0299
70	2020	-0.376823	2.56495	1	2.56495	C38	23.0344	0.705036	0.0299441	0.0910438	2.07944	37.5	0	36.1042	3.04452	0.0298
70	2021	-0.180296	3.17805	1	3.17805	C38	22.8424	0.697191	-0.0514207	-0.0278648	2.19722	33.33	0	37.0702	3.09104	0.0053
70	2022	-0.321726	3.21888	1	3.21888	C38	22.7867	0.699494	0.0166153	-0.0869617	2.19722	33.33	0	37.3153	3.13549	0
78	2010	-1.73462	0.693147	0	0	C27	22.1458	0.782385	0.052793	0.475642	2.3979	36.36	0	27.6556	2.56495	0.1933
78	2011	-1.71022	0	0	0	C27	22.2992	0.799178	0.0471514	0.326572	2.3979	36.36	0	27.6556	2.63906	0.1933
78	2012	-1.70218	0	0	0	F	22.492	0.819736	0.0480264	0.2098	2.3979	36.36	0	27.6556	2.70805	0.1933
78	2013	-1.66496	0	0	0	F	22.8051	0.764565	0.0736305	0.245467	2.19722	33.33	0	24.662	2.77259	0.1724
78	2014	-1.71628	2.07944	0	0	F	22.9883	0.814926	0.0391686	0.2263	2.3979	36.36	0	24.662	2.83321	0.1724
78	2015	-1.71869	1.38629	0	0	F	23.2698	0.832078	0.0756585	0.134191	2.3979	36.36	0	23.9804	2.89037	1.4337
78	2016	-1.67862	0	0	0	F	23.5364	0.647212	0.0554133	0.223803	1.94591	42.86	0	45.9346	2.94444	0.6229
78	2017	-1.68411	1.09861	0	0	F	24.1529	0.790373	0.062048	0.832999	1.94591	42.86	0	45.9623	2.99573	0.6233
78	2018	-1.74676	1.94591	0	0	F	24.4399	0.825944	0.0544204	0.538952	1.94591	42.86	0	45.9623	3.04452	0.6233
78	2019	-1.73778	0	0	0	F	24.4409	0.809302	0.0483757	0.0810767	2.19722	33.33	0	44.0329	3.09104	1.069
78	2020	-1.77154	1.38629	0	0	F	24.4051	0.811438	0.0286255	-0.0354329	2.19722	33.33	0	44.221	3.13549	1.0736
78	2021	-1.72064	1.94591	0	0	F	24.3504	0.805651	0.0357853	0.0257627	2.19722	33.33	0	44.221	3.17805	1.0736
78	2022	-1.73471	1.94591	0	0	F	24.3138	0.831447	0.00140957	-0.078403	2.19722	33.33	0	44.221	3.21888	0.7173
88	2010	-0.913257	0	1	0	G	22.3277	0.0786573	0.0995842	0.0386493	2.19722	33.33	0	67.3695	2.63906	0.0099
88	2011	-0.829704	0	1	0	G	22.4123	0.0770735	0.0976777	-0.134743	2.19722	33.33	0	67.3695	2.70805	0.0099
88	2012	-0.804291	0.693147	1	0.693147	G	22.3896	0.0749291	0.087604	-0.122776	2.19722	33.33	0	67.3695	2.77259	0.005
88	2013	-0.831856	0.693147	1	0.693147	G	22.4437	0.0859551	0.0834577	-0.0277112	2.19722	33.33	0	67.3695	2.83321	0.005
88	2014	-0.874616	0.693147	1	0.693147	G	22.644	0.188218	0.0828423	-0.0222449	2.19722	33.33	0	67.3695	2.89037	0.0037
88	2015	-0.818574	0.693147	1	0.693147	G	22.7874	0.229364	0.0815905	-0.172638	2.19722	33.33	0	67.3695	2.94444	0.0037
88	2016	-0.852023	0.693147	1	0.693147	G	22.8343	0.215342	0.049345	0.139907	2.19722	33.33	0	67.3695	2.99573	0
88	2017	-0.861083	0.693147	1	0.693147	G	22.9529	0.238875	0.0511962	0.211611	2.19722	33.33	0	67.3695	3.04452	0
88	2018	-0.936813	0.693147	1	0.693147	G	23.0564	0.248857	0.055318	0.17376	2.19722	33.33	0	67.3695	3.09104	0
88	2019	-1.02564	0.693147	1	0.693147	G	23.1227	0.257485	0.0446671	0.470478	2.19722	33.33	0	67.3695	3.13549	0
88	2020	-1.08742	0.693147	1	0.693147	G	23.2967	0.2492	0.0378292	-0.104789	2.07944	33.33	0	67.483	3.17805	0
88	2021	-1.1119	1.38629	1	1.38629	G	23.3588	0.26846	0.041551	0.279918	2.19722	33.33	0	67.483	3.21888	0
88	2022	-1.25175	1.09861	1	1.09861	G	23.5203	0.337973	0.0378032	0.173183	2.19722	33.33	0	67.483	3.2581	0.0016
89	2010	1.22356	0	1	0	G	22.6006	0.104214	0.141188	0.142387	2.19722	33.33	0	61.3556	2.56495	0.0035
89	2011	1.11663	0	1	0	G	22.9386	0.251293	0.10811	0.22842	2.19722	33.33	0	61.3556	2.63906	0.0035
89	2012	1.16926	0.693147	1	0.693147	G	23.0653	0.293495	0.0781813	0.0599819	2.19722	33.33	0	61.3552	2.70805	0.0035
89	2013	1.20882	1.79176	1	1.79176	G	23.1965	0.341296	0.0626519	0.0295684	2.19722	33.33	0	61.2997	2.77259	0.0035
89	2014	1.31829	1.60944	1	1.60944	G	23.2647	0.376038	0.0387163	0.167635	2.19722	33.33	0	61.2995	2.83321	0.0056
89	2015	1.42332	1.94591	1	1.94591	G	23.2044	0.142207	0.0624315	-0.00697983	2.19722	33.33	0	56.9686	2.89037	0
89	2016	1.43958	1.94591	1	1.94591	G	23.2474	0.141008	0.0590243	0.0283679	2.19722	33.33	0	56.9686	2.94444	0
89	2017	1.47512	0.693147	1	0.693147	G	23.2972	0.144605	0.0656428	0.0936991	2.19722	33.33	0	56.9686	2.99573	0
89	2018	1.50256	2.3979	1	2.3979	G	23.3225	0.13351	0.0622551	0.0838433	2.19722	33.33	0	56.9686	3.04452	0
89	2019	1.50877	2.07944	1	2.07944	G	23.3639	0.138555	0.0528295	0.0576014	2.19722	33.33	0	56.9686	3.09104	0
89	2020	1.37111	2.07944	1	2.07944	G	23.4391	0.210235	0.00128287	-0.212741	2.19722	33.33	0	56.9686	3.13549	0
89	2021	1.36428	2.07944	1	2.07944	G	23.994	0.547947	0.0047907	0.103079	2.19722	33.33	0	56.9686	3.17805	0.0018
89	2022	1.33689	1.94591	1	1.94591	G	23.9472	0.574362	-0.0416386	-0.191934	2.19722	33.33	0	56.9686	3.21888	0.0018
90	2010	-1.48817	0	1	0	E	23.0417	0.539683	0.0245447	0.330015	1.94591	42.86	0	36.3494	2.48491	0.0011
90	2011	-1.41196	0	1	0	E	22.7382	0.590704	0.0433046	0.000215761	1.79176	50	1	36.3494	2.56495	0.0011
90	2012	-1.47446	0.693147	1	0.693147	E	22.8725	0.624482	0.0407737	-0.13155	1.94591	42.86	0	36.3494	2.63906	0.0011
90	2013	-1.47363	0	1	0	E	23.0048	0.655718	0.0530588	0.465281	1.94591	42.86	0	36.3494	2.70805	0
90	2014	-1.50138	0	1	0	E	23.1236	0.664769	0.0603501	0.173864	1.94591	42.86	0	36.3494	2.77259	0
90	2015	-1.48584	0	1	0	E	23.5299	0.625577	0.046444	0.192321	1.94591	42.86	0	23.4748	2.83321	0.0001
90	2016	-1.4608	0	1	0	E	23.6829	0.671569	0.0453648	-0.0172148	1.94591	42.86	0	23.4748	2.89037	0.0001
90	2017	-1.36439	1.09861	1	1.09861	E	23.9734	0.74455	0.0456991	0.087063	1.94591	42.86	0	23.4748	2.94444	0.0001
90	2018	-1.27105	0.693147	1	0.693147	E	24.1809	0.724716	0.0453954	0.512607	1.94591	42.86	0	23.4748	2.99573	0.0083
90	2019	-1.6038	2.19722	1	2.19722	E	24.4199	0.760364	0.0540929	0.436438	1.94591	42.86	0	23.4748	3.04452	0.0091
90	2020	-1.51697	1.60944	1	1.60944	E	24.6151	0.774743	0.0533365	0.167703	1.79176	50	0	23.4748	3.09104	0.0183
90	2021	-1.59443	1.09861	1	1.09861	E	24.8147	0.785596	0.0558171	0.358816	2.07944	37.5	0	23.4748	3.13549	0.0142
90	2022	-1.60181	1.38629	1	1.38629	E	24.9604	0.79643	0.0494725	0.137291	2.07944	37.5	0	23.4748	3.17805	0.0056
96	2010	-1.00051	0	1	0	F	21.3513	0.0793029	0.0517332	0.489295	2.3979	36.36	0	57.6082	2.3979	0
96	2011	-1.23493	0	1	0	F	21.4113	0.0887114	0.0487441	0.0588741	2.3979	36.36	0	57.6082	2.48491	0
96	2012	-1.08965	0	1	0	F	21.4114	0.0931204	0.00778919	-0.339643	2.3979	36.36	0	57.6082	2.56495	0
96	2013	-1.1	0	1	0	F	21.4403	0.0857419	0.0296625	-0.100382	2.3979	36.36	0	57.6082	2.63906	0
96	2014	-1.13033	0	1	0	F	21.4328	0.0703586	0.0178462	0.160775	2.3979	36.36	0	57.6082	2.70805	0
96	2015	-1.18367	0	1	0	F	21.5194	0.0892185	0.0894874	-0.00996611	2.3979	36.36	0	55.4113	2.77259	0
96	2016	-1.2477	0	1	0	F	21.6111	0.0595114	0.128432	-0.0929423	2.3979	36.36	0	55.5436	2.83321	0
96	2017	-1.27625	0	1	0	F	21.6606	0.0595114	0.0614686	0.373527	2.3979	36.36	0	55.5436	2.89037	0
96	2018	-1.31202	0	1	0	F	21.6967	0.0595114	0.0413138	0.330623	2.3979	36.36	0	55.5436	2.94444	0
96	2019	-1.27914	0.693147	1	0.693147	F	21.804	0.0714295	0.0445216	-0.0188062	2.3979	36.36	0	55.5436	2.99573	0
96	2020	-1.31766	1.79176	1	1.79176	F	21.847	0.0702305	0.0425591	-0.242911	2.3979	36.36	0	55.5436	3.04452	0
96	2021	-1.27175	1.94591	1	1.94591	F	21.8495	0.0595114	0.0279673	0.318102	2.3979	36.36	0	55.5436	3.09104	0
99	2010	1.24976	0	1	0	G	21.6461	0.356164	0.0594972	0.0886972	2.70805	33.33	0	46.6457	2.3979	0
99	2011	1.09304	0	1	0	G	21.7206	0.3603	0.0636605	0.122311	2.70805	33.33	0	46.6457	2.48491	0
99	2012	1.19371	0	1	0	G	21.9849	0.435512	0.0655797	0.106163	2.70805	33.33	0	46.6457	2.56495	0
99	2013	1.28992	0	1	0	G	22.0687	0.360138	0.07421	0.087771	2.70805	33.33	0	42.1828	2.63906	0
99	2014	1.20894	1.09861	1	1.09861	G	22.2172	0.388661	0.0733642	0.127961	2.70805	33.33	0	39.5288	2.70805	0
99	2015	1.3145	1.09861	1	1.09861	G	22.325	0.432835	0.0740168	-0.0371195	2.70805	33.33	0	38.6291	2.77259	0
99	2016	1.01721	0	1	0	G	22.3111	0.412218	0.0474461	-0.0911085	2.56495	38.46	0	38.6291	2.83321	0.0001
99	2017	0.916326	0	1	0	G	22.4499	0.455037	0.0358835	0.0834833	2.70805	33.33	0	38.6291	2.89037	0.0001
99	2018	0.967848	0	1	0	G	22.4573	0.434482	0.0537231	0.122952	2.70805	33.33	0	38.6291	2.94444	0.0001
99	2019	1.01328	0	1	0	G	22.4917	0.421481	0.0635652	0.0991474	2.70805	33.33	0	38.6291	2.99573	0.0001
99	2020	0.970105	1.09861	1	1.09861	G	22.4303	0.347693	0.0589126	-0.00567442	2.70805	33.33	0	38.6291	3.04452	0.0001
99	2021	1.02429	1.60944	1	1.60944	G	22.6129	0.251649	0.0585221	0.0785223	2.70805	33.33	0	30.179	3.09104	0.0001
99	2022	1.14174	1.38629	1	1.38629	G	22.5895	0.207693	0.0372477	0.0698439	2.48491	41.67	0	30.179	3.13549	0
100	2011	-1.7707	1.79176	1	1.79176	C39	25.0275	0.739467	0.0310537	0.17205	2.07944	37.5	0	9.7989	2.07944	5.5308
150	2018	-1.59957	2.3979	0	0	Q	22.8364	0.695233	0.0424172	0.041503	1.94591	42.86	0	37.0775	2.94444	0
150	2019	-1.62322	2.30259	0	0	Q	22.507	0.846754	-0.186549	-0.186825	1.79176	50	0	37.0418	2.99573	0
150	2020	-1.58392	2.07944	0	0	Q	22.3512	0.883993	-0.0680248	-0.128662	1.79176	50	0	33.0418	3.04452	0
151	2010	1.28738	0	1	0	F	20.8078	0.190006	0.0117235	0.32557	2.19722	33.33	0	48.0918	2.3979	0
151	2011	1.1284	0	1	0	F	20.8932	0.272902	-0.0139164	0.109551	2.19722	33.33	0	48.0918	2.48491	0
151	2012	1.1235	0	1	0	F	21.2336	0.45525	0.0361552	0.612361	2.19722	33.33	0	50.0886	2.56495	0
151	2013	1.27029	0	1	0	F	21.6355	0.606677	0.0680811	-0.0711641	2.19722	33.33	0	50.0886	2.63906	0
151	2014	1.49554	0	1	0	F	21.7947	0.656582	0.0593703	0.632005	2.19722	33.33	0	47.7235	2.70805	0
151	2015	1.42035	0	1	0	F	21.6052	0.579701	0.0421766	-0.52228	2.19722	33.33	0	45.3585	2.77259	0
151	2016	1.5651	0	1	0	F	21.4502	0.517535	0.0303912	0.457696	2.07944	37.5	0	45.3585	2.83321	0
151	2017	1.5281	0	1	0	F	21.4919	0.54077	0.0626361	0.260975	2.19722	33.33	0	45.3585	2.89037	0.0017
151	2018	1.56646	0	1	0	F	21.4923	0.536344	0.0240202	-0.429808	2.19722	33.33	0	45.3585	2.94444	0
151	2019	1.51825	0	1	0	F	21.5956	0.60374	0.00299876	-0.0685645	2.19722	33.33	0	45.3585	2.99573	0
151	2020	1.41736	0	1	0	F	21.3138	0.64677	-0.131767	-0.340279	2.19722	33.33	0	45.3585	3.04452	0
151	2021	-0.418957	0	1	0	F	22.0243	0.608654	0.0410085	1.76573	2.30259	40	0	39.7937	3.09104	0
151	2022	-0.778376	0.693147	1	0.693147	F	22.2383	0.732907	-0.129456	0.954988	2.3979	36.36	0	39.7937	3.13549	0
153	2010	-0.0524072	0	1	0	C27	20.9669	0.40916	0.0535126	0.123979	2.19722	33.33	0	14.7509	2.3979	0
153	2011	-0.571828	0	0	0	C27	20.9996	0.419497	0.0230379	0.411761	2.19722	33.33	0	14.7509	2.48491	0
153	2012	-0.75247	0	0	0	C27	21.0952	0.465688	0.0330771	0.0931605	2.19722	33.33	0	14.7509	2.56495	0
153	2013	-0.719599	0	0	0	C27	21.4069	0.467801	0.0366841	-0.0771318	2.19722	33.33	0	9.3552	2.63906	0
153	2014	-0.801236	0	0	0	C27	21.5286	0.487414	0.0407876	0.110496	2.19722	33.33	0	11.4827	2.70805	0
153	2015	-0.575206	0	0	0	C27	21.5585	0.486291	0.0318956	-0.0851416	2.19722	33.33	0	11.4827	2.77259	0
153	2016	-0.541324	0	0	0	C27	21.6357	0.537108	0.0392075	0.308429	2.19722	33.33	0	11.4827	2.83321	0
153	2017	-0.524897	0	0	0	C27	21.7413	0.559038	0.0486895	0.267702	2.19722	33.33	0	11.3039	2.89037	0.3221
153	2018	-0.463447	0	0	0	C27	21.8245	0.570549	0.0430571	0.168841	2.19722	33.33	0	11.3039	2.94444	0
153	2019	-0.48887	0	0	0	C27	21.9929	0.627174	0.0481757	0.0745568	2.07944	37.5	0	11.4827	2.99573	0
153	2020	-0.653123	0	0	0	C27	22.0142	0.601789	0.0496931	0.025669	2.19722	33.33	0	11.4827	3.04452	0
153	2021	-0.728432	0.693147	0	0	C27	22.0626	0.591833	0.0505306	0.054344	2.19722	33.33	0	11.4827	3.09104	0
153	2022	-0.804901	0	0	0	C27	22.2205	0.607369	0.0560483	0.143461	2.19722	33.33	0	10.7922	3.13549	1.5627
155	2010	0.829343	0	1	0	C26	21.9405	0.495575	-0.0704175	-0.10907	1.60944	40	0	63.4894	2.3979	0
155	2011	0.889493	0	1	0	C26	21.8579	0.523089	-0.0647439	-0.00935073	1.60944	40	0	63.4894	2.48491	0
155	2013	0.895102	0	1	0	C26	21.7994	0.74215	-0.181162	-0.14572	1.60944	40	0	58.5957	2.63906	0
155	2017	-0.418889	1.60944	1	1.60944	C26	22.638	0.458189	0.0658985	2.14076	1.60944	40	0	26.2047	2.89037	0
155	2018	-0.415138	1.09861	1	1.09861	C26	22.7014	0.475944	0.0597658	-0.343684	1.60944	40	0	26.2047	2.94444	0
155	2019	-0.625656	0	1	0	C26	22.7037	0.417335	0.0651307	-0.519877	1.60944	40	0	26.2047	2.99573	0
155	2020	-0.565223	1.79176	1	1.79176	D	22.9462	0.507244	0.0628211	-0.0266188	1.60944	40	0	26.2047	3.04452	0
155	2021	-1.39679	2.07944	1	2.07944	D	23.5745	0.580014	0.0894553	1.20786	1.60944	40	0	35.3207	3.09104	0
155	2022	-1.69397	2.3979	1	2.3979	D	23.6859	0.546268	0.0945381	-0.137609	1.60944	40	0	36.1762	3.13549	0
156	2022	-1.65361	3.78419	1	3.78419	R	24.0232	0.448888	0.0265261	0.106368	2.48491	33.33	0	36.4335	3.13549	0
157	2010	0.449056	0	1	0	C35	24.8663	0.563865	0.1207	0.550545	1.94591	57.14	1	16.7681	2.3979	0.033
157	2011	0.721739	0	1	0	C35	24.9941	0.502181	0.144355	0.438917	1.94591	57.14	1	18.5286	2.48491	0.0323
158	2012	1.07523	0.693147	1	0.693147	C17	22.4667	0.575353	0.0245523	0.0675108	2.19722	33.33	0	48.0641	2.56495	0.0001
158	2013	1.156	0.693147	1	0.693147	C17	22.4765	0.576942	0.0233415	0.166228	2.19722	33.33	0	48.0641	2.63906	0.0001
158	2014	1.09345	0.693147	1	0.693147	C17	22.4376	0.554528	0.0264573	0.121406	2.19722	33.33	0	48.0641	2.70805	0.0003
158	2015	0.383708	3.89182	1	3.89182	C17	23.1159	0.503495	0.0514267	0.355242	2.3979	36.36	0	27.3201	2.77259	2.3185
158	2016	0.00521443	3.78419	1	3.78419	C17	23.273	0.551411	0.0452299	0.232802	2.3979	36.36	0	27.3201	2.83321	2.3174
158	2017	-0.00820656	4.35671	1	4.35671	C17	23.2719	0.52987	0.044463	0.0255273	2.3979	36.36	0	27.3201	2.89037	2.3142
158	2018	-0.391763	4.56435	1	4.56435	C17	23.3725	0.569219	0.0398127	-0.14202	2.3979	36.36	0	27.5457	2.94444	2.5869
159	2010	-1.28002	0	0	0	C25	21.9003	0.467699	0.25876	0.443323	2.19722	33.33	0	33.3229	2.3979	0
159	2011	-0.982356	0	0	0	C25	21.8792	0.362134	0.136758	0.657166	2.19722	33.33	0	31.3838	2.48491	0
159	2012	-1.02152	0	0	0	F	21.8175	0.302494	0.0532731	0.131294	2.19722	33.33	0	30.5733	2.56495	0
159	2013	-1.11641	0	0	0	F	21.8162	0.30427	0.0345921	-0.236969	2.19722	33.33	0	30.4901	2.63906	0
159	2014	-1.18871	0	0	0	F	21.8112	0.264477	0.0768284	0.101195	2.19722	33.33	0	30.4693	2.70805	0
159	2015	-1.07196	0	0	0	F	21.8047	0.260288	0.0430771	-0.422287	2.19722	33.33	0	29.639	2.77259	0.0421
159	2016	-1.22262	0	0	0	F	21.8599	0.292732	0.0166734	-0.230288	2.19722	33.33	0	29.639	2.83321	0.0159
159	2021	-0.735612	0.693147	0	0	F	22.0286	0.386334	0.0469445	1.02866	2.19722	33.33	1	22.8234	3.09104	0.0097
159	2022	-1.12204	0	0	0	F	21.8474	0.151369	0.112345	0.439843	2.07944	37.5	0	22.8234	3.13549	0.0047
301	2010	1.25192	1.09861	1	1.09861	S	22.043	0.319968	0.030991	0.233287	1.94591	57.14	0	36.6935	2.3979	0
301	2011	1.4834	1.79176	1	1.79176	S	21.971	0.265155	0.0397696	0.17021	2.19722	44.44	0	36.6935	2.48491	0
301	2012	1.50103	1.09861	1	1.09861	D	21.9994	0.247966	0.0533362	-0.183939	2.19722	44.44	0	36.6935	2.56495	0
301	2013	1.49004	1.60944	1	1.60944	D	22.0226	0.191626	0.111825	0.17328	2.07944	37.5	0	36.6935	2.63906	0
301	2014	0.980937	1.09861	1	1.09861	D	22.1063	0.215455	0.0706062	-0.235171	1.94591	42.86	1	36.6935	2.70805	0
301	2015	1.00389	2.19722	1	2.19722	D	22.2066	0.264025	0.0571726	-0.116615	1.94591	42.86	1	37.4487	2.77259	0
301	2016	1.15675	2.89037	1	2.89037	D	22.3262	0.302185	0.0443913	0.143005	1.94591	42.86	1	26.5115	2.83321	0
301	2017	1.27662	2.07944	1	2.07944	D	22.2083	0.186972	0.059376	0.402105	1.79176	50	1	26.5115	2.89037	0
301	2018	-1.19659	2.3979	0	0	C28	23.8083	0.407513	0.0988674	2.14076	1.94591	42.86	1	68.7066	2.94444	0
301	2019	-1.48546	2.3979	0	0	C28	24.2798	0.563384	0.0853789	0.349646	1.94591	42.86	1	68.7066	2.99573	0
301	2020	-1.45088	1.94591	0	0	C28	24.8653	0.64172	0.0183216	-0.0848114	1.94591	42.86	1	57.2555	3.04452	0
301	2021	-1.54509	1.60944	0	0	C28	25.6061	0.777216	0.0733626	1.27081	1.94591	42.86	1	57.2544	3.09104	0
301	2022	-1.59896	1.94591	0	0	C28	25.8383	0.785616	0.0160887	0.233945	1.94591	42.86	1	41.8718	3.13549	0
333	2014	-1.64071	3.63759	0	0	C38	25.5132	0.61983	0.131119	0.171053	2.56495	38.46	1	35.4914	0.693147	4.8017
333	2015	-1.58323	2.83321	0	0	C38	25.5819	0.565113	0.129973	-0.0227782	2.48491	41.67	1	35.0669	1.09861	3.5612
333	2016	-1.66017	2.48491	0	0	C38	25.8626	0.595683	0.119613	0.14882	2.30259	40	1	34.7493	1.38629	2.1833
333	2017	-1.7448	3.91202	0	0	C38	26.2371	0.665768	0.108289	0.513495	2.30259	40	1	33.7148	1.60944	2.1648
333	2018	-1.67779	3.98898	0	0	C38	26.262	0.649397	0.0935899	0.0787352	2.19722	33.33	1	33.3798	1.79176	2.1566
333	2019	-1.59731	3.93183	0	0	C38	26.262	0.644	0.0979304	0.0714429	2.07944	50	1	31.728	1.94591	2.0224
333	2020	-1.60548	4.34381	0	0	C38	26.262	0.655263	0.0876456	0.0215848	2.07944	37.5	1	30.8561	2.07944	1.7316
333	2021	-1.60246	4.56435	0	0	C38	26.262	0.652464	0.0783918	0.20059	2.19722	33.33	1	31.0479	2.19722	1.7517
333	2022	-1.59259	4.41884	0	0	C38	26.262	0.640464	0.0778985	0.00786654	2.19722	33.33	1	31.0003	2.30259	1.7607
338	2010	-0.404821	0	1	0	C36	24.6776	0.551952	0.214799	0.781259	2.70805	33.33	1	24.1528	1.38629	1.8342
338	2011	-0.557249	0.693147	1	0.693147	C36	24.843	0.530377	0.131029	-0.0515222	2.70805	33.33	1	24.1639	1.60944	1.8342
338	2012	-0.751078	0	1	0	C36	24.9178	0.526552	0.0617835	-0.197501	2.70805	33.33	1	24.2964	1.79176	1.8342
338	2013	-0.794498	0	1	0	C36	25.0866	0.562831	0.0666299	0.210656	2.70805	33.33	1	24.2202	1.94591	1.719
338	2014	-1.28626	1.09861	1	1.09861	C36	25.5142	0.660711	0.0702625	0.365715	2.70805	33.33	1	24.2218	2.07944	1.594
338	2015	-1.49303	0	1	0	C36	25.4671	0.636761	0.0303398	-0.0743026	2.56495	38.46	1	24.2256	2.19722	1.5465
338	2016	-1.49069	0.693147	1	0.693147	C36	25.8231	0.728267	0.0346869	0.264021	2.56495	38.46	1	24.2217	2.30259	1.546
338	2017	-1.4328	1.79176	1	1.79176	C36	25.9684	0.702829	0.0628513	0.626569	2.63906	35.71	1	24.2282	2.3979	1.6061
338	2018	-1.42853	1.38629	1	1.38629	C36	26.0476	0.696705	0.0705653	0.0507124	2.70805	33.33	1	24.2328	2.48491	1.6618
338	2019	-1.40728	1.38629	1	1.38629	C36	26.1906	0.705383	0.0659205	0.0948478	2.70805	33.33	1	24.432	2.56495	1.6757
338	2020	-1.38176	1.79176	1	1.79176	C36	26.262	0.702924	0.0510684	0.132657	2.70805	33.33	1	24.4331	2.63906	1.5836
338	2021	-1.38332	2.63906	1	2.63906	C36	26.262	0.628357	0.0496697	0.0306678	2.70805	33.33	1	22.2169	2.70805	1.3779
338	2022	-1.53391	3.95124	1	3.95124	C36	26.262	0.64548	0.0181411	-0.139477	2.70805	33.33	1	22.2163	2.77259	1.2377
400	2010	0.235521	1.60944	1	1.60944	C38	22.4733	0.520769	0.0705789	0.26843	2.19722	33.33	0	29.8984	2.63906	0.0503
400	2011	0.247578	2.30259	1	2.30259	C38	22.6794	0.580492	0.070268	0.131442	2.19722	33.33	0	19.3821	2.70805	0.055
400	2012	0.145484	1.94591	1	1.94591	C38	22.6585	0.539772	0.10925	0.515668	2.19722	33.33	0	19.3821	2.77259	0.055
400	2013	0.25275	2.07944	1	2.07944	C38	22.8384	0.539619	0.123643	0.0820985	2.07944	37.5	0	19.3821	2.83321	0.05
400	2014	0.54124	2.19722	1	2.19722	C38	23.1021	0.422345	0.151198	0.168362	2.19722	33.33	0	41.0249	2.89037	0.0174
400	2015	0.485334	1.60944	1	1.60944	C38	23.248	0.449712	0.0836967	-0.121171	2.19722	33.33	0	40.9474	2.94444	0.0244
400	2016	0.500142	2.63906	1	2.63906	C38	23.3836	0.472021	0.0844139	0.307734	2.19722	33.33	0	41.276	2.99573	0.0185
400	2017	0.46536	2.48491	1	2.48491	C38	23.4517	0.469273	0.0565119	0.0753316	2.19722	33.33	0	41.276	3.04452	0.0172
400	2018	0.300287	2.56495	1	2.56495	C38	23.4027	0.426969	0.0244649	-0.204648	2.19722	33.33	0	41.276	3.09104	0.0076
400	2019	0.198942	2.70805	1	2.70805	C38	23.4373	0.42498	0.0379335	0.236051	2.19722	33.33	0	43.2561	3.13549	0.0076
400	2020	0.177106	3.29584	1	3.29584	C38	23.545	0.452629	0.0583662	0.101921	2.19722	33.33	0	43.2561	3.17805	0.0076
400	2021	0.15596	2.99573	1	2.99573	C38	23.595	0.425149	0.0564123	0.0714397	2.19722	33.33	0	38.4727	3.21888	0.0023
400	2022	0.233648	2.63906	1	2.63906	C38	23.6654	0.424663	0.0584038	0.244085	2.19722	33.33	1	38.3096	3.2581	0.0023
401	2010	-0.901442	0	1	0	C30	24.1328	0.692911	0.0975683	0.594772	2.19722	33.33	0	41.4247	2.70805	0.0088
401	2011	-0.970673	0	1	0	C30	24.3628	0.654412	0.0880726	0.42155	2.19722	33.33	0	41.4247	2.77259	0.0088
401	2012	-1.03868	0	1	0	C30	24.4491	0.677956	0.0362625	-0.0708809	2.19722	33.33	0	38.6272	2.83321	0.0051
401	2013	-1.04485	0	1	0	C30	24.4867	0.677456	0.0439228	0.0750954	2.19722	33.33	0	38.628	2.89037	0.0051
401	2014	-1.00124	0	1	0	C30	24.5087	0.694987	0.0307652	-0.00292788	2.19722	33.33	0	38.628	2.94444	0.0051
401	2015	-0.936029	0.693147	1	0.693147	C30	24.4437	0.725468	-0.00706761	-0.290875	2.07944	37.5	0	37.4831	2.99573	0.0051
401	2016	-0.976933	0	1	0	C30	24.4485	0.730765	0.0350163	0.11045	2.19722	33.33	0	30	3.04452	0.002
401	2017	-0.968836	0	1	0	C30	24.4377	0.725263	0.0373738	0.239523	2.19722	33.33	0	30	3.09104	0.0021
401	2018	-1.45397	0.693147	1	0.693147	C30	24.8503	0.615594	0.0909601	1.0176	2.19722	33.33	0	30	3.13549	0.002
401	2019	-1.47631	0	1	0	C30	24.8298	0.525172	0.12115	0.118594	2.07944	37.5	0	30	3.17805	0.002
401	2020	-1.44452	1.38629	1	1.38629	C30	24.7999	0.454608	0.127647	0.0281855	1.94591	42.86	0	30	3.21888	0
401	2021	-1.05518	1.09861	1	1.09861	C30	24.8231	0.440104	0.100038	0.0241811	2.19722	33.33	0	47.5329	3.2581	0.0001
401	2022	-0.817094	1.94591	1	1.94591	C30	24.8507	0.474307	0.0408173	-0.0493683	2.19722	33.33	0	44.3397	3.29584	0.0001
402	2010	-0.647559	0	1	0	K	24.7154	0.681675	0.05774	0.301503	2.19722	33.33	0	26.5473	2.70805	0.0275
402	2011	-0.9244	0	1	0	K	24.813	0.690309	0.0551827	0.188278	2.19722	33.33	0	26.5473	2.77259	0.0212
402	2012	-0.881064	0	1	0	K	24.9722	0.699479	0.062319	0.78825	2.19722	33.33	0	26.5473	2.83321	0.0716
402	2013	-0.483649	0	1	0	K	25.0549	0.678514	0.0674762	0.153692	2.19722	33.33	0	26.5473	2.89037	0.1183
402	2014	-0.346677	1.09861	1	1.09861	K	25.1959	0.693987	0.059467	0.108302	2.19722	33.33	0	26.8861	2.94444	0.0849
402	2015	-0.74667	0.693147	1	0.693147	K	25.3837	0.72555	0.0425939	-0.293664	2.19722	33.33	0	27.886	2.99573	0.0804
402	2016	-1.20531	1.09861	1	1.09861	K	25.4492	0.724098	0.0466294	0.275481	1.79176	50	0	29.6505	3.04452	0.0587
402	2017	-1.08	0.693147	1	0.693147	K	25.5533	0.730814	0.0554589	0.285444	2.19722	33.33	0	30.0915	3.09104	0.04
402	2018	-1.12799	0	1	0	K	25.724	0.749551	0.0513639	-0.133467	2.19722	33.33	0	31.1385	3.13549	0.0491
402	2019	-1.16425	0.693147	1	0.693147	K	25.8108	0.759361	0.0469023	0.184082	2.19722	33.33	0	31.1385	3.17805	0.0491
402	2020	-1.16997	0.693147	1	0.693147	K	25.8544	0.764757	0.012131	-0.307922	2.19722	33.33	0	31.1385	3.21888	0.0491
402	2021	-1.23044	1.38629	1	1.38629	K	25.8279	0.7415	0.0240601	0.332974	2.19722	33.33	0	31.1385	3.2581	0.0484
402	2022	-1.19548	1.38629	1	1.38629	K	25.754	0.722819	0.0155194	-0.151086	2.19722	33.33	0	31.1385	3.29584	0.0466
404	2010	-0.950984	0	1	0	C34	22.002	0.752424	0.0496101	0.41812	2.19722	33.33	0	29.9155	2.70805	0.0051
404	2011	-0.893298	0	1	0	C34	22.1623	0.776426	0.0382647	0.162645	2.19722	33.33	0	29.9155	2.77259	0.0051
404	2012	-0.95303	0	1	0	C34	22.277	0.763796	0.0538808	0.0434951	2.19722	33.33	0	29.9155	2.83321	0.0051
404	2013	-0.998445	0.693147	1	0.693147	C34	22.5741	0.609224	0.0514858	0.197908	2.19722	33.33	0	28.8055	2.89037	0.003
404	2014	-0.715114	0.693147	1	0.693147	C34	22.611	0.591573	0.0493726	0.043652	2.19722	33.33	0	28.8055	2.94444	0.1906
404	2015	-0.662295	0	1	0	C34	22.665	0.574696	0.0418552	-0.0209554	2.19722	33.33	0	28.8055	2.99573	0.2926
404	2016	-0.672752	0	1	0	C34	22.8154	0.598875	0.0467077	0.0158882	2.19722	33.33	0	28.8055	3.04452	0.3714
404	2017	-0.739727	0.693147	1	0.693147	C34	23.0237	0.602868	0.0294505	0.164969	2.07944	37.5	0	28.9518	3.09104	0.3061
404	2018	-0.954439	2.63906	1	2.63906	C34	23.0352	0.582463	0.021017	0.0981873	2.19722	33.33	0	29.9774	3.13549	0.2605
404	2019	-0.967504	2.3979	1	2.3979	C34	23.0504	0.584174	0.00907454	0.076132	2.19722	33.33	0	30.6029	3.17805	0.2175
404	2020	-0.930222	2.30259	1	2.30259	C34	23.1155	0.596269	0.0192695	0.0900781	2.07944	37.5	0	30.6029	3.21888	0.0439
404	2021	-0.954741	1.94591	1	1.94591	C34	23.1856	0.606311	0.0252591	0.262707	2.19722	33.33	0	30.6029	3.2581	0.0439
404	2022	-0.946085	1.38629	1	1.38629	C34	23.2548	0.611478	0.0310864	-0.00784732	2.19722	33.33	0	30.6029	3.29584	0.1518
407	2010	-1.05136	0	0	0	C29	21.8594	0.5325	0.13669	0.474382	2.3979	54.55	0	9.3552	2.70805	0.0122
407	2011	-1.0271	0	0	0	C29	21.8656	0.552447	0.031062	0.0632823	2.3979	54.55	0	9.3552	2.77259	0.0112
407	2012	-1.01045	0	0	0	C26	21.8786	0.585817	-0.0206626	-0.0445983	2.3979	36.36	0	9.3552	2.83321	0.0104
407	2013	-1.20773	0	0	0	C26	21.9735	0.615876	0.0419318	0.0211081	2.3979	36.36	0	9.3552	2.89037	0.0099
407	2015	-1.18858	0.693147	0	0	C26	22.1468	0.494332	0.0232326	-0.126349	2.3979	36.36	1	15.4024	2.99573	5.5246
407	2016	-1.22657	0	0	0	D	22.1825	0.41451	-0.0484101	0.055949	2.3979	36.36	0	15.4002	3.04452	4.859
407	2017	-1.29725	0	0	0	D	22.3417	0.465132	0.0458462	0.444625	2.19722	44.44	1	9.3552	3.09104	0.0071
407	2018	-1.30751	0.693147	0	0	D	22.5838	0.574102	0.05858	0.221487	2.30259	40	0	9.3552	3.13549	0.0093
407	2019	-1.31288	0.693147	0	0	D	22.5965	0.552642	0.0566262	0.143822	2.30259	40	0	9.9861	3.17805	0.0093
407	2020	-1.28434	0.693147	0	0	D	22.6332	0.570321	0.0580169	-0.140591	2.30259	40	0	9.9861	3.21888	0.0093
407	2021	-1.37674	0	0	0	D	22.6746	0.570659	0.0515856	-0.0106038	2.19722	33.33	0	22.1601	3.2581	0.0088
407	2022	-1.43383	0	0	0	D	22.6915	0.567544	0.0486823	0.0214674	2.19722	33.33	0	22.1601	3.29584	0.0088
408	2012	-0.775889	0	0	0	F	19.9917	0.607177	-0.000413408	-0.539502	2.19722	33.33	0	21.4773	2.83321	0
408	2013	-0.371668	0	0	0	F	20.173	0.664357	0.033098	2.14076	2.19722	33.33	1	19.6907	2.89037	0
408	2014	-0.348532	0	0	0	F	19.9917	0.69855	-0.100501	-0.539502	2.07944	37.5	0	19.6907	2.94444	0.0005
408	2015	-0.312014	0	0	0	F	19.9917	0.833984	-0.129873	1.11674	2.07944	37.5	0	19.6907	2.99573	0.0005
408	2022	-1.26904	0	0	0	C26	23.3287	0.104367	0.25876	1.26189	2.19722	33.33	0	25.6364	3.29584	0.0014
410	2010	0.915953	0.693147	1	0.693147	C34	23.073	0.852209	0.0496767	0.346167	2.19722	33.33	0	42.2688	2.70805	0.0004
410	2011	0.956094	0	1	0	C34	23.2374	0.868213	0.041041	0.194342	2.19722	33.33	0	42.3351	2.77259	0.0011
410	2012	0.956972	1.09861	1	1.09861	C34	23.2976	0.875378	0.039199	-0.189782	2.3979	36.36	0	42.3476	2.83321	0.001
410	2013	0.658622	0	1	0	C34	23.5189	0.833668	0.0376697	-0.0523725	2.19722	33.33	0	33.0803	2.89037	0.0011
410	2014	0.553379	0	1	0	C34	23.7263	0.863882	0.0414917	0.05907	2.19722	33.33	0	30.0901	2.94444	0.0003
410	2015	0.858312	0	1	0	C34	23.8274	0.883993	0.00326523	-0.183116	2.19722	33.33	0	30.1197	2.99573	0.0002
410	2016	0.817047	0	1	0	C34	23.934	0.883993	-0.0277107	-0.0219471	2.19722	33.33	0	30.1346	3.04452	0.0002
410	2018	-0.046451	1.09861	1	1.09861	C34	23.7384	0.883993	0.00206041	0.197089	1.94591	42.86	0	30.1346	3.13549	0.0003
411	2012	-1.77156	2.3979	1	2.3979	F	22.1367	0.745088	0.0763999	0.242026	2.19722	33.33	0	21.3545	2.83321	0
411	2013	-1.77156	1.94591	1	1.94591	F	22.2914	0.740446	0.0754009	0.168022	2.19722	33.33	0	21.3545	2.89037	0
411	2014	-1.77156	2.56495	1	2.56495	F	22.3741	0.737726	0.0613896	0.137801	2.19722	33.33	0	21.3545	2.94444	0
411	2015	-1.77156	2.77259	1	2.77259	F	22.5356	0.752556	0.0582648	0.0989516	2.19722	33.33	0	21.5432	2.99573	0.0162
411	2016	-1.77156	2.63906	1	2.63906	F	22.6673	0.757153	0.0579072	0.115792	2.19722	33.33	0	21.5432	3.04452	0.0227
411	2017	-1.77156	3.68888	1	3.68888	F	22.9297	0.790254	0.0512313	0.0956118	2.07944	37.5	0	29.88	3.09104	0.0198
411	2018	-1.77156	2.99573	1	2.99573	F	22.9197	0.768319	0.0519725	0.0838199	2.19722	33.33	0	29.88	3.13549	0.0205
411	2019	-1.77156	3.49651	1	3.49651	F	23.1	0.72408	0.064348	0.200505	2.19722	33.33	0	24.9	3.17805	0.0139
411	2020	-1.77156	3.66356	1	3.66356	F	23.1437	0.715042	0.054043	0.0165554	2.07944	37.5	0	24.9	3.21888	0.0139
411	2021	-1.77156	3.49651	1	3.49651	F	23.2284	0.712904	0.058207	0.0688884	2.07944	37.5	0	24.2725	3.2581	0.4554
411	2022	-1.77156	3.2581	1	3.2581	F	23.3007	0.705025	0.0606476	0.14546	2.07944	37.5	0	24.0345	3.29584	0.539
413	2010	1.5983	0	1	0	C39	19.9917	0.363774	0.0128665	0.263007	1.94591	42.86	0	28.9257	2.70805	0.0032
413	2011	1.48339	0	0	0	C39	19.9917	0.305501	0.0322088	0.332753	1.94591	42.86	0	28.9257	2.77259	0.0032
413	2012	-1.28055	0	0	0	C39	21.4468	0.755861	0.25876	2.14076	1.94591	42.86	0	28.9257	2.83321	0.0032
413	2013	-1.34851	0	0	0	C39	22.9241	0.349694	0.0992242	0.196378	1.94591	42.86	0	14.3999	2.89037	0.0011
413	2014	-1.43164	0	0	0	C39	23.2464	0.480613	0.106565	1.30003	1.94591	42.86	0	14.6537	2.94444	0.0405
413	2015	-1.31529	0	0	0	C39	24.0836	0.49437	0.0932819	1.16955	1.94591	42.86	0	21.6416	2.99573	0.019
413	2016	-1.38607	0	0	0	C39	24.5697	0.507345	0.049436	0.484089	1.94591	42.86	0	11.3153	3.04452	0.0046
413	2017	-1.57523	0.693147	0	0	C39	24.9381	0.526364	0.0530124	1.51204	1.79176	50	0	15.8977	3.09104	0.0039
413	2018	-1.59212	1.94591	0	0	C39	25.0079	0.539472	0.0493446	0.627314	1.94591	42.86	1	15.969	3.13549	0.0039
413	2019	-1.56554	1.09861	0	0	C39	24.9392	0.534897	-0.00124948	-0.378671	1.94591	42.86	0	15.969	3.17805	0.0025
413	2020	-1.01239	1.94591	0	0	C39	24.895	0.558631	-0.0311645	-0.539502	1.94591	42.86	0	15.969	3.21888	0
413	2021	-0.997173	1.79176	0	0	C39	24.8582	0.586016	-0.0308506	-0.201001	1.94591	42.86	0	15.969	3.2581	0
413	2022	-0.948876	1.79176	0	0	C39	24.7939	0.596684	-0.0174226	0.0462816	1.94591	42.86	1	16.2454	3.29584	0
415	2015	-1.77156	2.07944	0	0	L	25.6053	0.753311	0.0376865	0.409674	2.19722	33.33	0	44.6422	2.99573	0.0045
415	2016	-1.77156	0.693147	0	0	L	26.1015	0.825802	0.0414465	1.51139	2.19722	33.33	1	34.5562	3.04452	0.0026
415	2017	-1.77156	0.693147	0	0	L	26.262	0.882109	0.0464747	0.481368	2.19722	33.33	1	34.9069	3.09104	0.009
415	2018	-1.77156	0.693147	0	0	L	26.262	0.807246	0.0405352	0.149059	2.19722	33.33	0	34.537	3.13549	0.0217
415	2019	-1.77156	0	0	0	L	26.262	0.794467	0.0452176	-0.0602546	2.19722	33.33	0	30.3149	3.17805	0.0217
415	2020	-1.77156	0	0	0	L	26.2456	0.833928	-0.00734179	-0.293407	2.19722	33.33	0	28.016	3.21888	0.0217
417	2010	-1.01657	0	1	0	F	22.2214	0.630959	0.119587	0.199865	2.3979	36.36	1	23.9859	2.70805	0.0096
417	2011	-1.06257	1.79176	1	1.79176	F	22.5432	0.565579	0.144977	0.210966	2.3979	36.36	1	22.1313	2.77259	0.0089
417	2012	-1.09567	0	1	0	F	22.6201	0.539711	0.0954254	0.0647869	2.30259	40	1	22.1313	2.83321	0.0089
417	2013	-1.09457	1.79176	1	1.79176	F	22.7405	0.540901	0.0863377	0.088354	2.3979	36.36	0	22.1313	2.89037	0.0088
417	2014	-1.1384	1.79176	1	1.79176	F	22.7964	0.532677	0.0756434	0.0062732	2.3979	36.36	0	22.1381	2.94444	0.0065
417	2015	-1.07986	1.60944	1	1.60944	F	22.8389	0.530825	0.0561235	-0.0207981	2.3979	36.36	0	22.1381	2.99573	0.0065
417	2016	-1.1228	1.38629	1	1.38629	F	22.9452	0.551745	0.0581716	-0.00296306	2.30259	40	0	38.0044	3.04452	0.0065
417	2017	-1.15858	1.79176	1	1.79176	F	23.0354	0.572341	0.0467639	0.0671818	2.3979	36.36	0	38.0044	3.09104	0
417	2021	-1.51157	1.60944	1	1.60944	F	23.28	0.609406	0.0377706	0.00127161	2.19722	44.44	0	38.0044	3.2581	0
417	2022	-1.52086	2.30259	1	2.30259	F	23.293	0.601921	0.0292929	-0.00566462	2.07944	50	0	38.0044	3.29584	0
418	2010	0.18616	0	0	0	C38	22.8029	0.561231	0.12719	1.5604	2.07944	37.5	0	34.2049	2.63906	0
418	2011	0.0881552	0	0	0	C38	22.9365	0.566435	0.0780736	-0.0202408	2.19722	33.33	0	34.6539	2.70805	0
418	2012	0.127016	0.693147	0	0	C38	22.8519	0.494206	0.0504327	-0.371346	2.19722	33.33	0	35.2041	2.77259	0.0005
418	2013	0.390934	1.38629	0	0	C38	22.9449	0.508342	0.0650429	0.264946	2.19722	33.33	0	35.2041	2.83321	0.0006
418	2014	0.378675	1.60944	0	0	C38	23.1548	0.54779	0.0892401	0.237886	2.19722	33.33	0	37.7791	2.89037	0
418	2015	0.456227	2.83321	0	0	C38	23.3855	0.582086	0.0867794	0.215417	2.19722	33.33	0	37.7791	2.94444	0
418	2016	0.505085	2.3979	0	0	C38	23.6617	0.631521	0.0860852	0.243937	2.07944	37.5	0	37.7791	2.99573	0
418	2017	0.489833	3.17805	0	0	C38	23.7838	0.614859	0.0990884	0.309141	2.19722	33.33	0	37.7791	3.04452	0.0074
418	2018	0.432024	3.04452	0	0	C38	23.8829	0.586257	0.0867445	0.10532	2.19722	33.33	0	37.7791	3.09104	0.011
419	2010	0.467029	1.09861	1	1.09861	F	21.8825	0.718966	0.066175	0.354961	2.07944	37.5	1	44.7832	2.70805	0.0884
419	2011	0.444946	1.60944	1	1.60944	F	21.9957	0.532363	0.0976313	0.145013	2.07944	37.5	1	45.113	2.77259	0.089
419	2012	0.420558	1.60944	1	1.60944	F	22.0336	0.530868	0.0601437	0.0381792	2.19722	33.33	1	45.113	2.83321	0.0694
419	2013	0.529534	2.30259	1	2.30259	F	22.0622	0.520257	0.0560119	0.101738	2.19722	33.33	1	45.113	2.89037	0.0694
419	2014	0.602866	2.07944	1	2.07944	F	22.0529	0.487812	0.0500862	0.00735999	2.19722	33.33	1	45.113	2.94444	0.0694
419	2015	0.693024	2.89037	1	2.89037	F	22.0695	0.487041	0.0392039	-0.030409	2.19722	33.33	1	44.8823	2.99573	0.0694
419	2016	0.655654	2.89037	1	2.89037	F	22.1039	0.475139	0.0397298	-0.093825	2.19722	33.33	1	44.3304	3.04452	0.0694
419	2017	0.652528	2.56495	1	2.56495	F	22.1479	0.470669	0.0485645	0.0396599	2.19722	33.33	1	44.3304	3.09104	0.0694
419	2018	0.607082	1.94591	1	1.94591	F	22.3181	0.394411	0.0484305	-0.0405272	2.19722	33.33	1	44.3304	3.13549	0.0694
419	2019	0.58402	2.19722	1	2.19722	F	22.3529	0.374371	0.0510777	-0.0820678	2.19722	33.33	1	44.3304	3.17805	0.0694
419	2020	0.554469	1.94591	1	1.94591	F	22.3971	0.348544	0.0496479	-0.379869	2.19722	33.33	1	44.3304	3.21888	0.0694
419	2021	0.488006	2.07944	1	2.07944	F	22.4802	0.424588	0.044287	0.00533146	2.19722	33.33	1	44.3304	3.2581	0.0542
419	2022	0.515794	1.94591	1	1.94591	F	22.378	0.359517	0.0418424	-0.0784718	2.19722	33.33	1	44.3304	3.29584	0.0542
420	2010	0.245316	0	1	0	C28	21.7936	0.686778	-0.000695435	0.264955	2.19722	33.33	0	21.255	2.70805	0.0038
420	2011	0.151715	0	1	0	C28	21.8338	0.801884	-0.0836654	-0.00720925	2.3979	36.36	0	21.255	2.77259	0.0033
420	2013	-0.192112	0	1	0	C28	22.1092	0.883993	-0.0587164	-0.099772	2.3979	36.36	0	21.255	2.89037	0.0025
420	2014	0.687063	0	1	0	C28	21.9198	0.692103	0.028809	-0.256614	2.30259	40	0	11.2194	2.94444	0.0018
420	2015	1.23386	0	1	0	C28	21.6979	0.632747	0.0203362	-0.00075354	2.3979	36.36	0	11.2194	2.99573	0.0018
420	2016	1.23937	0	1	0	C28	22.2538	0.417175	0.0164978	0.345763	2.3979	36.36	0	14.5023	3.04452	0.0013
420	2017	1.47752	0	1	0	C28	22.5446	0.550183	0.0307486	0.576043	2.3979	36.36	0	15.5938	3.09104	0.0013
420	2018	1.46846	0	1	0	C28	22.689	0.591152	0.0407986	0.165882	2.3979	36.36	0	16.1397	3.13549	0.0233
420	2019	1.48964	0	1	0	C28	22.8608	0.643893	0.0405055	0.0500171	2.3979	36.36	0	16.2484	3.17805	0.0206
420	2020	1.54139	0	1	0	C28	22.8852	0.641798	0.00192319	-0.0709334	2.3979	36.36	0	16.2484	3.21888	0.0196
420	2021	1.55857	0	1	0	C28	22.8949	0.662834	0.0160459	0.432225	2.3979	36.36	0	14.6689	3.2581	0.0123
420	2022	1.51828	0.693147	1	0.693147	C28	23.076	0.588122	0.0114368	0.0249949	2.3979	36.36	0	12.9355	3.29584	0.008
421	2010	-0.226379	0	1	0	O	21.8145	0.636461	0.0376258	0.113433	2.07944	37.5	0	30.0641	2.70805	0.017
421	2011	-0.139071	1.09861	1	1.09861	O	21.7961	0.621109	0.0484269	-0.119153	2.19722	33.33	0	30.0641	2.77259	0.017
421	2012	-0.0300332	0	1	0	S	21.6751	0.54628	0.0596246	0.145967	2.07944	37.5	0	30.0641	2.83321	0.017
421	2013	0.311597	0	1	0	S	21.6041	0.47894	0.0553228	-0.0532121	2.07944	37.5	0	30.0641	2.89037	0.017
421	2014	0.526116	0	1	0	S	21.5601	0.387614	0.102526	-0.0565091	2.07944	37.5	1	30.0641	2.94444	0.0049
421	2015	-0.648183	0.693147	1	0.693147	D	22.6228	0.474536	0.109902	1.53506	2.07944	37.5	1	49.5348	2.99573	0
421	2016	-0.841883	0.693147	1	0.693147	D	22.6752	0.491874	0.0602806	-0.0241964	2.07944	37.5	0	49.5348	3.04452	0
421	2017	-1.3185	0	1	0	D	23.1139	0.686656	0.0390823	-0.0715961	2.19722	33.33	0	49.5348	3.09104	0
421	2018	-1.33128	0	1	0	D	23.1599	0.697497	0.0321474	-0.0280957	2.07944	37.5	0	49.5348	3.13549	0
421	2019	-1.51866	0.693147	1	0.693147	D	23.219	0.705187	0.0233473	0.0244556	2.19722	33.33	0	49.5348	3.17805	0
421	2020	-1.55495	2.3979	1	2.3979	D	23.1207	0.649452	0.0809052	0.903233	2.19722	33.33	0	49.5348	3.21888	0
421	2021	-1.5321	2.07944	1	2.07944	D	23.3748	0.712896	0.0230072	-0.475309	2.19722	33.33	0	49.5348	3.2581	0
421	2022	-1.63455	1.60944	1	1.60944	D	23.4617	0.740399	0.0164438	0.981931	2.07944	37.5	0	49.0479	3.29584	0.1902
422	2010	-1.21282	0	1	0	C26	23.6542	0.724969	0.0986518	0.317824	2.3979	36.36	0	16.4113	2.70805	0.0639
422	2011	-1.31335	0	1	0	C26	24.0109	0.736392	0.0927921	0.538755	2.3979	36.36	0	16.4113	2.77259	0.0639
422	2012	-1.3787	0	1	0	C26	24.1127	0.734845	0.086217	0.0893195	2.3979	36.36	0	16.8526	2.83321	0.0438
422	2013	-1.39197	0	1	0	C26	24.2887	0.788887	0.0434619	-0.00370114	2.30259	40	1	16.854	2.89037	0.0246
422	2014	-1.3358	0	1	0	C26	24.3443	0.79884	0.0416061	-0.0569537	2.3979	36.36	1	16.854	2.94444	0.008
422	2015	-1.31509	0	1	0	C26	24.4116	0.798188	0.0302349	0.00854955	2.3979	36.36	1	17.0767	2.99573	0.008
422	2016	-1.26764	0.693147	1	0.693147	C26	24.4065	0.828894	-0.00994493	-0.172077	2.3979	36.36	1	17.0767	3.04452	0.008
422	2017	-1.24192	0.693147	1	0.693147	C26	24.2061	0.883993	-0.112458	-0.212522	2.19722	33.33	0	17.0767	3.09104	0.008
422	2021	-1.12135	0	1	0	C26	23.7614	0.809812	0.126671	0.343315	2.07944	37.5	0	17.0767	3.2581	0.006
422	2022	-1.10354	0	1	0	C26	23.7022	0.653785	0.158832	0.116936	2.70805	53.33	0	17.0767	3.29584	0.0074
423	2010	0.374909	0.693147	1	0.693147	C27	22.0036	0.2169	0.202604	0.185021	2.19722	33.33	0	23.1417	2.70805	0.0486
423	2011	0.52857	1.38629	1	1.38629	C27	22.1646	0.177752	0.25876	0.11976	2.19722	33.33	0	23.1417	2.77259	0.0484
423	2012	0.689908	1.38629	1	1.38629	C27	22.3958	0.190484	0.256092	0.107736	2.19722	33.33	0	23.1417	2.83321	0.0484
423	2013	0.678972	2.70805	1	2.70805	C27	22.5116	0.149746	0.245776	0.314204	2.19722	33.33	0	23.1417	2.89037	0.0484
423	2014	0.791862	2.77259	1	2.77259	C27	22.7328	0.192	0.234079	-0.00181608	2.19722	33.33	0	23.1417	2.94444	0.0543
423	2015	0.69243	2.07944	1	2.07944	C27	22.8761	0.177256	0.237695	0.359354	2.19722	33.33	0	23.1417	2.99573	0.0317
423	2016	0.791058	1.79176	1	1.79176	C27	23.0208	0.157136	0.234897	0.159179	2.19722	33.33	0	23.1417	3.04452	0.0317
423	2017	1.11465	1.94591	1	1.94591	C27	23.239	0.202369	0.216785	0.167039	2.19722	33.33	0	23.1417	3.09104	0.0317
423	2018	1.15739	1.94591	1	1.94591	C27	23.353	0.183198	0.187421	-0.0046151	2.19722	33.33	0	23.1417	3.13549	0.0317
423	2019	0.806676	2.63906	1	2.63906	C27	23.1789	0.139923	-0.0366448	-0.539502	2.19722	33.33	0	23.1417	3.17805	0.0317
423	2020	1.04631	2.77259	1	2.77259	C27	23.1166	0.107124	0.0134578	0.152373	2.19722	33.33	0	23.1417	3.21888	0.0062
423	2021	1.0962	2.70805	1	2.70805	C27	23.1767	0.140407	0.0475752	0.128921	2.07944	37.5	0	23.1417	3.2581	0.0001
423	2022	1.19202	2.30259	1	2.30259	C27	23.2595	0.18055	0.0696412	0.0500996	2.07944	37.5	0	23.1417	3.29584	0.0001
425	2010	-0.0741191	0	1	0	C35	23.9342	0.513903	0.170161	0.218117	2.19722	33.33	1	49.1964	2.70805	0.0025
425	2011	-0.12716	0	1	0	C35	24.2704	0.563431	0.135322	0.307654	2.19722	44.44	1	49.2031	2.77259	0.0025
425	2012	-0.262148	0	1	0	C35	24.5379	0.613681	0.0781319	-0.0254351	2.19722	44.44	1	49.2598	2.83321	0.0025
425	2013	-0.342742	0.693147	1	0.693147	C35	24.6171	0.598504	0.0518297	-0.159891	2.19722	44.44	1	49.2598	2.89037	0.0025
425	2014	-0.512636	0	1	0	C35	24.612	0.581602	0.0235595	-0.136636	2.19722	44.44	1	46.9317	2.94444	0.0023
425	2015	-0.373053	0.693147	1	0.693147	C35	24.4777	0.517557	0.0241301	-0.285264	2.19722	44.44	1	42.1338	2.99573	0.0021
425	2016	-0.375876	1.60944	1	1.60944	C35	24.5069	0.534267	0.0042697	0.0140115	2.07944	37.5	1	42.5964	3.04452	0.0022
425	2017	-0.492776	2.63906	1	2.63906	C35	24.6307	0.516661	0.0314174	0.724629	2.07944	50	0	42.5964	3.09104	0.0022
425	2018	-0.590889	3.52636	1	3.52636	C35	24.8382	0.504644	0.0395705	0.524488	2.07944	50	0	38.1053	3.13549	0.0019
425	2019	-0.68707	3.91202	1	3.91202	C35	25.0709	0.564685	0.0590103	0.332493	2.19722	44.44	0	38.1109	3.17805	0.0055
425	2020	-0.733424	3.73767	1	3.73767	C35	25.2428	0.627759	0.0607023	0.249969	2.19722	44.44	0	38.1109	3.21888	0.0055
425	2021	-0.778627	3.73767	1	3.73767	C35	25.424	0.662188	0.0626679	0.140053	2.19722	44.44	0	38.1117	3.2581	0.0019
425	2022	-1.17923	3.04452	1	3.04452	C35	25.8885	0.687841	0.0336859	0.112532	2.19722	33.33	0	20.1152	3.29584	0.0002
426	2010	0.159212	0	1	0	D	21.2093	0.302007	-0.00751329	0.227057	2.19722	33.33	1	45.1044	2.70805	0.0528
426	2012	-1.52705	0	0	0	B	21.9249	0.487297	0.0687922	1.31571	2.19722	33.33	0	33.0177	2.83321	0.004
426	2013	-1.38587	0	0	0	B	22.172	0.358713	0.0375114	-0.0651197	2.19722	33.33	0	30.5054	2.89037	0.0032
426	2014	-1.25878	0	0	0	B	22.0927	0.299452	0.0470243	0.402081	2.19722	33.33	0	30.5054	2.94444	0.0233
426	2015	-1.31662	0	0	0	B	22.128	0.337222	0.00351717	-0.284352	2.19722	33.33	0	30.5054	2.99573	0.0233
426	2016	-1.42118	0	0	0	B	23.0018	0.501488	0.0294179	0.0433839	2.19722	33.33	0	32.1072	3.04452	0.0115
426	2017	-1.44458	0	0	0	B	22.9566	0.423948	0.0982374	1.43897	2.19722	33.33	0	29.7605	3.09104	3.5784
426	2018	-1.37457	0	0	0	B	22.9131	0.427777	0.0324267	0.155136	2.19722	33.33	0	29.7605	3.13549	3.5784
426	2019	-1.21849	0	0	0	B	22.95	0.420149	0.0329317	-0.539502	2.19722	33.33	0	30.2677	3.17805	3.6394
426	2020	-1.16802	0	0	0	B	22.9549	0.446472	-0.0045627	0.076175	2.19722	33.33	0	30.2677	3.21888	3.6351
426	2021	-1.38483	0	0	0	B	22.9264	0.406827	0.0558663	1.13654	2.19722	33.33	0	30.2677	3.2581	0.0316
426	2022	-1.39511	1.38629	0	0	B	22.9875	0.422657	0.0354899	0.0383732	2.19722	33.33	0	30.2677	3.29584	0.0261
428	2010	-1.01044	0	1	0	H	22.2406	0.65925	0.0643586	0.0811495	2.19722	33.33	0	45.4341	2.70805	0
428	2011	-1.05136	0	1	0	H	22.4311	0.68591	0.0561505	0.139307	2.19722	55.56	0	45.4341	2.77259	0
428	2012	-1.18646	0.693147	1	0.693147	H	22.6272	0.731865	0.0468165	0.051183	2.07944	50	0	45.4341	2.83321	0
428	2013	-1.13918	0.693147	1	0.693147	H	22.8078	0.76369	0.0403834	0.082586	2.19722	55.56	0	46.0282	2.89037	0.0346
428	2014	-1.3038	0.693147	1	0.693147	H	22.9458	0.80305	0.00426141	-0.149701	2.07944	50	0	46.0282	2.94444	0.0303
428	2015	-1.23859	1.94591	1	1.94591	H	22.977	0.642123	0.0149994	-0.211163	2.07944	50	0	32.4762	2.99573	0.0169
428	2016	-1.20112	2.70805	1	2.70805	H	22.9103	0.666576	-0.0163279	-0.159735	2.19722	55.56	0	32.4762	3.04452	0.0169
428	2017	-1.12798	2.19722	1	2.19722	H	22.9235	0.676985	0.0372609	0.0590947	2.19722	55.56	0	32.4762	3.09104	0.0054
428	2018	-0.969322	1.94591	1	1.94591	H	22.6969	0.658974	-0.0544256	-0.0987352	2.19722	55.56	0	32.4762	3.13549	0.0054
428	2019	-0.966955	1.94591	1	1.94591	H	22.6054	0.626011	0.0357136	0.159084	2.19722	55.56	0	32.4762	3.17805	0.0045
428	2020	-0.869142	1.79176	1	1.79176	H	22.5352	0.699642	-0.0622039	-0.535926	1.94591	57.14	0	32.4762	3.21888	0.0037
428	2021	-1.16943	0.693147	1	0.693147	H	22.451	0.681896	0.0369724	0.152841	2.07944	50	0	32.4762	3.2581	0
428	2022	-1.13673	1.09861	1	1.09861	H	22.3902	0.738665	-0.0397834	-0.202914	2.19722	55.56	0	32.4762	3.29584	0.0049
429	2012	-1.36517	0	1	0	G	23.3	0.611355	0.0430951	0.0256707	2.30259	40	1	40.8337	2.70805	0.0171
429	2013	-1.17078	0	1	0	G	23.2644	0.601973	0.0387542	0.200584	2.3979	36.36	0	40.8337	2.77259	0.0169
429	2014	-1.162	0	1	0	G	23.2501	0.530826	0.0645797	0.0960816	2.3979	36.36	0	40.836	2.83321	0.0169
429	2015	-1.11792	0	1	0	G	23.2171	0.493845	0.079965	0.0621582	2.3979	36.36	0	40.836	2.89037	0.0146
429	2016	-1.26131	1.09861	1	1.09861	G	23.5004	0.449772	0.129695	0.827921	2.63906	35.71	0	24.5531	2.94444	0.0132
429	2017	-0.488291	1.38629	1	1.38629	G	23.528	0.427832	0.131508	0.0934517	2.70805	33.33	0	24.5543	2.99573	0.0197
429	2018	-0.155775	1.09861	1	1.09861	G	23.5142	0.383508	0.14079	0.0419671	2.70805	33.33	0	24.5543	3.04452	0.0138
429	2019	-0.10545	0	1	0	G	23.5954	0.420036	0.117875	-0.0499453	2.70805	33.33	0	24.5557	3.09104	0.0138
429	2020	-0.392996	1.60944	1	1.60944	G	23.7063	0.481871	0.110732	0.239512	2.56495	38.46	0	24.5561	3.13549	0.0065
429	2021	-0.363955	2.3979	1	2.3979	G	23.6611	0.400237	0.175219	0.395137	2.70805	33.33	0	24.5592	3.17805	0.0065
429	2022	-0.31078	1.94591	1	1.94591	G	23.7323	0.439049	0.12942	-0.211689	2.70805	33.33	0	24.5592	3.21888	0.0065
430	2012	-1.00174	0	1	0	N	20.0558	0.255149	0.25876	0.225204	2.19722	33.33	0	30.021	2.83321	0.0017
430	2013	-0.932137	0	1	0	N	20.2171	0.280697	0.146904	-0.26693	2.19722	33.33	0	30.021	2.89037	0.0017
430	2014	-0.973503	0.693147	1	0.693147	N	20.3446	0.272118	0.142563	-0.0326001	2.19722	33.33	0	30.021	2.94444	0.0017
430	2015	-1.10768	0.693147	1	0.693147	N	20.5872	0.29778	0.213946	0.394353	2.19722	33.33	0	30.021	2.99573	0
430	2016	-1.35591	0	1	0	N	21.4383	0.667676	0.0742945	-0.122535	2.19722	33.33	0	30.021	3.04452	0
430	2017	-1.24842	0	1	0	N	21.5718	0.331729	0.0438706	-0.0718252	2.19722	33.33	0	27.8281	3.09104	0
430	2018	-1.27745	0	1	0	N	21.6379	0.36453	0.0161217	-0.147832	2.3979	36.36	0	27.8281	3.13549	0
430	2019	-1.27749	0	1	0	N	21.7046	0.399074	0.0119302	-0.0920917	2.3979	36.36	0	27.8281	3.17805	0
430	2020	-1.28168	0	1	0	N	21.7513	0.459123	-0.0373407	-0.539502	2.19722	44.44	0	27.8281	3.21888	0
430	2021	-1.29824	0	1	0	N	21.7674	0.518701	-0.0481059	0.174428	2.3979	36.36	0	27.8281	3.2581	0
430	2022	-1.31687	0	1	0	N	21.7747	0.612681	-0.0757344	-0.333358	2.3979	36.36	0	27.8281	3.29584	0
488	2010	-0.0339112	2.19722	1	2.19722	C22	24.2808	0.564953	0.0567484	0.155764	2.70805	33.33	1	18.9084	2.3979	0.6056
488	2011	-0.483927	1.94591	1	1.94591	C22	24.5438	0.671543	0.0280273	0.0316435	2.70805	33.33	1	18.8948	2.48491	0.5883
488	2012	-0.691152	1.60944	1	1.60944	C22	24.5887	0.699418	0.0230648	0.113492	2.70805	33.33	1	18.9011	2.56495	0.5435
488	2013	-0.5633	1.79176	1	1.79176	C22	24.5845	0.691966	0.0377312	0.0317387	2.48491	33.33	1	19.7328	2.63906	0.5578
488	2014	-0.600111	1.94591	1	1.94591	C22	24.7632	0.747491	0.0343147	-0.0631331	2.48491	33.33	1	18.1075	2.70805	0.5742
488	2015	-0.732519	0	1	0	C22	25.0795	0.778623	0.0449655	0.0571136	2.48491	33.33	1	15.1313	2.77259	0.5742
488	2016	-0.804733	0	1	0	C22	25.1335	0.725773	0.0506909	0.117581	2.30259	40	1	15.1313	2.83321	0.5266
488	2017	-0.740068	0	1	0	C22	25.3832	0.713381	0.0708186	0.306002	2.30259	40	0	15.1313	2.89037	0.5464
488	2018	-0.871574	0	1	0	C22	25.3803	0.754349	0.0563923	-0.0202459	2.3979	36.36	0	15.2911	2.94444	0.4191
488	2019	-0.777724	0	1	0	C22	25.3078	0.731114	0.0488446	0.0526282	2.07944	37.5	0	15.3341	2.99573	0.4789
488	2020	-0.784822	0	1	0	C22	25.2404	0.718262	0.0499575	0.0112216	2.19722	33.33	0	15.3248	3.04452	1.9276
488	2021	-0.849209	0	1	0	C22	25.1402	0.727832	0.0538211	0.074286	2.19722	33.33	0	15.3248	3.09104	1.8703
488	2022	-0.947597	0	1	0	C22	25.1577	0.718529	0.0278664	-0.0307526	2.3979	36.36	1	15.3477	3.13549	1.762
498	2016	-1.77156	0.693147	1	0.693147	E	23.4342	0.769289	0.0527225	0.0982601	2.19722	33.33	0	60.6567	2.99573	0
498	2020	-1.77156	2.07944	1	2.07944	E	24.7321	0.765899	0.0465216	0.480508	2.07944	37.5	0	46.2874	3.17805	0.0002
498	2021	-1.77156	1.79176	1	1.79176	E	25.1468	0.759996	0.0560329	0.670347	2.3979	36.36	0	49.8415	3.21888	0.0002
498	2022	-1.77156	1.79176	1	1.79176	E	25.3585	0.777271	0.0459188	0.130326	2.30259	40	0	49.7597	3.2581	0.0001
501	2010	0.0569143	0.693147	1	0.693147	F	22.7325	0.751975	0.0892616	0.327485	2.3979	36.36	0	18.4223	2.94444	0.0048
501	2011	-0.147474	0	1	0	F	22.9949	0.769568	0.0761891	0.208485	2.3979	36.36	0	20.1657	2.99573	0.0048
501	2012	-0.0153384	0	1	0	F	23.1247	0.760921	0.0774266	0.170228	2.30259	40	0	22.0246	3.04452	0.0048
501	2013	-0.0850935	2.63906	1	2.63906	F	23.2597	0.752536	0.0764765	0.130225	2.3979	36.36	0	24.0146	3.09104	0.004
501	2014	0.245497	1.94591	1	1.94591	F	23.4738	0.759467	0.0657306	0.018928	2.30259	40	0	25.1285	3.13549	0.004
501	2015	0.26156	2.07944	1	2.07944	F	23.5998	0.767476	0.0693545	0.0211421	2.3979	36.36	0	24.0941	3.17805	0.5142
501	2016	0.25736	1.79176	1	1.79176	F	23.6019	0.659722	0.0770103	0.00947199	2.30259	40	0	21.5371	3.21888	0.4596
501	2017	0.335457	2.83321	1	2.83321	F	23.6147	0.601672	0.0921561	0.0244469	2.3979	36.36	0	21.5481	3.2581	0.2153
501	2018	0.318032	2.30259	1	2.30259	F	23.8538	0.639567	0.0701178	-0.0229851	2.30259	40	0	21.5481	3.29584	0.2018
501	2019	0.256195	1.79176	1	1.79176	F	23.8843	0.596956	0.0700084	0.00285373	2.3979	36.36	0	21.5481	3.3322	0.2052
501	2020	0.0412497	2.19722	1	2.19722	F	23.8501	0.565163	0.0347485	-0.539502	2.3979	36.36	0	21.5481	3.3322	0.1606
501	2021	0.0411269	1.60944	1	1.60944	F	24.0622	0.621204	0.0426326	-0.0671405	2.3979	36.36	0	21.5481	3.3322	0.1606
501	2022	0.0642453	1.60944	1	1.60944	F	24.1489	0.648298	0.0191607	-0.110764	2.3979	36.36	0	21.5481	3.3322	0.1606
503	2010	-1.51057	4.56435	0	0	S	21.1646	0.166907	0.00612333	-0.274246	1.94591	42.86	0	23.7959	2.94444	0
503	2011	-1.51684	0	0	0	S	21.0737	0.111885	0.00916912	-0.176553	1.94591	42.86	0	23.8093	2.99573	0
504	2017	-0.794113	0	1	0	R	19.9917	0.682708	-0.077217	0.00210492	1.94591	42.86	0	25.5803	3.2581	0
504	2021	-1.41658	1.79176	1	1.79176	M	20.3066	0.832658	-0.026722	-0.107918	1.94591	42.86	0	25.5803	3.3322	0
504	2022	-1.28348	1.60944	1	1.60944	M	20.131	0.855561	-0.0164527	0.279196	1.94591	42.86	0	25.5803	3.3322	0
505	2014	-1.38727	0	1	0	K	21.2213	0.883993	-0.061388	0.0603437	2.19722	33.33	1	26.3575	3.13549	0.008
505	2019	-1.62321	2.77259	1	2.77259	C13	22.3779	0.428227	0.0577169	0.00420592	2.19722	33.33	0	42.0594	3.3322	0
505	2020	-1.63393	2.48491	1	2.48491	C13	22.4629	0.455856	0.0560927	0.174921	2.19722	33.33	0	39.678	3.3322	5.662
505	2021	-1.69644	1.79176	1	1.79176	C13	22.5228	0.452229	0.0573336	0.345622	2.19722	33.33	0	39.678	3.3322	5.662
506	2011	-1.61154	0	0	0	K	22.5143	0.786778	0.0594685	0.109026	2.19722	33.33	0	47.1704	2.94444	0
506	2019	-1.38157	0.693147	0	0	B	21.6872	0.582766	0.0114891	0.0381257	1.94591	42.86	0	25.0803	3.29584	0.0022
506	2020	-1.42262	1.94591	0	0	B	21.5662	0.753075	-0.154088	-0.175273	2.07944	37.5	0	25.0803	3.3322	0.0022
506	2021	-1.28719	0.693147	0	0	B	21.2468	0.762127	-0.0250461	1.13252	2.19722	33.33	0	25.0803	3.3322	0
506	2022	-1.25913	1.09861	0	0	B	21.2643	0.608697	0.126605	-0.539502	2.19722	33.33	0	25.0803	3.3322	0
507	2011	-1.25559	1.09861	1	1.09861	S	21.9517	0.476831	0.120003	0.223186	2.30259	40	0	16.3967	2.94444	0.0101
507	2012	-1.18844	1.09861	1	1.09861	G	21.9869	0.4375	0.0703759	0.44102	2.19722	44.44	0	25.0562	2.99573	0.0028
507	2013	-1.22587	1.09861	1	1.09861	G	22.0922	0.354787	0.0461801	0.973029	2.07944	50	0	25.6196	3.04452	0.0028
507	2014	-1.43382	0	1	0	G	22.4023	0.50672	0.0266658	0.656754	2.07944	37.5	0	25.8282	3.09104	0.0028
507	2015	-1.47652	0	1	0	G	22.4234	0.488875	0.0381304	-0.0544065	2.07944	37.5	0	25.8282	3.13549	0.0028
507	2016	-1.48717	0.693147	1	0.693147	G	22.4674	0.490038	0.0454674	-0.109526	2.19722	33.33	0	25.8282	3.17805	0.0028
507	2017	-1.50118	1.38629	1	1.38629	G	22.5008	0.477613	0.0541254	0.0330407	2.07944	37.5	0	25.8282	3.21888	0.0028
507	2018	-1.47235	2.30259	1	2.30259	G	22.6459	0.522906	0.0577956	0.405413	2.07944	37.5	0	25.8282	3.2581	0.0028
507	2019	-1.54091	1.94591	1	1.94591	G	22.948	0.38872	0.0491449	0.270311	2.07944	37.5	0	29.6367	3.29584	0.0024
507	2020	-1.59674	0	1	0	G	23.325	0.56503	0.0426821	0.0642708	2.07944	37.5	0	29.6367	3.3322	0.0024
507	2021	-1.66512	0.693147	1	0.693147	G	23.5989	0.583037	0.0544472	0.805034	2.19722	44.44	0	29.9812	3.3322	0.0024
507	2022	-1.64214	0.693147	1	0.693147	G	23.7635	0.562207	0.0435236	-0.177249	2.07944	50	1	29.9812	3.3322	0.0024
509	2015	-1.44345	0.693147	0	0	C29	20.1573	0.883993	0.0530879	-0.219526	2.19722	33.33	0	24.132	3.13549	0.0756
510	2010	-1.40895	0	0	0	C26	21.6068	0.513404	0.0538378	0.183283	2.19722	33.33	0	9.3552	2.89037	0.0026
510	2011	-1.43559	0	0	0	C26	21.5794	0.524906	-0.0252785	-0.0427046	2.19722	33.33	0	9.3552	2.94444	0.0012
510	2012	-1.5806	0	0	0	C26	21.5567	0.509003	0.0257733	-0.160208	2.19722	33.33	0	9.3552	2.99573	0.0012
510	2013	-1.51186	0	0	0	C26	21.3342	0.48871	-0.0717436	-0.0769226	2.19722	33.33	0	9.3552	3.04452	0.0007
510	2014	-1.46899	0	1	0	C26	21.3131	0.559173	-0.0562728	0.0232599	2.07944	37.5	0	9.3552	3.09104	0.0005
510	2016	-1.35222	0	0	0	C26	21.0022	0.35885	0.0511629	-0.0530434	2.19722	33.33	1	10	3.17805	10
510	2017	-1.35485	0	0	0	C26	21.1292	0.416092	0.038051	0.12645	2.19722	33.33	1	13.0549	3.21888	13.0549
510	2018	-1.33223	0	0	0	C26	21.1183	0.35626	0.0827882	0.197461	2.19722	33.33	1	13.0549	3.2581	13.0549
510	2019	-1.30342	0	0	0	C26	21.1998	0.347894	0.0520455	0.120651	2.07944	37.5	0	13.0549	3.29584	13.0549
510	2020	-1.28532	0	0	0	C26	21.3201	0.39717	0.0691103	-0.0483394	2.07944	37.5	0	10.0549	3.3322	10.0549
510	2021	-1.47217	1.60944	0	0	C26	21.5009	0.374023	0.221556	0.349411	2.19722	33.33	0	9.3552	3.3322	8.8238
510	2022	-1.33378	0	0	0	C26	21.5551	0.364708	0.0257574	0.0203889	2.19722	33.33	0	9.3552	3.3322	9.1578
511	2012	-1.56597	0	0	0	K	22.0946	0.585663	0.0232304	0.332023	1.60944	40	0	22.0776	2.99573	0.0011
511	2014	-1.29307	1.09861	0	0	C32	22.0118	0.614595	-0.057828	1.65253	2.07944	37.5	1	13.6911	3.09104	0.0011
511	2015	-1.47643	1.09861	0	0	C30	22.0602	0.628225	0.0242585	-0.323657	2.07944	37.5	0	11.2734	3.13549	0.0011
513	2010	-0.608498	0	0	0	C27	22.0213	0.279313	0.157151	0.0504159	2.19722	33.33	1	26.2105	2.89037	0
513	2011	-0.540205	0	0	0	C27	22.25	0.345714	0.107062	0.159971	2.19722	33.33	1	26.2105	2.94444	0
513	2012	-0.648425	0	0	0	C27	22.452	0.435524	0.106127	0.246801	2.19722	33.33	1	26.2105	2.99573	0
513	2013	-0.706483	0	0	0	C27	22.6052	0.451033	0.100635	0.171206	2.3979	45.45	0	26.2105	3.04452	0
513	2015	-0.633908	1.79176	0	0	C27	22.8124	0.404534	0.108598	0.194127	2.3979	45.45	0	36.6823	3.13549	0.2691
513	2016	-0.593893	1.60944	0	0	C27	23.0774	0.325153	0.108613	0.155767	2.3979	45.45	0	34.1973	3.17805	0.2658
513	2017	-0.631701	1.60944	0	0	C27	23.4894	0.293382	0.25876	0.114901	2.30259	50	0	34.2026	3.21888	0.2659
513	2018	-0.581579	1.60944	0	0	C27	23.5819	0.326166	0.0698797	0.0386459	2.30259	50	0	34.208	3.2581	0.2304
513	2019	-0.538699	1.60944	0	0	C27	23.6123	0.317149	0.0850935	0.0591424	2.30259	50	0	34.2049	3.29584	0.2573
513	2020	-0.620275	2.07944	0	0	C27	23.7481	0.337565	0.123721	0.121018	2.3979	45.45	0	33.8407	3.3322	0.332
513	2021	-0.513607	2.07944	0	0	C27	23.8311	0.360313	0.101281	0.14671	2.3979	45.45	0	33.3746	3.3322	0.3632
513	2022	-0.657215	2.07944	0	0	C27	23.9367	0.399302	0.087296	0.0468934	2.3979	45.45	0	33.0902	3.3322	0.3641
514	2010	-0.438348	0	1	0	K	22.2505	0.467011	0.0588778	0.7225	1.94591	57.14	0	63.8437	2.89037	0
514	2011	-0.795729	0	1	0	K	22.3822	0.456428	0.069973	0.151264	1.94591	57.14	0	63.8437	2.94444	0
514	2012	-0.851666	0	1	0	K	22.6352	0.551443	0.00865512	-0.324502	1.94591	57.14	0	63.8265	2.99573	0
514	2013	-0.549744	0	1	0	K	22.759	0.589756	0.0262729	0.518589	1.94591	57.14	0	63.5776	3.04452	0
514	2014	-0.774617	0	1	0	K	22.776	0.565628	0.0324136	1.10787	1.94591	57.14	0	63.0917	3.09104	0
514	2015	-0.59131	0	1	0	K	22.7191	0.547649	0.00724009	-0.406762	1.60944	40	0	63.1865	3.13549	0
514	2016	-0.520075	0	1	0	K	22.6076	0.489082	0.0277169	-0.409003	1.94591	57.14	0	63.1865	3.17805	0
514	2017	-0.505387	0	1	0	K	22.5649	0.451933	0.0291366	0.524779	1.94591	57.14	0	63.1865	3.21888	0
514	2018	-0.936188	0.693147	1	0.693147	K	22.6059	0.472779	0.0141018	-0.481157	1.94591	57.14	0	63.1865	3.2581	0
514	2021	-0.454078	0	1	0	K	22.85	0.521048	0.0361281	0.901973	1.79176	57.14	0	63.1865	3.3322	0
514	2022	-0.100739	0	1	0	K	22.7207	0.4359	0.0315605	-0.245436	1.94591	57.14	0	63.1865	3.3322	0
516	2010	-1.691	2.56495	0	0	F	21.719	0.605198	0.0901433	0.0908009	2.19722	33.33	0	20.8625	2.89037	0
516	2011	-1.72967	2.83321	0	0	F	21.8691	0.644467	0.0728508	0.338022	2.19722	33.33	0	20.8625	2.94444	0
516	2012	-1.69304	2.07944	0	0	F	22.0135	0.671566	0.0662576	0.00725656	2.3979	36.36	0	20.8625	2.99573	1.644
516	2013	-1.66241	2.07944	0	0	F	22.0074	0.644833	0.0607923	0.0479129	2.3979	36.36	0	20.8625	3.04452	1.644
516	2014	-1.65837	2.19722	0	0	F	21.9798	0.545332	0.135084	0.0890921	2.3979	36.36	0	20.8625	3.09104	1.644
516	2015	-1.59259	3.17805	0	0	F	22.3935	0.373586	0.0760512	0.00438343	2.3979	36.36	0	18.8779	3.13549	2.3355
516	2016	-1.61432	2.30259	0	0	F	22.438	0.370194	0.0510955	0.00777172	2.3979	36.36	0	18.8779	3.17805	2.418
516	2017	-1.62723	2.48491	0	0	F	22.4867	0.377534	0.0488958	0.0327726	2.3979	36.36	0	18.8779	3.21888	2.5573
516	2018	-1.46108	2.77259	0	0	Q	22.712	0.209426	0.25876	-0.497636	2.19722	33.33	0	18.8779	3.2581	2.8111
516	2019	-1.55398	2.63906	0	0	Q	23.029	0.501938	-0.0394557	-0.514083	2.19722	33.33	0	18.8779	3.29584	2.811
516	2020	-1.64752	2.70805	0	0	Q	23.2185	0.584864	0.0143615	0.621658	2.19722	33.33	0	18.8779	3.3322	2.8156
516	2021	-1.6395	2.3979	0	0	Q	23.3126	0.599747	-0.058413	0.817768	2.19722	33.33	0	29.7449	3.3322	2.4932
516	2022	-1.65048	2.99573	0	0	Q	23.3083	0.679528	-0.0716159	-0.0719467	2.19722	33.33	0	27.9556	3.3322	2.4956
517	2011	-0.413074	0	0	0	K	23.0579	0.776253	0.0597346	0.30199	2.19722	33.33	1	74.295	2.94444	0.033
517	2012	-0.42971	0	0	0	K	23.0962	0.73887	0.0412101	0.263393	2.19722	33.33	1	74.295	2.99573	0.033
517	2013	-0.540117	0	0	0	K	22.8305	0.604261	0.0493042	1.25765	2.19722	33.33	1	74.295	3.04452	0.0283
517	2014	-0.281463	0.693147	0	0	K	22.5155	0.387116	0.0510784	-0.254577	2.19722	33.33	0	74.295	3.09104	0.0236
517	2015	-0.37574	0	0	0	K	22.7945	0.543365	0.0252116	-0.539502	2.19722	33.33	0	47.9264	3.13549	6.1469
517	2016	-0.532717	0	0	0	K	23.1308	0.668969	0.0316164	0.536415	2.19722	33.33	0	47.9264	3.17805	6.1413
517	2017	-0.572612	0	0	0	K	23.3031	0.678841	0.0626424	1.46823	2.07944	37.5	0	47.9264	3.21888	6.1359
517	2018	-0.660308	0	0	0	K	23.9144	0.803889	0.0426465	-0.0695195	2.07944	37.5	0	47.9264	3.2581	6.1359
517	2019	-0.754759	0	0	0	K	24.4125	0.831331	0.0704967	0.679175	2.07944	37.5	0	47.9264	3.29584	29.6871
517	2020	-1.13638	0	0	0	K	24.9394	0.844589	0.0434069	0.677686	2.19722	33.33	0	47.9264	3.3322	28.6977
517	2021	-1.22124	0	0	0	K	25.1471	0.822551	0.0239367	0.626571	2.19722	33.33	0	47.9264	3.3322	28.6977
517	2022	-1.07157	0	0	0	K	25.0183	0.852899	0.0172188	-0.221336	2.19722	33.33	0	47.9264	3.3322	28.9069
518	2010	-0.138747	0	1	0	C27	20.6846	0.0855663	0.00960936	0.0736223	1.79176	33.33	1	9.3552	2.89037	0
518	2019	-1.46748	0	0	0	C27	20.6353	0.278996	0.0337167	0.0565445	1.79176	50	1	14.0001	3.29584	0
518	2022	-1.35757	0.693147	0	0	C27	20.4196	0.195891	-0.0676498	-0.23026	1.79176	50	1	14.3151	3.3322	0
519	2010	0.720195	0	1	0	C34	19.9917	0.245625	0.0303945	0.196263	1.94591	42.86	0	21.5798	2.89037	0
519	2012	-1.40259	0	1	0	C34	19.9917	0.252177	0.0238179	-0.132289	1.94591	42.86	0	21.5798	2.99573	0
519	2013	-1.55044	0	1	0	C30	22.3163	0.266653	0.191362	2.14076	2.19722	33.33	0	36.0396	3.04452	0
519	2014	-1.5057	0	1	0	C30	22.3142	0.187715	0.101303	-0.0214181	2.19722	33.33	0	36.0396	3.09104	0
519	2015	-1.55794	0	1	0	C30	22.3634	0.192024	0.0568527	-0.248665	2.19722	33.33	0	36.0396	3.13549	0
519	2016	-1.57494	0.693147	1	0.693147	C30	23.0516	0.282296	0.0251527	1.48504	2.19722	33.33	0	33.6804	3.17805	0
519	2017	-1.57652	0	1	0	C35	22.9983	0.226262	0.0144759	0.256374	2.07944	37.5	0	23.2961	3.21888	0
519	2018	-1.58893	0	1	0	C35	23.0672	0.245685	0.0393633	0.0373212	2.19722	33.33	0	23.2961	3.2581	0.0008
519	2019	-1.61228	0	1	0	C35	23.1222	0.256386	0.0253602	0.0742981	2.19722	33.33	0	22.9707	3.29584	0.0008
519	2020	-1.6456	0	1	0	C35	23.222	0.29993	0.0291009	0.21448	2.07944	37.5	0	18.9687	3.3322	0.0008
520	2010	1.15044	0	1	0	G	22.7744	0.853835	0.0328233	0.321374	2.19722	33.33	0	27.2715	2.89037	0
520	2011	1.0789	0	1	0	G	22.9007	0.883993	-0.0664381	0.126354	2.19722	33.33	0	26.7193	2.94444	0
521	2010	0.894938	1.09861	1	1.09861	C38	22.6856	0.614091	0.0612567	0.300892	2.19722	33.33	0	21.3816	2.89037	0.0169
521	2011	0.595611	1.09861	1	1.09861	C38	22.7518	0.624569	0.00777119	0.0944352	2.19722	44.44	0	21.3816	2.94444	0
521	2012	0.484362	1.38629	1	1.38629	C38	22.7884	0.621935	0.0218899	0.0336379	2.19722	44.44	0	21.5818	2.99573	0
521	2013	0.374086	2.63906	1	2.63906	C38	22.8659	0.623602	0.0274333	0.132381	2.19722	44.44	0	21.5818	3.04452	0.254
521	2014	0.253571	1.94591	1	1.94591	C38	22.9215	0.61834	0.028124	0.0214324	2.19722	33.33	0	21.5818	3.09104	0.492
521	2015	0.29214	2.56495	1	2.56495	C38	22.9278	0.622796	-0.00764475	-0.0324185	2.19722	33.33	0	21.5818	3.13549	0.6439
521	2016	0.217367	2.99573	1	2.99573	C38	23.2496	0.586964	0.0101358	0.202661	2.19722	33.33	0	22.4685	3.17805	0.4707
521	2017	-0.0506603	3.04452	1	3.04452	C38	23.4934	0.676899	0.0016134	0.34093	2.19722	33.33	0	22.4685	3.21888	0.4816
521	2018	-0.0773692	3.09104	1	3.09104	C38	23.4681	0.66999	-0.000314923	0.0412407	2.19722	33.33	0	23.5786	3.2581	0.4874
521	2019	-0.160967	2.89037	1	2.89037	C38	23.3767	0.640058	0.00373351	-0.0535685	2.19722	33.33	0	23.785	3.29584	0.3431
521	2020	-0.208734	2.56495	1	2.56495	C38	23.5023	0.69186	-0.00603244	-0.0703912	2.19722	33.33	0	23.785	3.3322	0.3431
521	2021	-0.309513	3.04452	1	3.04452	C38	23.4439	0.671189	0.00198843	0.171881	2.19722	33.33	0	23.785	3.3322	0.3431
521	2022	-0.407924	2.89037	1	2.89037	C38	23.5083	0.658092	0.0147463	0.121015	2.19722	33.33	0	24.1239	3.3322	0.3346
522	2010	0.764945	0	1	0	C27	21.8401	0.618722	0.103092	0.186668	2.07944	37.5	0	35.5823	2.89037	0.0045
522	2011	0.686694	0.693147	1	0.693147	C27	21.8698	0.552773	0.122382	0.1454	2.19722	33.33	0	35.5823	2.94444	0.0045
522	2012	0.683417	0	1	0	C27	21.9759	0.504818	0.146048	0.13467	2.19722	33.33	0	35.5823	2.99573	0.0045
523	2010	0.834286	0	1	0	C26	20.6529	0.489093	0.0243839	0.331772	1.94591	42.86	0	45.4249	2.89037	0.025
523	2011	0.813192	0.693147	1	0.693147	C26	21.1407	0.345721	0.0228928	0.587855	1.94591	42.86	0	35.2208	2.94444	0.0319
523	2012	0.834596	1.09861	1	1.09861	C26	21.3333	0.449016	0.0188242	0.575136	1.94591	42.86	0	35.2208	2.99573	0.0564
523	2013	0.617564	2.70805	1	2.70805	C26	21.6379	0.58191	0.0278145	0.268269	1.94591	42.86	0	35.2208	3.04452	0.0564
523	2014	0.0907648	2.89037	1	2.89037	C26	21.8257	0.642641	0.0287558	0.323422	1.94591	42.86	0	35.2208	3.09104	0.0602
523	2015	0.16407	1.94591	1	1.94591	C26	21.9845	0.68796	0.0217719	0.399643	1.94591	42.86	0	35.2263	3.13549	0.0866
523	2016	-0.111907	2.63906	1	2.63906	C26	22.1512	0.571952	0.0202551	0.300994	1.94591	42.86	0	30.0395	3.17805	0.1122
523	2017	-0.127696	2.19722	1	2.19722	C26	22.2945	0.617673	0.0235849	0.199196	1.94591	42.86	0	30.0395	3.21888	0.1197
523	2018	-0.222844	2.19722	1	2.19722	C26	22.5497	0.732223	-0.0234944	-0.51402	1.94591	42.86	0	30.0395	3.2581	0.1197
523	2019	-0.405307	2.07944	1	2.07944	C26	22.6982	0.791522	0.0020351	0.00107406	1.94591	42.86	0	31.0396	3.29584	0.0635
523	2022	-1.38464	1.38629	1	1.38629	C26	21.5731	0.585034	-0.0267287	-0.0376509	1.79176	33.33	0	18.3363	3.3322	0.0105
524	2010	1.58446	0	1	0	H	20.4182	0.180748	0.0169243	0.213248	2.07944	37.5	0	37.1937	2.89037	0.0011
524	2011	1.58021	0	1	0	H	20.3897	0.173977	0.039668	0.158814	2.19722	33.33	0	37.1937	2.94444	0.0011
524	2012	1.58391	0	1	0	H	20.4234	0.177834	0.0567271	0.0589993	2.19722	33.33	0	37.1937	2.99573	0.0011
524	2013	1.57173	0	1	0	H	20.4504	0.160154	0.0598144	-0.0368323	2.07944	37.5	0	37.1937	3.04452	0.0011
524	2014	1.34855	0	1	0	H	20.4761	0.29115	0.0672419	-0.0469579	2.19722	33.33	0	37.1937	3.09104	0.0011
524	2015	1.33347	0	1	0	H	20.553	0.269534	0.0638251	0.0133006	2.19722	33.33	0	37.1937	3.13549	0.0011
524	2016	1.24792	1.09861	1	1.09861	H	20.5642	0.269299	0.0525597	-0.00994821	2.19722	33.33	0	37.1937	3.17805	0.0011
524	2017	-1.36929	2.07944	1	2.07944	H	22.2135	0.419242	0.102218	2.14076	2.19722	33.33	0	44.4059	3.21888	0
524	2018	-1.39156	2.30259	1	2.30259	H	22.2457	0.432239	0.069765	0.107297	2.19722	33.33	0	44.5986	3.2581	0
524	2019	-1.41872	2.89037	1	2.89037	H	22.2854	0.425437	0.0804273	0.126342	1.94591	42.86	1	44.5986	3.29584	0.0136
524	2020	-1.19579	2.56495	1	2.56495	H	21.9814	0.321346	-0.08394	-0.539502	2.19722	33.33	0	45.1176	3.3322	0.0137
524	2021	-1.08993	2.89037	1	2.89037	L	21.8668	0.283611	-0.054245	-0.187075	2.07944	37.5	0	45.1176	3.3322	0.0137
524	2022	-1.04591	1.60944	1	1.60944	L	21.8174	0.310567	-0.0740874	-0.322189	2.07944	37.5	0	45.1176	3.3322	0.0253
525	2010	-0.593618	0.693147	1	0.693147	C26	22.0302	0.802555	0.025907	0.0733062	2.19722	55.56	0	28.5096	2.89037	0.0012
525	2011	-0.938237	0.693147	0	0	C26	22.7584	0.620172	0.0406225	0.519975	2.19722	55.56	0	44.753	2.94444	0.0005
525	2012	-1.10169	0	0	0	C26	22.9333	0.650526	0.0650767	0.239407	2.19722	33.33	0	44.753	2.99573	0
525	2013	-1.1099	0	0	0	C26	23.0573	0.654953	0.0691568	0.00919239	2.19722	33.33	0	44.753	3.04452	0
525	2014	-1.04641	0	0	0	C26	23.0971	0.630683	0.0695269	-0.0592192	2.19722	33.33	0	44.753	3.09104	0
525	2015	-0.685481	2.63906	0	0	C26	22.836	0.518339	0.0334269	-0.331146	2.19722	33.33	0	44.753	3.13549	0
525	2016	-0.631125	0.693147	0	0	C26	23.0798	0.540696	0.0293102	-0.223645	2.19722	33.33	0	51.7473	3.17805	0
525	2017	-0.668999	1.94591	0	0	C26	23.2286	0.548565	0.0903753	0.406125	2.19722	33.33	0	51.7473	3.21888	0
525	2018	-0.666524	1.09861	0	0	C26	23.3196	0.64405	0.0778294	0.187787	2.19722	33.33	0	51.7473	3.2581	1.4028
525	2019	-0.582909	1.60944	0	0	C26	23.3452	0.670422	-0.00852883	-0.218984	2.19722	33.33	0	45.8362	3.29584	1.4028
525	2020	-1.09755	1.60944	0	0	C26	23.1693	0.64406	0.0123696	-0.128392	2.19722	33.33	0	45.0996	3.3322	1.4028
526	2011	0.762614	0	0	0	S	19.9917	0.205193	0.0285096	-0.539502	1.94591	42.86	0	18.1813	2.94444	0
526	2012	1.46922	0	0	0	K	19.9917	0.201354	0.0238262	2.14076	1.94591	42.86	0	28.5238	2.99573	0
526	2013	0.279367	0	0	0	K	19.9917	0.214055	-0.0298791	-0.539502	1.94591	42.86	0	28.5238	3.04452	0
527	2010	-1.49041	0	0	0	C38	24.4622	0.610437	0.147256	0.577023	2.19722	33.33	1	42.4868	2.89037	0
527	2011	-1.61618	0.693147	0	0	C38	24.8101	0.57753	0.130152	0.248786	2.19722	33.33	1	41.1681	2.94444	0
527	2012	-1.60979	1.09861	0	0	C38	24.8325	0.55017	0.0896488	-0.268901	2.19722	33.33	1	41.1681	2.99573	0
528	2010	0.496473	0	1	0	C35	23.6462	0.544765	0.13314	0.509004	2.19722	33.33	0	38.6884	2.89037	0.0023
528	2011	0.475828	0	1	0	C35	23.8479	0.589365	0.0813822	0.163486	2.19722	33.33	0	34.9758	2.94444	0.002
528	2012	-0.0674499	0	1	0	C35	23.8405	0.586932	0.0234501	-0.293575	2.19722	33.33	0	34.9758	2.99573	0.002
528	2013	-0.0530626	0	1	0	C35	23.8225	0.577607	0.028574	-0.00356138	2.19722	33.33	0	34.9758	3.04452	0.0001
528	2014	-0.134032	0.693147	1	0.693147	C35	23.7583	0.561288	0.0219216	-0.182069	2.19722	33.33	0	34.9758	3.09104	0.0183
528	2015	-0.283033	0.693147	1	0.693147	C35	23.738	0.563075	0.0111166	-0.35339	2.3979	36.36	0	34.9758	3.13549	0.0183
528	2016	-0.319933	0	1	0	C35	23.7478	0.570183	0.0107491	0.0525225	2.3979	36.36	0	34.9758	3.17805	0.0184
528	2017	-0.382242	1.38629	1	1.38629	C35	23.7986	0.579048	0.0240818	0.607934	2.3979	36.36	0	34.9758	3.21888	0.0184
528	2018	-0.589354	1.38629	1	1.38629	C35	23.9895	0.614775	0.0497146	0.605513	2.3979	36.36	0	34.9758	3.2581	0.0166
528	2019	-0.657236	1.79176	1	1.79176	C35	24.1198	0.637307	0.0498418	0.0604074	2.3979	36.36	0	34.6652	3.29584	0.1053
528	2020	-0.729852	1.94591	1	1.94591	C35	24.2499	0.649732	0.0581996	0.199468	2.3979	36.36	0	34.6652	3.3322	0.1053
528	2021	-0.838558	2.83321	1	2.83321	C35	24.4229	0.600767	0.0366665	0.247719	2.3979	36.36	0	34.6812	3.3322	0.0846
528	2022	-0.826882	2.19722	1	2.19722	C35	24.4671	0.593573	0.0209248	-0.0773845	2.3979	36.36	0	25.8723	3.3322	0.0612
529	2012	-1.46796	2.30259	1	2.30259	C13	20.9102	0.298454	0.0707129	0.13084	2.19722	33.33	0	51.1861	2.99573	0
529	2018	-1.27523	2.56495	1	2.56495	C13	21.4692	0.256164	0.0991074	0.0836388	2.07944	37.5	0	51.5031	3.2581	0
529	2019	-1.37172	2.63906	1	2.63906	C13	21.6662	0.301763	0.131912	0.20832	2.07944	37.5	0	51.5031	3.29584	0
529	2020	-1.45852	2.48491	1	2.48491	C13	22.0399	0.452043	0.111496	0.124329	2.19722	33.33	0	51.5031	3.3322	0
529	2021	-1.46029	2.07944	1	2.07944	C13	22.2731	0.486451	0.0964023	0.0715952	2.07944	37.5	0	51.5031	3.3322	0
529	2022	-1.38594	1.94591	1	1.94591	C13	22.4682	0.468019	0.222284	-0.0604247	1.94591	42.86	0	54.6065	3.3322	0
530	2010	0.351015	0	1	0	C34	21.7922	0.375602	0.0452503	0.0724151	2.19722	33.33	1	21.9578	2.89037	0.0354
530	2011	0.369459	0	1	0	C34	21.8396	0.395404	0.0442942	0.245884	2.19722	33.33	1	21.9578	2.94444	0.0354
530	2012	0.237555	0	1	0	C34	21.8007	0.349769	0.0430803	-0.18316	2.19722	33.33	1	21.9578	2.99573	0.0354
530	2013	0.27978	0	1	0	C34	21.8109	0.322938	0.0606013	0.0090196	2.19722	33.33	0	21.9578	3.04452	0.0029
530	2014	0.258799	1.09861	1	1.09861	C34	21.8397	0.324261	0.0391522	-0.0716226	2.19722	33.33	0	21.9578	3.09104	0.004
530	2015	-0.191317	0.693147	1	0.693147	C34	22.13	0.335244	0.0381361	0.127517	2.19722	33.33	0	21.339	3.13549	1.0243
530	2016	-0.207953	0.693147	1	0.693147	C34	22.3294	0.334328	0.0425268	0.106985	2.19722	33.33	0	19.9556	3.17805	0.982
530	2017	-0.318518	1.79176	1	1.79176	C34	22.4495	0.378105	0.043257	0.168708	2.19722	33.33	0	19.9556	3.21888	0.8118
530	2018	-0.349915	1.60944	0	0	C34	22.4404	0.378905	0.0249412	-0.0546471	2.19722	33.33	0	19.9801	3.2581	0.6264
530	2019	-0.286226	2.07944	1	2.07944	C34	22.4326	0.374875	0.0153573	-0.068265	2.19722	33.33	0	20.2697	3.29584	0.4837
530	2020	-0.232218	1.09861	1	1.09861	C34	22.4605	0.392913	0.00727119	-0.0570916	2.19722	33.33	0	20.2697	3.3322	0.4611
530	2021	-0.291623	0.693147	1	0.693147	C34	22.47	0.468318	-0.0482697	0.209545	2.30259	40	0	20.2697	3.3322	0.4433
530	2022	-0.457696	0	1	0	C34	22.7517	0.597436	0.00491383	0.384776	2.19722	33.33	0	20.2697	3.3322	0.2642
531	2010	-1.61305	0	1	0	D	22.5704	0.618082	0.0840484	0.0434513	2.30259	33.33	0	33.5648	2.83321	0.0004
531	2011	-1.55984	0	1	0	D	22.5941	0.657995	0.056055	0.105995	2.3979	36.36	0	26.1158	2.89037	0.0003
531	2012	-0.984051	0.693147	1	0.693147	D	22.7897	0.6875	0.0843485	-0.0571921	2.3979	36.36	0	26.1158	2.94444	0.0003
531	2013	-1.06915	1.09861	1	1.09861	D	22.8501	0.67673	0.0877657	0.0434755	2.3979	36.36	0	26.1158	2.99573	0.0003
531	2014	-0.295763	0.693147	1	0.693147	D	22.7373	0.535875	0.135347	0.339516	2.3979	36.36	0	26.1158	3.04452	0.0003
531	2015	-0.0496198	0.693147	1	0.693147	D	22.8482	0.52846	0.093416	-0.493467	2.3979	36.36	0	26.1158	3.09104	0.0003
531	2016	-0.369873	0.693147	1	0.693147	D	22.941	0.533676	0.100677	0.183941	2.3979	36.36	0	26.1158	3.13549	0.0003
531	2017	-0.36785	0.693147	1	0.693147	D	22.9423	0.541766	0.0457616	0.125222	2.30259	40	0	26.1158	3.17805	0.0003
531	2018	-0.387652	0.693147	1	0.693147	D	23.0558	0.588476	0.0526658	0.0517799	2.3979	36.36	0	26.1158	3.21888	0
531	2019	-0.559793	0.693147	1	0.693147	D	23.1767	0.602805	0.0626385	0.0351565	2.30259	40	0	26.1158	3.2581	0
531	2020	-0.721367	0	1	0	D	23.3337	0.567491	0.091473	0.0722937	2.30259	40	0	26.1158	3.29584	0
531	2021	-0.368624	0.693147	1	0.693147	D	23.4948	0.634022	0.0230317	0.134662	2.30259	40	0	39.5888	3.3322	0
531	2022	-0.288722	0.693147	1	0.693147	D	23.4307	0.630542	0.00740024	0.00101521	2.3979	36.36	0	39.5888	3.3322	0
532	2011	-1.59371	0	1	0	S	20.7404	0.18351	0.0491343	-0.163963	2.19722	33.33	0	10.5693	2.89037	0.0003
532	2012	-1.52159	0	1	0	S	20.6897	0.137633	0.0756244	-0.0513763	2.3979	36.36	0	13.348	2.94444	0.0003
532	2016	-1.11659	1.94591	1	1.94591	S	21.3944	0.582156	0.0519761	0.460573	2.3979	36.36	0	14.4887	3.13549	0
532	2017	-1.25175	1.09861	1	1.09861	S	21.572	0.628915	0.0598526	0.545473	2.3979	36.36	0	14.4887	3.17805	0
532	2018	-1.32311	1.09861	1	1.09861	S	21.6715	0.6367	0.0631374	0.107033	2.3979	36.36	0	14.4887	3.21888	0
532	2019	-1.31655	1.38629	1	1.38629	S	21.6513	0.599001	0.0722656	-0.184461	2.3979	36.36	0	14.4887	3.2581	0
532	2021	-1.53306	1.38629	1	1.38629	S	21.7487	0.514095	0.0968676	0.224886	2.3979	36.36	0	28.4525	3.3322	0
532	2022	-1.53536	1.09861	1	1.09861	S	21.6197	0.437412	0.0922889	0.033889	2.3979	36.36	0	28.4525	3.3322	0
533	2012	-1.55802	1.09861	0	0	C38	21.6058	0.546238	0.0520538	-0.0240119	2.3979	36.36	1	24.8467	2.94444	0.0049
533	2013	-1.69574	1.38629	0	0	C38	22.0667	0.497427	0.0829744	0.170669	2.3979	36.36	1	24.9664	2.99573	0.0049
533	2014	-1.75739	1.09861	0	0	C38	22.0859	0.483665	0.0687079	0.686157	2.3979	36.36	1	24.9664	3.04452	0
533	2015	-1.75813	1.79176	0	0	C38	22.1501	0.49158	0.0645453	0.0600303	2.3979	36.36	1	24.9664	3.09104	0
533	2016	-1.70958	1.09861	0	0	C38	21.9046	0.367516	0.0855691	0.0503843	2.3979	36.36	0	17.3708	3.13549	0
534	2012	-1.47541	0	0	0	K	21.814	0.613467	0.0861632	2.14076	2.19722	33.33	0	56.0871	2.94444	0.9474
534	2015	-1.53559	0.693147	0	0	K	21.914	0.495967	0.0309638	-0.0661353	1.94591	42.86	0	52.3963	3.09104	0.1348
534	2016	-1.18732	0	0	0	K	21.5802	0.403374	0.046734	-0.539502	1.94591	42.86	1	52.3828	3.13549	0.1071
536	2010	-1.2594	0	0	0	C38	22.2739	0.327206	0.257666	2.14076	2.07944	57.14	0	71.4228	2.89037	0.0001
536	2011	-1.21341	0	0	0	C39	22.2389	0.269682	0.135545	-0.278284	2.19722	55.56	0	70.7738	2.94444	0.0001
536	2012	-1.59912	0	0	0	C39	22.4794	0.437781	0.0959174	-0.165013	2.19722	55.56	0	70.7738	2.99573	0.0001
536	2015	-1.56871	1.09861	0	0	C39	22.9174	0.663016	0.0466871	-0.225788	2.19722	55.56	0	63.6329	3.13549	0.0006
536	2016	-1.44712	1.38629	0	0	C39	23.6647	0.309024	0.0530649	-0.183595	2.19722	55.56	0	28.6774	3.17805	0.0003
536	2017	-1.17333	1.09861	0	0	C39	23.7687	0.389247	0.0179962	0.102133	2.30259	57.14	0	26.3659	3.21888	0
536	2018	-0.693898	0.693147	0	0	C39	23.6724	0.605061	-0.186549	-0.0759376	2.07944	57.14	0	26.3659	3.2581	0
536	2019	-0.742145	1.79176	0	0	C39	23.4059	0.661928	-0.133394	-0.539502	2.30259	57.14	0	25.3666	3.29584	0
536	2021	-0.841594	3.3673	1	3.3673	C39	23.1655	0.533911	0.00332072	0.373703	2.30259	57.14	0	13.7333	3.3322	0
536	2022	-0.580686	3.21888	1	3.21888	C39	22.949	0.561668	-0.104894	-0.220298	2.19722	33.33	0	13.7333	3.3322	0
537	2012	-1.77156	0	1	0	K	21.9123	0.538781	0.181832	0.198518	2.19722	33.33	0	20.0174	2.99573	0
537	2013	-1.77156	0	1	0	K	22.1467	0.5022	0.133963	-0.164602	2.19722	33.33	0	20.8247	3.04452	0.0011
537	2014	-1.7156	0	1	0	K	22.2949	0.480995	0.0920632	-0.137333	2.19722	33.33	0	20.8247	3.09104	0.0011
538	2010	-0.555344	2.70805	1	2.70805	C27	22.7558	0.421651	0.150336	0.404872	2.3979	36.36	0	41.5236	2.89037	0.004
538	2011	-0.191188	2.77259	1	2.77259	C27	22.9305	0.38892	0.165948	0.122762	2.3979	36.36	0	41.5236	2.94444	0.004
538	2012	-0.0788903	2.70805	1	2.70805	C27	23.0901	0.341024	0.18539	0.209904	2.3979	36.36	0	41.5236	2.99573	0.0044
538	2013	0.00572577	2.83321	1	2.83321	C27	23.279	0.299057	0.230128	0.155476	2.3979	36.36	0	41.5236	3.04452	0.0044
538	2014	-0.0967068	2.99573	1	2.99573	C27	23.517	0.308801	0.200212	0.189669	2.3979	36.36	0	41.5236	3.09104	0.0044
538	2015	-0.197202	2.77259	1	2.77259	C27	23.6829	0.298748	0.181209	0.10225	2.30259	33.33	0	41.5236	3.13549	0.0009
538	2016	-0.254925	2.77259	1	2.77259	C27	23.9255	0.355604	0.158951	0.0806499	2.3979	36.36	0	41.5236	3.17805	0.0009
538	2017	-0.273835	3.2581	1	3.2581	C27	24.0448	0.345081	0.141306	0.0849578	2.3979	36.36	0	41.5236	3.21888	0.0009
538	2018	-0.263933	3.04452	1	3.04452	C27	24.137	0.344171	0.137378	0.0984428	2.3979	36.36	0	41.5236	3.2581	0.0009
538	2019	-0.188735	3.13549	1	3.13549	C27	24.6284	0.232755	0.116533	0.110695	2.30259	33.33	1	25.1416	3.29584	0.7104
538	2020	-0.263418	3.09104	1	3.09104	C27	24.7346	0.305607	0.125274	0.103763	2.30259	33.33	1	25.1416	3.3322	0.7104
538	2021	-0.301118	3.78419	1	3.78419	C27	24.6801	0.265026	0.0599628	0.110899	2.19722	44.44	0	25.0375	3.3322	0.8901
538	2022	-0.312145	3.68888	1	3.68888	C27	24.6996	0.277451	0.057457	0.00314659	2.3979	36.36	0	25.0227	3.3322	0.8583
539	2010	-0.862271	0	1	0	D	24.267	0.621799	0.0500707	0.0333061	2.70805	33.33	0	48.9891	2.89037	0.0004
539	2011	-0.950375	0	1	0	D	24.3991	0.664351	0.0275371	0.156455	2.70805	33.33	0	48.99	2.94444	0.0002
539	2012	-1.32181	0.693147	1	0.693147	D	24.9085	0.665573	0.102375	1.01703	2.70805	33.33	0	67.386	2.99573	0.0001
539	2013	-1.33537	0.693147	1	0.693147	D	24.9416	0.623187	0.111764	0.0454906	2.70805	33.33	0	67.386	3.04452	0.0001
539	2014	-1.35086	0.693147	1	0.693147	D	24.9586	0.597825	0.107725	-0.0578704	2.70805	33.33	0	67.3869	3.09104	0.0001
539	2015	-1.37574	0	1	0	D	24.9988	0.57978	0.104602	-0.114394	2.70805	37.5	0	67.3869	3.13549	0.0001
539	2016	-1.38904	0	1	0	D	24.9814	0.584921	0.0459281	-0.118283	2.70805	35.29	0	67.3869	3.17805	0.0001
539	2017	-1.409	1.60944	1	1.60944	D	24.986	0.581694	0.0399969	0.174712	2.70805	33.33	0	67.3869	3.21888	0.0001
539	2018	-1.39073	1.09861	1	1.09861	D	25.0182	0.57019	0.035967	0.0287017	2.70805	33.33	0	67.3869	3.2581	0.0001
539	2019	-1.41616	0.693147	1	0.693147	D	25.047	0.546989	0.0507461	0.0712056	2.70805	33.33	0	67.3869	3.29584	0.0001
539	2020	-1.47127	0	1	0	D	25.1773	0.584238	0.0573675	-0.0351187	2.70805	33.33	0	67.3869	3.3322	0.0001
539	2021	-1.5603	0	1	0	D	25.4618	0.713438	-0.0368056	0.559078	2.30259	40	0	67.3869	3.3322	0
539	2022	-1.58818	0.693147	1	0.693147	D	25.6023	0.781585	-0.0182703	0.192311	2.3979	36.36	0	67.3875	3.3322	0
540	2012	-0.921078	0	0	0	K	23.9775	0.883993	0.032274	0.0672004	2.3979	36.36	0	41.5289	2.94444	0.0813
540	2013	-1.38421	1.09861	0	0	K	24.3192	0.883993	0.0530999	1.13161	2.48491	33.33	0	41.2463	2.99573	0.3603
540	2014	-1.45056	3.58352	0	0	K	24.4936	0.82405	0.0560912	0.5035	2.48491	33.33	0	39.6338	3.04452	0.2714
540	2015	-1.44641	4.04305	0	0	K	24.7378	0.766098	0.0624288	0.350735	2.48491	33.33	0	41.783	3.09104	0.5868
540	2016	-1.43502	4.07754	0	0	K	24.9882	0.781105	0.0683337	0.264814	2.48491	33.33	0	44.9696	3.13549	0.7733
540	2017	-1.61996	3.49651	0	0	K	25.4101	0.824242	0.0497027	-0.188442	2.48491	33.33	0	44.8865	3.17805	0.8206
540	2018	-1.6362	3.3673	0	0	K	25.3478	0.806701	0.0411981	-0.10515	2.48491	33.33	0	45.1508	3.21888	0.8255
540	2019	-1.69028	3.3673	0	0	K	25.5094	0.826794	0.0291934	-0.110022	2.3979	36.36	0	46.1662	3.2581	0.6088
540	2020	-1.67224	3.2581	0	0	K	25.6538	0.843467	0.0246804	-0.432922	2.56495	38.46	0	46.1662	3.29584	0.4956
540	2021	-1.74805	3.04452	0	0	K	25.7638	0.883993	-0.0603645	-0.195512	2.48491	33.33	0	46.1662	3.3322	0.4956
541	2010	1.3533	0	0	0	C38	21.8638	0.101122	0.105247	0.145713	2.07944	37.5	1	13.4703	2.89037	0.1484
541	2011	1.44001	0	0	0	C38	21.8724	0.100524	0.110645	0.155854	2.19722	33.33	1	13.4703	2.94444	0.1484
541	2012	1.40991	0	0	0	C38	21.9611	0.130811	0.139638	-0.0261039	2.07944	37.5	0	13.4703	2.99573	0.1475
541	2013	1.08446	0	0	0	C38	21.9393	0.132906	0.0864602	0.147494	2.19722	33.33	0	13.4703	3.04452	0.045
541	2014	0.701726	0.693147	0	0	C38	22.0415	0.171864	0.0870721	0.214495	2.19722	33.33	0	13.4703	3.09104	0.0457
541	2015	0.763081	0.693147	1	0.693147	C38	22.523	0.163774	0.00349962	-0.0625626	2.19722	33.33	0	13.4703	3.13549	0.9078
541	2016	0.779526	0	1	0	C38	22.5316	0.179453	0.204927	0.170266	2.19722	33.33	0	13.4703	3.17805	0.9056
541	2017	0.797133	1.38629	1	1.38629	C38	22.4595	0.15437	0.150098	0.12884	2.19722	33.33	0	13.4703	3.21888	0.9164
541	2018	1.04482	1.38629	1	1.38629	C38	22.4439	0.223124	0.0754537	0.000465157	2.19722	33.33	0	13.4703	3.2581	0.9302
541	2019	1.18083	2.19722	1	2.19722	C38	22.5438	0.205303	0.055153	-0.122142	2.19722	33.33	0	13.4703	3.29584	0.9423
541	2020	1.12761	1.79176	1	1.79176	C38	22.8656	0.259076	0.0493054	0.122046	2.19722	33.33	0	13.4703	3.3322	0.8962
541	2021	0.565325	2.3979	1	2.3979	C38	22.9953	0.35292	0.0324353	0.274446	2.19722	33.33	0	13.4703	3.3322	0.8962
541	2022	-0.630736	2.77259	1	2.77259	C38	23.4503	0.43741	0.0280341	0.835435	2.19722	33.33	0	13.8397	3.3322	0.9172
543	2012	-1.77156	0	1	0	D	23.5704	0.670248	0.0579502	0.484349	2.19722	33.33	0	54.5385	2.99573	0.0006
543	2013	-1.77156	0	1	0	D	23.8066	0.543037	0.141394	0.643932	2.19722	33.33	0	42.6904	3.04452	0
543	2017	-1.70881	0	1	0	D	24.0022	0.480776	0.0176716	0.14802	2.19722	33.33	0	42.6904	3.21888	0
543	2018	-1.74303	0	1	0	D	24.0871	0.501899	0.0410068	0.0990399	2.19722	33.33	0	42.8116	3.2581	0
543	2019	-1.67215	0	1	0	D	24.2167	0.4456	0.0576312	0.19944	2.19722	33.33	0	54.9309	3.29584	0
543	2021	-1.63185	1.60944	1	1.60944	D	24.4264	0.589031	-0.0577756	0.255508	2.19722	33.33	0	54.9309	3.3322	0
544	2012	1.16864	0	1	0	D	21.0811	0.456757	0.0625816	0.0693885	2.19722	33.33	1	32.4375	2.99573	0
544	2017	0.906381	1.09861	1	1.09861	D	22.6344	0.175362	0.0564542	0.0421941	1.94591	42.86	1	68.7253	3.21888	0
544	2018	0.629176	1.79176	1	1.79176	D	22.9301	0.330266	0.0699801	0.0519439	2.19722	44.44	1	68.7253	3.2581	0
544	2019	0.284911	0.693147	1	0.693147	D	23.1105	0.40869	0.0601128	0.693955	2.19722	44.44	1	68.7253	3.29584	0
544	2020	-0.0784854	0	1	0	D	23.5075	0.576077	0.0525731	0.235687	2.19722	44.44	1	68.7253	3.3322	0
544	2021	-0.524375	0.693147	1	0.693147	D	23.7812	0.660074	0.0533402	1.85638	2.07944	50	0	68.7253	3.3322	0
544	2022	-0.600251	0.693147	1	0.693147	D	24.0057	0.716453	0.0461252	0.0124225	2.19722	44.44	0	68.7253	3.3322	0
545	2013	-1.43317	0.693147	0	0	C26	20.8832	0.357445	0.174541	2.14076	1.60944	40	0	46.1593	3.04452	0
546	2018	-1.67067	0	0	0	N	22.8533	0.493778	0.0899434	0.571742	1.94591	42.86	0	37.4603	3.2581	0.3507
546	2019	-1.63808	0	0	0	N	22.9371	0.464441	0.0951571	0.024728	1.79176	50	1	32.4508	3.29584	0.0295
546	2020	-1.66095	0	0	0	N	23.0062	0.460148	0.0748321	0.0612261	1.79176	50	1	32.4508	3.3322	0.0295
546	2021	-1.66086	0	0	0	N	23.1026	0.431598	0.011269	0.00779013	1.60944	57.14	1	29.702	3.3322	8.4992
546	2022	-1.56373	0	0	0	N	22.7878	0.283573	-0.0365227	-0.358025	1.79176	50	0	29.702	3.3322	8.6778
547	2010	-0.906914	0	0	0	C39	21.3515	0.280524	0.0418031	0.164389	1.94591	42.86	0	19.9603	2.89037	0.0046
547	2011	-0.830147	0.693147	0	0	C39	21.5027	0.244076	0.0731857	-0.0856631	1.94591	42.86	0	24.5371	2.94444	0.0052
547	2012	-0.815056	0.693147	0	0	C39	21.673	0.318555	0.0671799	0.036216	1.94591	42.86	0	22.1477	2.99573	0.0052
547	2013	-0.903261	0.693147	0	0	C39	21.7661	0.373312	0.0685048	0.265828	1.94591	42.86	1	21.6392	3.04452	0.0051
547	2014	-1.30019	0	0	0	C39	21.9711	0.300708	0.0877742	0.596533	1.94591	42.86	1	19.0453	3.09104	6.7521
547	2015	-1.40113	1.09861	1	1.09861	C39	22.638	0.189144	0.0488856	0.311624	2.19722	33.33	0	9.3552	3.13549	4.5811
547	2016	-1.4628	1.38629	1	1.38629	C39	22.6614	0.223353	0.0484301	0.818877	2.19722	33.33	0	9.3552	3.17805	4.5811
547	2017	-1.50594	1.94591	1	1.94591	C39	22.7543	0.255145	0.0499481	0.150743	2.19722	33.33	0	9.3552	3.21888	4.132
547	2018	-1.52714	2.70805	1	2.70805	C39	22.9563	0.22516	0.0669433	0.496127	2.19722	33.33	0	9.3552	3.2581	3.2885
547	2019	-1.55388	3.61092	1	3.61092	C39	23.1084	0.24599	0.0791751	0.148888	2.19722	33.33	0	9.3552	3.29584	0.0925
547	2020	-1.59946	3.85015	1	3.85015	C39	23.2438	0.248536	0.0829781	0.0982333	2.19722	33.33	0	9.4339	3.3322	0.0925
547	2021	-1.65628	4.09434	1	4.09434	C39	23.3597	0.284414	0.0494651	-0.0658651	2.07944	37.5	0	9.4441	3.3322	0
547	2022	-1.67111	4.09434	1	4.09434	C39	23.4081	0.30465	0.00082418	-0.165947	2.19722	33.33	0	12.1254	3.3322	0
548	2010	0.684096	0	1	0	G	21.5138	0.329299	0.0665211	0.504153	2.19722	33.33	0	30.312	2.89037	0.0061
548	2011	0.839392	0	1	0	G	21.4527	0.277067	0.0449081	-0.190458	2.19722	33.33	0	30.312	2.94444	0.0058
548	2012	0.875719	0	1	0	G	21.4933	0.292067	0.038322	-0.142323	2.19722	33.33	0	30.312	2.99573	0.0057
548	2013	0.860037	0	1	0	G	21.3871	0.228587	0.0242079	-0.0440308	2.07944	37.5	0	30.312	3.04452	0.0039
548	2014	0.911117	0	1	0	G	21.3872	0.219023	0.0213365	-0.0710855	2.07944	37.5	0	30.312	3.09104	0.0039
548	2015	1.06315	0	1	0	G	21.4452	0.273105	0.0109798	-0.110867	2.07944	37.5	0	30.312	3.13549	0.0039
548	2016	1.00618	0	1	0	G	21.5883	0.348942	0.0338891	0.156394	2.07944	37.5	0	30.312	3.17805	0.0039
548	2017	0.497498	0	1	0	G	21.4563	0.21483	0.0700221	2.14076	2.07944	37.5	0	30.312	3.21888	0.0039
548	2018	1.1069	1.94591	1	1.94591	G	21.4804	0.231998	0.0250751	-0.539502	1.94591	42.86	0	32.312	3.2581	0.0039
548	2019	1.20992	0	1	0	G	21.5467	0.265587	0.0299336	-0.0363836	2.19722	33.33	0	32.312	3.29584	0.0072
548	2020	0.77473	0	1	0	G	21.5403	0.20753	0.044701	0.515067	2.19722	33.33	0	32.312	3.3322	0.0072
548	2021	1.07578	0	1	0	G	21.7466	0.340219	0.034691	-0.0169135	2.19722	33.33	0	32.312	3.3322	0.0072
548	2022	1.01287	0.693147	1	0.693147	G	21.9331	0.445025	0.0200837	-0.0309539	2.19722	33.33	0	32.312	3.3322	0.0072
550	2010	1.45883	0	1	0	C36	23.1425	0.444496	0.198643	0.511319	2.19722	33.33	0	41.0299	2.89037	0.0007
550	2011	1.41311	0	1	0	C36	23.193	0.37164	0.169981	0.107123	2.19722	33.33	0	41.0299	2.94444	0.0002
550	2012	1.42073	0	1	0	C36	23.2967	0.375408	0.135623	0.00101439	2.19722	33.33	0	41.0299	2.99573	0.0002
550	2013	1.18143	0	1	0	C36	23.5256	0.443279	0.1169	0.195425	2.19722	33.33	0	41.0299	3.04452	0.0002
550	2014	1.05019	0	1	0	C36	23.6935	0.456394	0.121388	0.222482	2.19722	33.33	0	41.0299	3.09104	0.0002
550	2015	1.1024	0	1	0	C36	23.7702	0.430844	0.111588	-0.0395264	2.19722	33.33	0	41.0299	3.13549	0.0002
550	2016	1.1224	0	1	0	C36	23.9217	0.493372	0.0565013	0.0858637	2.19722	33.33	0	41.0299	3.17805	0.0002
550	2017	1.11357	1.94591	1	1.94591	C36	23.996	0.52348	0.0203697	0.176909	2.19722	33.33	0	41.0299	3.21888	0.0002
550	2018	1.1415	2.19722	1	2.19722	C36	23.8759	0.556152	-0.00498297	-0.0987824	2.30259	33.33	0	41.0299	3.2581	0.0001
550	2019	1.08723	2.19722	1	2.19722	C36	23.9137	0.568016	-0.00354425	0.0327192	2.19722	33.33	0	41.0299	3.29584	0.0001
550	2020	1.20282	1.79176	1	1.79176	C36	24.0621	0.610204	0.00968265	0.13444	2.19722	33.33	0	41.0299	3.3322	0.0001
550	2021	1.29021	1.94591	1	1.94591	C36	23.9951	0.675427	0.00955979	0.064225	2.19722	33.33	0	41.0299	3.3322	0.0001
550	2022	1.28978	1.79176	1	1.79176	C36	24.0363	0.663589	0.027334	-0.145396	2.19722	33.33	0	41.0299	3.3322	0.0001
551	2012	-1.64624	1.60944	1	1.60944	S	21.8964	0.488602	0.0241238	-0.189456	2.48491	33.33	0	34.0953	2.94444	0
551	2013	-1.66803	0.693147	1	0.693147	S	21.9541	0.497835	0.0443671	0.10819	2.3979	36.36	0	34.0953	2.99573	0
551	2014	-1.67145	1.79176	1	1.79176	S	21.9117	0.463045	0.0403482	0.0177087	2.3979	36.36	0	34.0953	3.04452	0
551	2015	-1.66384	0	1	0	S	21.9227	0.482095	0.0292242	-0.054181	2.3979	36.36	0	34.3288	3.09104	0
551	2016	-1.64073	2.3979	1	2.3979	S	22.1123	0.486747	0.0376147	0.0614067	2.3979	36.36	0	34.3288	3.13549	0
552	2010	1.72114	0	1	0	B	20.2519	0.303679	0.11135	0.454032	2.30259	40	0	47.1093	2.83321	0
552	2011	1.72114	0	1	0	B	20.4133	0.317642	0.131619	0.326906	2.3979	36.36	0	47.1093	2.89037	0
552	2012	0.468184	0	1	0	B	22.3492	0.573852	0.211542	2.14076	2.56495	33.33	0	47.1135	2.94444	0
552	2013	1.69975	0	1	0	B	22.4698	0.54552	0.104452	-0.0816951	2.63906	35.71	0	73.8294	2.99573	0
552	2014	1.62555	0	1	0	B	22.5641	0.570138	0.0728708	-0.11299	2.70805	33.33	0	73.8294	3.04452	0
552	2015	1.59181	0	1	0	B	22.9487	0.338593	0.0271282	-0.198763	2.70805	33.33	0	46.4153	3.09104	0
552	2016	1.44073	0	1	0	B	22.9251	0.305095	0.0275408	0.124941	2.70805	33.33	0	46.4153	3.13549	0
552	2017	1.51247	0.693147	1	0.693147	B	23.0069	0.299799	0.0736428	0.33686	2.56495	38.46	0	46.4153	3.17805	0
552	2018	1.53614	0.693147	1	0.693147	B	23.0388	0.279271	0.0702004	0.0280621	2.70805	33.33	0	46.4153	3.21888	0
552	2019	1.2953	0.693147	1	0.693147	B	23.1112	0.285366	0.060008	-0.00883651	2.70805	33.33	0	46.4153	3.2581	0
552	2020	1.31408	0	1	0	B	23.3291	0.369849	0.0444319	-0.0909668	2.63906	35.71	0	46.4153	3.29584	0.0012
552	2021	1.40138	0	1	0	B	23.3914	0.387447	0.0684488	0.312994	2.70805	33.33	0	45.1535	3.3322	0.0012
552	2022	-0.324061	0	1	0	B	24.0257	0.509778	0.190255	1.53269	2.56495	38.46	0	42.3277	3.3322	0.0011
553	2010	1.1581	0	1	0	C26	21.4238	0.445368	0.036768	-0.0486718	2.30259	40	0	20.0173	2.89037	0.0088
553	2011	1.30263	0	1	0	C26	21.553	0.491651	0.0562756	0.210788	2.30259	40	0	20.0173	2.94444	0.0088
553	2012	1.40744	0	1	0	C26	21.601	0.474181	0.0878749	0.233589	1.94591	42.86	0	20.152	2.99573	0.0018
553	2013	1.48258	0	1	0	C26	21.7196	0.428993	0.195558	0.312697	2.07944	37.5	0	20.152	3.04452	0.0073
553	2014	1.59725	0	1	0	C26	21.7997	0.315886	0.246635	0.0171251	2.07944	37.5	0	20.152	3.09104	0.0073
553	2015	1.60064	0	1	0	C26	21.8143	0.295535	0.0687577	-0.306992	1.94591	42.86	0	20.152	3.13549	0.0046
553	2016	1.61766	0	1	0	C26	21.8168	0.328263	-0.0339902	-0.14526	1.94591	42.86	0	20.152	3.17805	0.0046
553	2017	-1.43875	0	1	0	C26	24.4024	0.525974	0.1349	2.14076	1.79176	33.33	0	74.295	3.21888	0.0003
553	2018	-1.48105	0.693147	1	0.693147	C26	24.4801	0.479588	0.0919223	0.0753813	1.60944	40	0	74.0177	3.2581	0.0002
553	2019	-1.57526	0	1	0	C26	24.5363	0.506024	0.0480686	0.0760535	1.60944	40	0	74.0177	3.29584	0.0002
553	2020	-1.56657	0	1	0	C26	24.5692	0.54202	0.0526094	0.0319844	1.60944	40	0	72.8824	3.3322	0.0003
553	2021	-1.59719	0	1	0	C26	24.64	0.580473	0.0511813	0.0911861	1.60944	40	0	74.295	3.3322	0.0003
553	2022	-1.62673	0.693147	1	0.693147	C26	24.7834	0.601165	0.0200087	0.204368	1.60944	40	0	74.295	3.3322	0.0003
554	2010	1.15206	0	1	0	F	20.6713	0.0814459	0.0137118	0.0808574	2.07944	37.5	0	24.5719	2.89037	0.001
554	2011	1.23063	0	1	0	F	20.654	0.0595114	0.0111794	0.239065	2.19722	33.33	0	24.5719	2.94444	0.001
554	2012	1.32374	0	1	0	F	20.7205	0.0993638	0.035104	-0.00832343	2.19722	33.33	0	24.5719	2.99573	0.001
554	2013	1.39579	0	1	0	F	20.843	0.190248	0.0231868	-0.00349007	2.19722	33.33	0	24.5719	3.04452	0.001
554	2014	1.31067	0	1	0	F	20.8137	0.160959	0.0135879	0.0227441	2.19722	33.33	0	24.5719	3.09104	0.001
554	2015	1.31012	0	1	0	F	20.784	0.139825	0.0121133	-0.248407	2.19722	33.33	0	24.5719	3.13549	0.001
554	2016	1.48326	0.693147	1	0.693147	F	20.8058	0.154088	0.0220125	-0.0587588	2.19722	33.33	0	24.5719	3.17805	0.001
554	2017	1.30374	0	1	0	F	20.8767	0.209542	0.00600977	-0.0174855	2.19722	33.33	0	24.5719	3.21888	0.001
554	2018	1.35739	0	1	0	F	20.9613	0.287817	0.00498404	0.131882	2.19722	33.33	0	24.5719	3.2581	0.001
554	2019	1.32451	0	1	0	F	20.9997	0.310079	0.0170814	-0.0496934	2.07944	37.5	0	24.5719	3.29584	0.001
554	2020	1.36411	0	1	0	F	21.1194	0.382912	0.00929319	-0.171239	2.19722	33.33	1	24.5719	3.3322	0.001
554	2021	1.43831	2.30259	1	2.30259	F	21.1348	0.387348	0.016545	0.155013	2.07944	37.5	0	24.5719	3.3322	0
554	2022	1.38976	1.38629	1	1.38629	F	21.3954	0.521244	0.0183632	0.0965847	2.07944	37.5	0	24.5719	3.3322	0
557	2016	-1.31711	0	1	0	G	22.3425	0.220359	0.00547964	-0.227825	2.19722	33.33	0	29.4725	3.13549	0
557	2018	-1.25956	0.693147	1	0.693147	G	22.4765	0.146288	0.0325528	0.153564	2.07944	37.5	0	29.4725	3.21888	0
557	2019	-1.33126	0.693147	1	0.693147	G	22.3876	0.0595114	0.0122927	0.0512121	2.19722	33.33	0	29.4725	3.2581	0
557	2020	-1.31896	0	1	0	G	22.423	0.0595114	0.0371155	0.119943	2.19722	33.33	0	29.4725	3.29584	0
557	2021	-1.35225	0.693147	1	0.693147	G	22.476	0.0682053	0.0460545	0.380383	2.19722	33.33	0	29.4725	3.3322	0
557	2022	-1.37241	0	1	0	G	22.5367	0.0862367	0.0445918	0.44376	2.3979	36.36	0	17.1886	3.3322	0
558	2012	-0.698343	0	0	0	K	22.4945	0.806471	0.0144477	0.183576	2.19722	33.33	0	50.0683	2.94444	0.0508
558	2014	-0.723121	0	0	0	K	22.2661	0.6261	0.0415897	0.774199	2.07944	37.5	0	47.6969	3.04452	0.0192
558	2015	-0.492725	1.38629	0	0	K	21.7638	0.521308	-0.0846796	-0.31991	1.94591	42.86	0	47.6969	3.09104	0.0151
558	2016	-0.828802	2.19722	0	0	K	21.6574	0.45875	0.0591632	0.503182	2.19722	33.33	0	47.6969	3.13549	1.8628
558	2021	-0.769328	0	1	0	K	21.3731	0.41726	-0.0285271	0.00479113	2.19722	33.33	0	29.9	3.3322	0.0015
558	2022	-0.566299	0	1	0	K	21.3293	0.41232	-0.0112217	-0.152624	2.19722	33.33	0	29.9	3.3322	0.0015
559	2010	-0.67109	0	0	0	C36	22.8125	0.499961	0.0912064	0.403919	2.19722	33.33	0	51.5291	2.83321	0.2555
559	2011	-0.484463	0	0	0	C36	22.8985	0.531791	0.0755871	0.0452416	2.19722	33.33	0	51.5291	2.89037	0.2555
559	2012	-0.428862	0	0	0	C36	22.8708	0.535614	0.0696769	0.0203532	2.19722	33.33	0	51.5291	2.94444	0.2555
559	2013	-0.587824	0	0	0	C36	22.9998	0.605591	0.0932995	0.110596	2.19722	33.33	0	51.5291	2.99573	0.2556
559	2014	-0.535051	0	0	0	C36	23.2001	0.633816	0.0983653	0.0611863	2.19722	33.33	0	51.5291	3.04452	0.2556
559	2015	-0.533796	0	0	0	C36	23.2685	0.640637	0.0864916	0.0419741	2.19722	33.33	0	51.5291	3.09104	0.2559
559	2016	-0.502958	0	0	0	C36	23.1672	0.589862	0.0917564	0.0531554	2.19722	33.33	0	51.5291	3.13549	0.256
559	2017	-0.515529	1.09861	0	0	C36	23.1682	0.532298	0.0954471	0.0341578	2.07944	37.5	0	56.5019	3.17805	0.0005
559	2018	-0.464681	1.94591	0	0	C36	23.2122	0.546613	0.074586	0.0186329	2.19722	33.33	0	56.5085	3.21888	0.0005
559	2019	-0.530791	1.60944	0	0	C36	23.2105	0.54705	0.0537356	-0.0687349	2.19722	33.33	0	56.5085	3.2581	0.0005
559	2020	-0.330242	1.60944	0	0	C36	23.4635	0.428987	0.0401198	0.0284067	2.19722	33.33	0	63.7571	3.29584	0.0005
559	2021	-0.513496	1.60944	0	0	C36	23.5459	0.477766	0.0466143	0.31617	2.19722	33.33	0	63.97	3.3322	0.0049
559	2022	-0.614301	1.09861	0	0	C36	23.6776	0.535167	0.0463012	-0.0214479	2.19722	33.33	0	63.97	3.3322	0.0049
560	2010	-0.91656	0	0	0	F	21.9351	0.815963	0.0271853	0.108702	1.94591	42.86	0	31.1274	2.83321	0.0075
560	2011	-0.90177	0	0	0	F	22.1517	0.75425	0.0524007	0.13018	1.94591	42.86	0	25.4273	2.89037	0
560	2012	-0.977379	0.693147	0	0	F	22.0974	0.716999	0.0755967	0.77936	1.79176	50	0	25.4273	2.94444	0
560	2013	-1.0635	2.07944	0	0	F	22.295	0.745479	0.051331	-0.353085	1.94591	42.86	0	24.3996	2.99573	3.122
560	2014	-0.968068	3.3322	0	0	F	22.2235	0.716329	0.0485174	-0.0842717	1.94591	42.86	0	24.6275	3.04452	2.3383
560	2015	-0.977304	4.09434	0	0	F	22.531	0.382268	0.0125914	-0.183949	1.94591	42.86	1	19.337	3.09104	0.0037
560	2016	-1.40575	3.93183	0	0	F	22.6234	0.431852	0.0259001	0.431921	1.94591	42.86	1	19.337	3.13549	0.0055
560	2017	-1.40036	3.58352	0	0	F	23.5642	0.530688	0.0137861	-0.312045	1.94591	42.86	1	13.922	3.17805	6.1563
560	2018	-1.61002	2.99573	0	0	K	23.6339	0.483221	0.0656798	2.14076	1.94591	42.86	1	17.4498	3.21888	5.5226
560	2019	-1.63747	3.66356	0	0	K	23.6933	0.469037	0.0733592	0.0485702	1.94591	42.86	1	17.4498	3.2581	5.5226
560	2020	-1.64598	3.21888	0	0	K	23.7252	0.484001	0.0334971	-0.145968	2.19722	33.33	1	17.4497	3.29584	5.5245
560	2021	-1.77156	2.56495	0	0	K	24.2187	0.675067	0.0265652	0.249394	2.19722	33.33	1	17.4497	3.3322	5.9722
560	2022	-1.77156	2.77259	0	0	K	24.2088	0.681465	0.0122925	-0.0241968	2.19722	33.33	1	17.4497	3.3322	5.9726
561	2010	0.949102	0	1	0	C39	20.9723	0.38777	0.149216	2.14076	2.19722	33.33	0	42.3073	2.83321	0
561	2011	0.977721	0.693147	1	0.693147	C39	21.0808	0.37062	0.102453	0.140742	2.19722	33.33	0	42.3073	2.89037	0.0101
561	2012	0.937218	1.79176	1	1.79176	C39	21.2077	0.428241	0.0254883	-0.0429046	2.07944	37.5	0	42.3073	2.94444	0.0049
561	2013	0.89468	0.693147	1	0.693147	C39	21.234	0.405321	0.0229237	-0.125599	2.19722	33.33	0	42.3073	2.99573	0.0049
561	2014	0.979461	0	1	0	C39	21.3682	0.45517	0.0321617	0.170112	2.19722	33.33	0	42.3073	3.04452	0.0038
561	2015	1.07873	0	1	0	C39	21.5415	0.503268	0.0497707	0.163124	2.19722	33.33	0	42.3073	3.09104	0.0038
561	2016	1.03588	0	1	0	C39	21.5598	0.457936	0.0481341	0.0390245	2.19722	33.33	0	42.3073	3.13549	0.0038
561	2017	1.03948	0.693147	1	0.693147	C39	21.7443	0.495297	0.0376361	0.0872267	2.07944	37.5	0	41.733	3.17805	0.1008
561	2018	1.08497	0.693147	1	0.693147	C39	21.7909	0.483476	0.0359304	0.00580133	2.19722	33.33	0	41.6829	3.21888	0.1021
561	2019	0.97855	0.693147	1	0.693147	C39	21.8951	0.496983	0.0302703	0.09888	2.19722	33.33	0	41.6883	3.2581	0.1021
561	2020	0.999035	0.693147	1	0.693147	C39	21.9965	0.522123	0.0316252	0.0316399	2.19722	33.33	0	41.6883	3.29584	0.1015
561	2021	0.982516	1.09861	1	1.09861	C39	22.0814	0.527199	0.0318707	0.0829481	2.19722	33.33	0	40.6377	3.3322	0.0894
561	2022	0.860357	0.693147	1	0.693147	C39	22.1841	0.550854	0.0252868	0.0649675	2.19722	33.33	0	34.0869	3.3322	0.0828
564	2010	0.148624	0.693147	0	0	F	21.7454	0.710941	0.0421548	0.899732	1.94591	42.86	0	28.1849	2.83321	0.0005
564	2011	0.173991	0	0	0	F	22.0155	0.766654	0.0441045	0.216189	1.94591	42.86	0	28.1849	2.89037	0.0005
564	2012	0.219473	1.60944	0	0	F	22.4789	0.67882	0.0395882	0.180942	1.94591	42.86	0	39.2912	2.94444	0.0003
564	2013	-0.0569293	1.60944	0	0	F	22.6268	0.746669	0.0388056	0.158666	1.94591	42.86	0	34.6843	2.99573	0.0003
564	2014	-0.282306	1.38629	0	0	F	22.7336	0.765431	0.0355047	0.0275737	1.94591	42.86	0	39.2912	3.04452	0.0003
564	2015	-0.477226	2.56495	0	0	F	22.9362	0.74073	-0.00617267	1.58506	1.94591	42.86	0	39.7135	3.09104	0
564	2016	-0.960816	3.82864	0	0	F	24.5816	0.361606	0.0395779	0.2893	1.94591	42.86	0	15.3142	3.13549	0
564	2017	-1.2654	3.98898	0	0	F	24.7453	0.43963	0.049763	1.07334	1.94591	42.86	1	15.3142	3.17805	0
564	2020	-1.18286	3.46574	0	0	F	24.5728	0.449683	-0.0802048	-0.539502	1.94591	42.86	0	15.3803	3.29584	0
565	2010	0.668	0	1	0	C26	21.0758	0.532023	0.0347635	0.11344	2.19722	33.33	1	40.5269	2.83321	0
565	2011	0.8541	0	1	0	C26	20.7117	0.563589	-0.147939	0.148503	2.19722	33.33	1	40.5269	2.89037	0
565	2012	1.31572	0	1	0	C26	20.7713	0.446647	0.0793395	0.0401224	2.19722	33.33	1	40.5384	2.94444	0
565	2013	1.3176	0	1	0	C26	20.6923	0.383621	0.0552895	0.056138	2.19722	33.33	1	40.5384	2.99573	0
565	2014	1.29879	0	1	0	C26	20.6754	0.331116	0.0650568	0.0040828	2.19722	33.33	1	40.5384	3.04452	0
565	2015	1.3057	0.693147	1	0.693147	C26	20.7823	0.26697	0.153669	0.172779	2.07944	37.5	0	40.5471	3.09104	0
565	2016	0.654239	0.693147	1	0.693147	C26	21.0104	0.262776	0.202366	2.14076	2.19722	33.33	0	40.5471	3.13549	0
565	2017	0.544867	0.693147	1	0.693147	C26	21.175	0.334427	0.0725683	0.530993	2.19722	33.33	0	40.5471	3.17805	0
565	2018	0.944064	0.693147	1	0.693147	C26	21.1077	0.265447	0.0410838	-0.539502	2.19722	33.33	0	40.5471	3.21888	0
565	2019	1.13988	0	1	0	C26	21.1543	0.263261	0.0539139	-0.250631	2.19722	33.33	0	40.5471	3.2581	0
565	2020	0.859741	0	1	0	C26	21.1861	0.247254	0.0424591	-0.0848688	2.19722	33.33	0	40.5471	3.29584	0
565	2021	0.763326	0	1	0	C26	21.1976	0.213528	0.0462727	0.130357	2.07944	37.5	0	40.5471	3.3322	0
565	2022	0.778514	0	1	0	C26	21.1996	0.193172	0.0326439	-0.0418347	2.19722	33.33	0	40.5471	3.3322	0
566	2010	-0.997692	0	0	0	C27	20.7986	0.543872	0.0685636	0.185583	2.19722	33.33	0	19.662	2.83321	1.1344
566	2011	-0.840666	0	0	0	C27	21.4262	0.340401	0.0939689	0.177201	2.19722	33.33	0	21.6751	2.89037	0.6357
566	2012	-1.18468	0	0	0	C27	21.739	0.460584	0.0428485	0.315912	2.19722	33.33	0	21.6751	2.94444	0.2176
566	2013	-0.831064	0	0	0	C27	21.968	0.542144	0.0579365	0.0722148	2.19722	33.33	0	21.6751	2.99573	0.1875
566	2014	-1.28776	0.693147	0	0	C27	22.0244	0.529454	0.0786702	0.318839	2.19722	33.33	0	22.4786	3.04452	0.1862
566	2015	-1.34581	2.07944	0	0	C27	22.3089	0.480438	0.0763885	0.223796	2.19722	33.33	0	29.6076	3.09104	0.1691
566	2016	-1.32869	1.60944	0	0	C27	22.9858	0.413974	0.0398259	-0.082046	2.19722	33.33	0	34.084	3.13549	0.1344
566	2017	-1.1119	3.21888	0	0	C27	23.0791	0.518631	0.0242356	0.20913	2.19722	33.33	0	27.8714	3.17805	0.1344
566	2018	-1.24534	2.48491	0	0	C27	23.0589	0.533162	0.0329437	0.35475	2.19722	33.33	0	24.9896	3.21888	0.1344
566	2019	-1.30851	1.60944	0	0	C27	23.1007	0.57032	0.00871225	-0.0107133	2.19722	33.33	0	16.9056	3.2581	0.1344
566	2020	-1.01344	1.60944	1	1.60944	C27	23.0534	0.613627	-0.0520855	-0.100183	2.07944	37.5	0	22.2301	3.29584	0.0867
566	2021	-1.09829	1.38629	1	1.38629	C27	22.847	0.714827	-0.145689	-0.0641959	2.19722	33.33	0	22.8918	3.3322	0.0282
566	2022	-1.27775	0.693147	1	0.693147	C27	22.7201	0.682683	0.0137787	-0.135989	2.19722	33.33	0	22.8918	3.3322	0.0328
568	2010	0.147189	0.693147	1	0.693147	C15	22.806	0.306981	0.25876	0.228914	2.3979	45.45	0	21.5171	2.83321	0.0013
568	2011	-0.118672	0	1	0	C15	23.2472	0.420958	0.25876	0.569188	2.3979	45.45	0	21.5171	2.89037	0.0013
568	2012	0.120833	1.09861	1	1.09861	C15	23.4688	0.372576	0.25876	0.3712	2.3979	36.36	0	21.4551	2.94444	0.0959
568	2013	0.0725286	0	1	0	C15	23.3432	0.225484	0.25876	-0.0973689	2.3979	36.36	0	21.3942	2.99573	0.1871
568	2014	0.113548	3.13549	1	3.13549	C15	23.3013	0.256437	0.083744	-0.486782	2.30259	40	0	25.7211	3.04452	0.1642
568	2015	0.0644048	2.56495	1	2.56495	C15	23.3021	0.213882	0.144864	0.28892	2.30259	40	0	26.6098	3.09104	0.0457
568	2016	0.152914	2.70805	1	2.70805	C15	23.3388	0.186441	0.184027	0.20345	2.3979	36.36	0	28.1137	3.13549	0.0457
568	2017	0.133365	3.04452	1	3.04452	C15	23.7067	0.224905	0.199033	0.251791	2.3979	36.36	0	26.0173	3.17805	0.0437
568	2018	0.119065	3.2581	1	3.2581	C15	23.8414	0.242457	0.209799	0.255953	2.3979	36.36	0	26.0173	3.21888	0.0437
568	2019	0.00630134	3.13549	1	3.13549	C15	24.0878	0.323833	0.228966	0.211518	2.3979	36.36	0	26.0173	3.2581	0.0406
568	2020	-0.528585	2.94444	1	2.94444	C15	24.2789	0.337835	0.244226	0.0528497	2.3979	36.36	0	26.0173	3.29584	0.0406
568	2021	-0.511247	2.99573	1	2.99573	C15	24.4894	0.348852	0.25876	0.239563	2.3979	36.36	0	26.0173	3.3322	0.0399
568	2022	0.0219585	2.19722	1	2.19722	C15	24.6626	0.331936	0.25876	0.217094	2.3979	36.36	0	25.891	3.3322	0.0688
570	2011	1.52606	0	1	0	C34	21.7776	0.388028	0.0147572	0.102432	2.19722	33.33	0	30.0152	2.89037	0
570	2012	1.54309	0	1	0	C34	21.86	0.402746	0.0184996	-0.0579977	2.19722	33.33	0	30.0152	2.94444	0
570	2013	1.54475	0	1	0	C34	21.8359	0.399787	0.0281181	-0.00945447	2.19722	33.33	0	30.0152	2.99573	0
570	2014	1.37166	0	1	0	C34	21.876	0.38324	0.0239404	-0.149543	2.19722	33.33	0	30.0152	3.04452	0
570	2015	1.38403	0	1	0	C34	21.8965	0.374924	0.0229545	0.0120522	2.19722	33.33	0	30.4334	3.09104	0
570	2016	1.3739	0	1	0	C34	22.0383	0.371122	0.0182186	-0.0939641	2.19722	33.33	0	30.4334	3.13549	0
570	2017	1.1459	0	1	0	C34	22.0388	0.391518	0.0124634	0.0639668	2.19722	33.33	0	30.4334	3.17805	0
570	2018	1.15071	0	1	0	C34	21.9891	0.417794	0.0206887	-0.119303	2.19722	33.33	0	30.4334	3.21888	0
570	2019	1.13709	0	1	0	C34	21.9728	0.389327	0.00632924	-0.0436839	2.07944	37.5	0	30.4334	3.2581	0
570	2020	0.934444	0.693147	1	0.693147	C34	22.0977	0.419966	0.0188527	0.122515	2.19722	33.33	0	30.4334	3.29584	0
570	2021	0.913455	1.94591	1	1.94591	C34	22.3044	0.362813	0.0264382	0.0679156	2.19722	33.33	0	32.261	3.3322	0
570	2022	0.826029	2.19722	1	2.19722	C34	22.3756	0.356784	0.011929	-0.110253	2.19722	33.33	0	32.261	3.3322	0
571	2012	-1.57437	0	0	0	B	21.7605	0.218432	0.0778639	-0.0260952	2.19722	33.33	1	12.1568	2.94444	0.0831
571	2013	-1.60054	0	0	0	B	21.9275	0.305101	0.0710708	-0.0252954	2.19722	33.33	0	12.1568	2.99573	0.1154
571	2014	-1.64126	0	0	0	B	22.2198	0.354891	0.03346	-0.0758732	1.94591	42.86	0	10.992	3.04452	1.3159
571	2015	-1.66132	0	0	0	B	22.3093	0.410649	0.0180065	-0.0367474	1.94591	42.86	0	10.992	3.09104	1.399
572	2012	-1.68144	0	0	0	C36	23.2641	0.300822	0.029859	-0.24549	2.07944	37.5	0	28.7966	2.94444	0
572	2013	-1.70487	0	0	0	C36	23.3496	0.316922	0.0478096	0.209652	2.07944	37.5	1	28.7966	2.99573	0
572	2014	-1.7487	0.693147	0	0	C36	23.5026	0.39661	0.0241781	0.20681	2.07944	37.5	1	28.7966	3.04452	0
572	2015	-1.76872	1.79176	0	0	C36	23.5796	0.44184	0.0079841	-0.0138459	2.07944	37.5	1	28.7966	3.09104	0.0036
572	2016	-1.77026	1.09861	0	0	C36	23.6246	0.470243	0.00211651	0.14031	2.19722	33.33	1	28.7966	3.13549	0.0003
572	2018	-1.63829	1.79176	0	0	C36	23.162	0.495849	-0.168657	-0.478772	2.19722	33.33	1	28.7966	3.21888	0
572	2021	-1.32417	1.38629	0	0	C36	22.8283	0.445324	0.0158931	0.28178	2.19722	33.33	0	28.7966	3.3322	0
572	2022	-1.12017	0	0	0	C36	22.5636	0.527607	-0.160801	0.348673	2.19722	33.33	0	28.7966	3.3322	0
573	2011	-1.13664	0	0	0	K	21.644	0.410128	0.0462036	0.56555	1.60944	40	0	16.5163	2.89037	0.0082
573	2012	-1.09384	0	0	0	K	21.6789	0.423265	0.0517111	-0.0364635	1.60944	40	0	16.5163	2.94444	0.0082
573	2013	-1.0709	0	0	0	K	21.7967	0.450208	0.0659515	0.287585	1.60944	40	0	16.5163	2.99573	0.0082
573	2014	-1.36112	0	0	0	K	21.9239	0.513962	0.0215535	-0.152368	1.60944	40	0	16.5163	3.04452	0.0079
573	2015	-1.2321	1.09861	0	0	K	21.8823	0.52116	-0.0177489	-0.539502	1.60944	40	0	16.5163	3.09104	0.032
573	2016	-1.38044	0	0	0	K	21.7387	0.377309	0.0813661	2.14076	1.60944	40	0	16.5163	3.13549	0.032
576	2013	0.124561	0.693147	0	0	C22	21.1131	0.310645	0.0392034	-0.0382238	1.94591	42.86	0	41.548	2.99573	0.0096
576	2014	-0.254827	0.693147	0	0	C22	21.0991	0.294006	0.0114282	0.0553924	1.94591	42.86	0	41.548	3.04452	0.0049
576	2015	-0.0550837	0.693147	0	0	C22	21.3952	0.384404	0.154585	-0.163752	1.94591	42.86	0	41.548	3.09104	1.9129
576	2016	-0.122524	0.693147	0	0	C22	21.1785	0.170435	0.0961327	0.188519	1.94591	42.86	0	41.548	3.13549	1.9129
576	2017	-0.226251	0.693147	0	0	C22	20.9136	0.15271	-0.186549	0.003734	1.94591	42.86	0	41.548	3.17805	1.4388
576	2018	0.296025	0.693147	0	0	C22	21.2334	0.311863	0.0794291	-0.138489	1.94591	42.86	0	41.548	3.21888	0.0049
576	2019	-0.186149	0	0	0	C22	21.1843	0.277351	0.0818384	0.20862	1.94591	42.86	0	41.548	3.2581	2.2936
576	2020	-0.506209	0	0	0	C35	21.3876	0.106346	0.25876	0.0409038	1.79176	50	0	41.548	3.29584	2.2887
576	2021	-0.645276	0	0	0	C35	21.3409	0.120657	0.0244874	0.0482595	1.94591	42.86	0	41.548	3.3322	2.5103
576	2022	-1.09696	0	0	0	C35	21.4197	0.108491	0.0677207	-0.174647	1.94591	42.86	0	41.7738	3.3322	2.4965
578	2010	-0.427889	0	1	0	C26	23.9491	0.510037	0.126043	0.0640562	2.07944	50	0	46.9468	2.77259	0
581	2010	-0.262043	0	1	0	C34	22.6345	0.357282	0.25876	0.743551	2.19722	33.33	0	17.632	2.56495	0.0119
581	2011	0.0080204	0	1	0	C34	22.7938	0.326492	0.193747	0.098097	2.19722	33.33	0	17.632	2.63906	0.0119
581	2012	-0.0612887	0	1	0	C36	23.1262	0.189489	0.101397	-0.14968	2.3979	36.36	0	20.0019	2.70805	0.0067
581	2013	-0.105842	0	1	0	C36	23.2939	0.235316	0.0994951	0.114455	2.3979	36.36	0	20.0019	2.77259	0.0067
581	2014	-0.215628	0.693147	1	0.693147	C36	23.3966	0.222622	0.122463	0.136899	2.3979	36.36	0	20.0019	2.83321	0.0067
581	2015	-0.285122	1.09861	1	1.09861	C36	23.4772	0.222287	0.109457	-0.0964416	2.3979	36.36	0	20.2249	2.89037	0.0104
581	2016	-0.26729	0	1	0	C36	23.5719	0.223899	0.10977	0.118617	2.3979	36.36	0	20.2249	2.94444	0.0104
581	2017	-0.045261	0	1	0	C36	23.7305	0.241196	0.151367	0.40397	2.3979	36.36	0	20.2249	2.99573	0.0104
581	2018	0.105706	1.60944	1	1.60944	C36	23.7626	0.212524	0.12571	-0.0327821	2.3979	36.36	0	20.2249	3.04452	0.0106
581	2019	-0.0574158	2.19722	1	2.19722	C36	23.8996	0.270206	0.106695	0.00718696	2.3979	36.36	0	20.2249	3.09104	0.0106
581	2020	-0.127628	1.38629	1	1.38629	C36	24.032	0.312834	0.116146	0.466678	2.3979	36.36	0	20.2249	3.13549	0.2598
581	2021	-0.121177	2.07944	1	2.07944	C36	24.0544	0.286304	0.0997956	0.0619847	2.3979	36.36	0	20.2308	3.17805	0.2463
581	2022	-0.265861	2.07944	1	2.07944	C36	24.0742	0.353824	0.00927232	-0.0696362	2.3979	36.36	0	20.2319	3.21888	0.2464
582	2010	1.24215	0	1	0	G	20.5212	0.589494	0.0796676	0.875395	2.07944	37.5	0	40.7852	2.77259	0.0121
582	2011	0.814431	0	1	0	G	20.6571	0.599658	0.0771072	1.51714	2.19722	33.33	0	40.7852	2.83321	0.0121
582	2012	0.517831	0	1	0	G	21.1266	0.721864	0.0596396	1.05618	2.07944	37.5	0	40.7852	2.89037	0.0121
582	2013	-1.16676	0	1	0	G	22.8713	0.549908	0.177851	0.775359	2.07944	37.5	0	62.0113	2.94444	0.0021
582	2014	-1.32758	0	1	0	G	22.8746	0.585073	0.106563	0.138702	2.19722	33.33	0	62.0113	2.99573	0.0004
582	2015	-1.35451	0.693147	1	0.693147	G	23.2374	0.437003	0.0693601	-0.279159	2.19722	33.33	0	54.0883	3.04452	0.0003
582	2016	-1.39477	2.56495	1	2.56495	G	23.23	0.397495	0.0594332	-0.0197034	2.19722	33.33	0	54.0883	3.09104	0.0003
582	2017	-1.45213	2.30259	1	2.30259	G	23.2758	0.385631	0.0690065	0.093614	2.19722	33.33	0	54.0883	3.13549	0.0003
582	2018	-1.47024	2.3979	1	2.3979	G	23.5633	0.389903	0.0740992	0.285748	2.19722	33.33	0	47.4201	3.17805	0.0002
582	2019	-1.50295	2.19722	1	2.19722	G	23.6219	0.409545	0.0818247	0.138143	2.19722	33.33	0	47.4201	3.21888	0.0306
582	2020	-1.48808	2.3979	1	2.3979	G	23.6894	0.380234	0.0848601	0.118987	2.19722	33.33	0	63.0648	3.2581	0.0348
582	2021	-1.52968	2.63906	1	2.63906	G	24.0148	0.508957	0.0692749	0.0999066	2.19722	33.33	0	63.1105	3.29584	0.02
582	2022	-1.63033	2.56495	1	2.56495	G	24.1065	0.48995	0.0593143	0.0813009	2.19722	33.33	0	63.2918	3.3322	0.0193
584	2011	-1.4027	0	0	0	C28	22.0295	0.494543	0.00307081	-0.174005	2.19722	33.33	0	32.7585	2.83321	0.0028
584	2012	-1.50853	0	0	0	C28	22.0378	0.507186	0.011865	0.34724	2.19722	33.33	0	32.7585	2.89037	0.0028
584	2013	-1.52101	0	0	0	C28	22.0013	0.373958	0.14812	0.780371	2.19722	33.33	0	32.7585	2.94444	0.0028
584	2014	-1.54705	0	0	0	C28	21.9734	0.402859	0.0697853	-0.271895	2.19722	33.33	0	32.7585	2.99573	0.0028
584	2015	-1.54159	0	0	0	C28	21.8066	0.296732	0.00831938	-0.466098	2.19722	33.33	0	33.0846	3.04452	0.0188
584	2016	-1.43557	3.52636	0	0	C28	21.5311	0.299071	-0.186549	-0.317156	2.07944	37.5	0	33.1157	3.09104	0.0188
584	2018	-1.49687	4.56435	0	0	C28	22.2262	0.599849	0.0548375	0.515992	2.19722	33.33	0	18.6	3.17805	2.828
584	2019	-1.582	4.56435	0	0	C35	22.2349	0.588483	0.021552	-0.27109	2.07944	37.5	0	18.6	3.21888	2.828
584	2020	-1.57122	4.56435	0	0	C35	22.336	0.491373	0.0167831	-0.0684208	2.19722	33.33	1	14.9918	3.2581	2.2794
584	2021	-1.56109	4.56435	0	0	C35	22.293	0.592261	-0.117063	0.0646428	2.19722	33.33	0	14.9918	3.29584	0
584	2022	-1.58969	4.56435	0	0	C35	22.2542	0.758702	-0.161177	0.0580049	2.19722	33.33	0	14.9918	3.3322	0.0004
585	2014	-1.25166	0	0	0	C38	19.9947	0.406092	0.020077	0.00785501	1.94591	42.86	0	29.3914	2.99573	0
585	2015	-1.33128	2.3979	0	0	C38	19.9965	0.384956	0.016196	-0.231746	1.94591	42.86	0	29.4233	3.04452	0
586	2012	-1.35344	0.693147	0	0	C39	20.058	0.582026	0.034319	-0.0872671	1.60944	40	1	20.6782	2.89037	0
586	2013	-1.3951	0	0	0	C39	20.0088	0.536989	0.0417526	-0.0599995	1.60944	40	1	20.6782	2.94444	0
586	2014	-1.39406	1.09861	0	0	C39	20.1026	0.56173	0.023703	0.151457	1.60944	40	1	20.6782	2.99573	0
586	2015	-1.43521	1.79176	0	0	C39	20.0892	0.517645	0.020215	-0.0840926	1.60944	40	1	20.6782	3.04452	0
586	2016	-1.40061	1.60944	0	0	C39	20.1282	0.527149	0.0121176	0.046038	1.60944	40	0	20.6782	3.09104	0
586	2017	-1.37152	2.07944	0	0	C39	20.1447	0.531551	0.00910696	-0.142082	1.60944	40	0	20.6782	3.13549	0
586	2018	-1.46757	2.48491	0	0	C39	20.2114	0.564357	0.0035076	0.0931846	1.60944	40	1	20.6782	3.17805	0
586	2019	-1.50487	2.77259	0	0	C39	20.2536	0.570667	0.0170211	0.017723	1.60944	40	1	20.6782	3.21888	0
586	2020	-1.30125	1.94591	0	0	C39	20.0116	0.443661	0.0579417	0.11706	1.60944	40	1	20.6782	3.2581	0
586	2021	-1.33656	0	0	0	C39	20.0601	0.415471	0.0697971	-0.0731099	1.60944	40	0	20.6782	3.29584	0
586	2022	-1.38055	1.09861	0	0	C39	20.1403	0.426107	0.04933	-0.00740695	1.60944	40	0	20.6782	3.3322	0
587	2013	-1.6705	1.94591	0	0	C41	21.5186	0.459761	0.107748	0.374145	2.07944	33.33	0	29.95	2.89037	0
587	2014	-1.48211	2.07944	0	0	C41	21.774	0.508606	0.0850499	0.169978	2.07944	37.5	0	29.95	2.94444	0
587	2015	-1.58407	1.60944	0	0	C41	23.673	0.580846	0.0392691	-0.0396197	2.07944	37.5	0	37.0419	2.99573	0
587	2016	-1.64911	1.94591	0	0	C41	24.2568	0.730106	0.0597211	0.0646065	2.19722	33.33	1	37.0419	3.04452	0
587	2019	-1.29516	1.09861	0	0	C41	23.8278	0.883993	-0.179276	-0.539502	1.94591	42.86	0	37.0419	3.17805	0
589	2011	1.35292	0	1	0	C29	22.6781	0.695743	0.0526935	0.210298	2.30259	40	0	33.8399	2.77259	0.0156
589	2012	1.40238	0	1	0	C29	22.6306	0.66665	0.0588419	-0.124681	2.30259	40	0	33.8399	2.83321	0.0156
589	2013	1.55917	0	1	0	C29	22.7477	0.685134	0.0640463	-0.0180294	2.30259	40	0	33.8399	2.89037	0.0156
589	2014	1.4661	0	1	0	C29	22.9985	0.612106	0.0412837	-0.141129	2.30259	40	0	25.2036	2.94444	0.0098
589	2015	1.48126	0	1	0	C29	23.137	0.688149	-0.0168018	-0.14919	2.30259	40	0	25.3326	2.99573	0.0098
589	2016	1.43983	0.693147	1	0.693147	C29	23.0678	0.656792	0.0123	0.18038	2.30259	40	0	25.3326	3.04452	0.0098
589	2017	1.3539	1.09861	1	1.09861	C29	22.997	0.656262	-0.00933832	0.245614	2.30259	40	0	25.3326	3.09104	0.0098
589	2018	1.41865	1.09861	1	1.09861	C29	23.0729	0.674158	0.0218918	-0.0192948	2.30259	40	0	25.3326	3.13549	0.0098
589	2019	1.58272	1.09861	1	1.09861	C29	23.0766	0.646081	0.0242082	-0.0537684	2.07944	50	0	25.3326	3.17805	0.0036
589	2020	1.48499	1.60944	1	1.60944	C29	23.167	0.576066	0.13061	0.0542541	2.19722	44.44	0	24.6298	3.21888	0.2558
589	2021	1.23686	1.09861	1	1.09861	C29	23.2786	0.538593	0.0346724	0.077922	2.30259	40	0	27.7619	3.2581	0.2133
589	2022	1.27215	1.09861	1	1.09861	C29	23.4808	0.588761	0.0270664	0.149958	2.07944	37.5	0	27.7637	3.29584	0.2071
590	2010	-0.634842	0	1	0	C27	20.1589	0.50964	0.118584	0.136944	1.94591	42.86	0	18.0095	2.70805	0
590	2011	-0.643258	0	1	0	C27	20.2165	0.4003	0.159003	0.102314	1.94591	42.86	0	18.0151	2.77259	0
590	2012	-0.605149	0	1	0	C27	20.3723	0.320214	0.25876	0.0579663	1.94591	42.86	0	18.0151	2.83321	0
590	2013	-0.621139	0	1	0	C27	20.1301	0.512252	-0.186549	-0.29558	1.94591	42.86	0	18.3864	2.89037	0
590	2014	-1.23731	0	1	0	C27	20.1902	0.686265	-0.150211	-0.206557	1.94591	42.86	0	18.61	2.94444	0
590	2016	-1.46401	0.693147	1	0.693147	C27	20.2623	0.581474	0.110849	0.0769917	1.94591	42.86	0	18.6099	3.04452	0
590	2017	-1.36136	0.693147	1	0.693147	C27	20.5883	0.332371	0.0243723	0.0823183	1.94591	42.86	0	28.9951	3.09104	0
590	2018	-1.29307	0.693147	1	0.693147	C27	20.5207	0.290081	-0.0456635	-0.459127	1.94591	42.86	0	29.4118	3.13549	0
590	2019	-1.33865	0.693147	1	0.693147	C27	20.5569	0.265232	0.0585784	0.695456	1.94591	42.86	0	29.4118	3.17805	0
590	2020	-1.35913	1.09861	0	0	C27	20.6092	0.277164	0.0238556	-0.126794	1.94591	42.86	0	29.4118	3.21888	0
590	2021	-1.37792	1.79176	1	1.79176	C27	20.6906	0.294996	0.0382329	0.0933676	1.94591	42.86	0	29.4118	3.2581	0
590	2022	-1.33787	1.60944	1	1.60944	C27	20.8775	0.397907	0.0171201	0.165418	1.94591	42.86	0	29.4118	3.29584	0
591	2010	-0.963534	0.693147	1	0.693147	C27	21.5541	0.768555	0.0185052	0.134705	2.70805	33.33	0	49.8407	2.70805	0
591	2011	-1.00648	1.09861	1	1.09861	F	21.7157	0.809792	0.0208924	0.101039	2.70805	33.33	0	49.8407	2.77259	0.0007
591	2012	-0.631066	0	1	0	F	21.7964	0.817919	0.0307107	-0.0155185	2.70805	33.33	0	49.8407	2.83321	0
591	2013	-0.763129	1.60944	1	1.60944	F	21.8774	0.823249	0.0321965	-0.0154996	2.70805	33.33	0	49.8407	2.89037	0
591	2014	-0.673677	2.07944	1	2.07944	F	21.9245	0.856287	0.0271982	0.0244795	2.63906	33.33	0	25.3206	2.94444	0
591	2018	-1.65462	1.94591	1	1.94591	D	24.2561	0.623772	0.0508065	-0.0322378	2.19722	33.33	0	31.2655	3.13549	0.0016
591	2019	-1.67243	0.693147	1	0.693147	D	24.3463	0.640408	0.053259	-0.00513974	2.19722	33.33	0	31.2655	3.17805	0.0016
591	2022	-1.6204	2.56495	1	2.56495	D	24.5627	0.530365	0.0578198	0.316517	2.07944	37.5	0	31.2893	3.29584	0.0012
592	2010	-1.27501	0	0	0	A	21.3792	0.355135	0.0755475	0.545054	1.60944	40	0	48.6835	2.70805	0.0064
592	2011	-1.279	0	0	0	A	21.3235	0.32262	0.0188454	0.380061	1.60944	40	0	45.2944	2.77259	0.0086
592	2012	-1.33575	0	0	0	A	21.325	0.303001	0.0213688	0.0561646	1.60944	40	0	35.8814	2.83321	0.0086
592	2013	-1.34297	0	0	0	A	21.3259	0.262255	0.0383738	0.179538	1.60944	40	0	33.4622	2.89037	0.0086
592	2014	-1.35859	0	0	0	A	21.4866	0.333412	0.0526305	0.00803579	1.60944	40	0	35.8814	2.94444	0.0086
592	2015	-1.04744	1.38629	0	0	A	22.0577	0.0980137	0.0268988	0.113822	1.60944	40	0	31.4799	2.99573	0.0282
592	2016	-1.14633	1.60944	0	0	A	22.1513	0.163072	0.00140896	-0.183715	1.60944	40	0	27.7217	3.04452	0.0282
592	2017	-1.21096	0.693147	0	0	A	22.1923	0.194945	0.00407661	0.079057	1.60944	40	0	27.7217	3.09104	0.0282
592	2018	-1.15626	0.693147	0	0	A	22.1828	0.213906	0.0223344	0.102596	1.60944	40	0	28.2218	3.13549	0.0282
592	2019	-1.07647	0	0	0	A	22.1704	0.158587	0.00815871	0.0331063	1.60944	40	0	25.3987	3.17805	0.0282
592	2020	-0.947084	0	0	0	A	22.3198	0.335763	-0.0657568	0.27718	1.60944	40	0	22.3987	3.21888	0.0282
592	2021	-1.13856	0	0	0	A	22.148	0.400775	-0.16985	0.301596	1.60944	40	0	18.3677	3.2581	0.0282
592	2022	-1.05053	0	0	0	A	22.1356	0.443709	-0.0513472	-0.268599	1.60944	40	0	17.1331	3.29584	0.0282
593	2012	-1.53072	0	0	0	F	20.257	0.464663	0.0497559	-0.191078	2.19722	33.33	0	23.1386	2.83321	0.0082
593	2013	-1.46115	1.09861	0	0	F	20.6245	0.263404	0.0812858	0.0211835	2.19722	33.33	0	23.1386	2.89037	0.0062
593	2014	-1.43765	1.79176	0	0	F	20.4602	0.13501	0.0293827	-0.0371288	2.19722	33.33	0	38.6799	2.94444	0.0049
593	2015	-1.38106	1.38629	0	0	F	20.4878	0.177676	0.0274256	-0.0485917	2.19722	33.33	0	39.078	2.99573	0.0049
593	2016	-1.3381	0	0	0	F	21.1812	0.300704	-0.0422838	0.123723	2.07944	37.5	0	40.9405	3.04452	0.0038
593	2017	-1.25516	0	0	0	D	21.2689	0.357766	0.0338609	0.0255268	1.94591	42.86	0	40.9405	3.09104	0
593	2018	-1.23587	0.693147	0	0	D	21.214	0.432778	-0.0857392	0.299379	2.19722	33.33	0	29.6351	3.13549	0
593	2020	-1.34857	0.693147	0	0	D	21.4661	0.500502	0.0532101	0.228793	2.30259	40	0	32	3.21888	0
593	2021	-1.37945	1.09861	0	0	D	21.4943	0.489825	0.0571943	0.181949	2.07944	37.5	0	32	3.2581	0.01
593	2022	-1.35542	1.09861	0	0	D	21.5044	0.470794	0.0458503	-0.025485	2.19722	33.33	0	32	3.29584	0.01
594	2012	-0.139092	0	0	0	F	22.1487	0.244319	-0.0031761	-0.413124	1.94591	42.86	0	13.8114	2.83321	0
595	2010	1.72114	0	1	0	C34	20.4252	0.722021	-0.160264	0.55977	2.19722	33.33	0	37.7797	2.70805	0.0136
595	2013	1.69244	0	0	0	C34	20.7774	0.738589	-0.0949917	-0.130604	2.3979	36.36	0	29.9703	2.89037	0.0091
595	2014	1.02397	0	0	0	C34	20.7683	0.720412	0.0617783	0.369751	2.3979	36.36	0	29.9703	2.94444	0.0058
595	2015	0.872458	0	0	0	C34	20.9132	0.382771	-0.110411	-0.412193	2.3979	36.36	0	53.4251	2.99573	0.0022
595	2016	0.81705	0	0	0	C34	20.9061	0.448156	-0.0634967	0.359853	2.3979	36.36	0	54.427	3.04452	0.0215
595	2018	0.807201	0.693147	0	0	C34	21.3268	0.616965	-0.0291359	-0.00790384	2.19722	33.33	0	52.9945	3.13549	0.7912
595	2019	0.995093	0	0	0	C34	21.145	0.749768	-0.175693	-0.280081	2.19722	33.33	0	52.1296	3.17805	0.6699
595	2021	1.47105	0	1	0	C34	21.033	0.403466	-0.118702	-0.147099	1.79176	50	0	34.99	3.2581	0
595	2022	-0.430078	0	1	0	C34	20.9416	0.414892	-0.0648797	0.432839	1.79176	50	0	34.99	3.29584	0
596	2010	-0.027008	0	1	0	C15	21.3427	0.435138	0.249004	0.400864	2.07944	37.5	0	57.7455	2.70805	0
596	2011	0.190693	0	1	0	C15	22.1683	0.349073	0.25876	0.760354	2.19722	33.33	0	53.8928	2.77259	0
596	2012	0.310277	0	1	0	C15	22.3925	0.364091	0.185131	0.268768	2.19722	33.33	0	53.8928	2.83321	0.0002
596	2013	0.244519	1.09861	1	1.09861	C15	22.484	0.356576	0.1447	0.0913779	2.07944	37.5	0	53.8928	2.89037	0.0002
596	2014	0.26298	0.693147	1	0.693147	C15	22.5817	0.348088	0.124027	0.0153431	2.19722	33.33	0	53.8828	2.94444	0.0002
596	2015	0.216931	1.60944	1	1.60944	C15	22.695	0.327075	0.139142	0.129558	2.19722	33.33	0	53.8928	2.99573	0.0002
596	2016	-0.143715	2.48491	1	2.48491	C15	22.8907	0.319987	0.140772	0.145378	2.19722	33.33	0	53.8928	3.04452	0
597	2010	0.545133	0	1	0	C27	22.447	0.630044	0.0348649	-0.0520763	2.19722	33.33	1	32.4682	2.70805	0.0021
597	2011	0.313834	0	1	0	C27	22.4935	0.702104	-0.0465708	-0.195835	2.19722	33.33	1	32.4729	2.77259	0.0021
597	2012	0.248918	0	1	0	C27	22.5139	0.706934	0.0300581	-0.00460069	2.07944	37.5	1	22.4964	2.83321	0.0021
597	2013	0.183075	0	1	0	C27	22.7454	0.788334	-0.000149545	0.00146915	2.19722	33.33	1	22.4964	2.89037	0.0045
597	2014	0.123733	1.60944	1	1.60944	C27	22.8719	0.677917	0.0318428	0.11955	2.19722	33.33	1	23.013	2.94444	0.0056
597	2015	0.187255	0	1	0	C27	22.8857	0.723788	-0.0325078	-0.115129	2.19722	44.44	0	21.4633	2.99573	0.0054
597	2016	0.151728	0	1	0	C27	23.0046	0.751378	0.0174661	0.255571	2.19722	44.44	0	21.4963	3.04452	0.0044
597	2017	0.138217	2.07944	1	2.07944	C27	23.0835	0.759463	0.0260005	0.179036	2.19722	44.44	0	21.0494	3.09104	0.007
597	2018	0.0245649	1.38629	0	0	C27	23.1845	0.693411	0.0312373	0.315379	2.19722	44.44	0	26.0228	3.13549	0.0058
597	2019	0.0159855	2.30259	0	0	C27	23.2522	0.687569	0.0266068	0.100923	2.19722	44.44	0	24.4109	3.17805	1.5168
597	2020	-0.00895022	1.79176	0	0	C27	23.2219	0.661161	0.0160505	-0.101671	2.3979	36.36	0	24.3628	3.21888	0.7501
597	2021	-0.0438864	0.693147	0	0	C27	23.3019	0.674474	0.0185749	0.103024	2.3979	36.36	0	32.8838	3.2581	0.8268
597	2022	-0.150802	1.60944	0	0	C27	23.3487	0.658715	0.0395225	0.0814998	2.3979	36.36	0	30.9019	3.29584	1.6289
598	2011	-1.63827	0	1	0	N	22.682	0.474344	0.157528	2.1356	2.19722	33.33	1	41.8668	2.77259	0
598	2012	-1.66203	0	1	0	D	22.845	0.478082	0.115304	0.12213	2.19722	33.33	1	41.8668	2.83321	0
598	2013	-1.59593	0	1	0	D	23.0654	0.346266	0.0974554	0.123059	2.07944	37.5	1	42.05	2.89037	0
598	2014	-1.57791	0	1	0	D	23.2207	0.383473	0.087743	0.127286	2.19722	33.33	1	42.05	2.94444	0
598	2015	-1.54871	0	1	0	D	23.3767	0.414519	0.0840845	0.124155	2.07944	37.5	0	42.0969	2.99573	0
598	2016	-1.54677	0	1	0	D	23.5517	0.459026	0.071418	-0.00135563	2.19722	33.33	0	42.0969	3.04452	0
598	2017	-1.5715	0.693147	1	0.693147	D	23.6547	0.456978	0.0649456	0.220055	2.19722	33.33	0	42.0969	3.09104	0
598	2018	-1.59762	0	1	0	D	23.7641	0.466923	0.0648813	0.114787	1.60944	57.14	0	42.1806	3.13549	0
598	2019	-1.62774	1.09861	1	1.09861	D	23.9556	0.526595	0.061018	0.163085	1.79176	50	0	42.1806	3.17805	0
598	2020	-1.64624	0	1	0	D	24.1534	0.574368	0.0597908	0.110084	2.19722	33.33	0	42.1806	3.21888	0
598	2021	-1.68765	0	1	0	D	24.2646	0.584369	0.0601522	0.253555	2.19722	33.33	0	42.1806	3.2581	0
598	2022	-1.68707	0.693147	1	0.693147	D	24.3697	0.589566	0.0607838	0.133284	2.19722	33.33	0	42.1806	3.29584	0.0127
600	2012	-1.6806	0.693147	1	0.693147	D	23.557	0.751395	0.0373995	0.064312	2.19722	33.33	0	55.0085	2.83321	0
600	2013	-1.68737	0	1	0	D	23.6136	0.712163	0.101389	0.355392	2.19722	33.33	0	55.0085	2.89037	0
600	2014	-1.64103	0.693147	1	0.693147	D	23.9527	0.566119	0.176177	0.251603	2.19722	33.33	0	67.2063	2.94444	0
600	2015	-1.64795	0	1	0	D	23.9754	0.513648	0.148739	-0.11617	2.19722	33.33	0	67.2063	2.99573	0.0005
600	2016	-1.65946	0	1	0	D	24.0988	0.546095	0.103606	-0.0248137	2.07944	33.33	1	67.3079	3.04452	0
600	2017	-1.664	0	1	0	D	24.1626	0.583054	0.0296579	0.122576	2.19722	33.33	0	65.6334	3.09104	0.0005
600	2018	-1.69531	1.94591	1	1.94591	D	24.1844	0.577559	0.0457372	0.326316	2.19722	33.33	0	65.6334	3.13549	0.0005
600	2019	-1.67686	1.60944	1	1.60944	D	24.2001	0.570936	0.0526125	-0.00089895	2.19722	33.33	0	65.6334	3.17805	0.0005
600	2020	-1.65778	1.09861	1	1.09861	D	24.2462	0.565608	0.0624927	0.0183063	2.19722	33.33	0	65.6334	3.21888	0.0005
600	2021	-1.63925	2.30259	1	2.30259	D	24.3746	0.684943	-0.072643	0.0577703	2.19722	33.33	0	65.6334	3.2581	0.0005
600	2022	-1.66666	2.3979	1	2.3979	D	24.3217	0.660841	0.0251567	0.217078	2.19722	33.33	0	65.6334	3.29584	0.0004
601	2010	-0.571416	0	1	0	D	22.8521	0.619481	0.0426405	0.260304	2.19722	33.33	0	16.8494	2.70805	0.0956
601	2011	-0.635471	0	1	0	D	22.8238	0.602083	0.0464737	-0.00554687	2.19722	33.33	0	16.8494	2.77259	0.0798
601	2012	-0.524801	0	1	0	D	22.8618	0.603037	0.0557642	0.0186294	2.19722	33.33	0	16.8494	2.83321	0.0861
601	2013	-0.657804	0	1	0	D	22.8854	0.570881	0.0640157	0.0887693	2.07944	37.5	0	14.4324	2.89037	0.0843
601	2014	-0.788153	0.693147	1	0.693147	D	22.8764	0.535824	0.0669802	0.286304	2.19722	33.33	0	14.4324	2.94444	0.0942
601	2015	-0.930495	1.09861	1	1.09861	D	22.8642	0.506576	0.0719993	-0.000763922	2.3979	36.36	0	15.0041	2.99573	0.0868
601	2016	-1.03201	1.09861	1	1.09861	D	22.9018	0.490746	0.088936	0.0636945	2.3979	36.36	0	15.0041	3.04452	0.0864
602	2012	-1.77156	0	1	0	D	23.2877	0.629277	0.111054	-0.0571799	2.19722	33.33	0	74.295	2.83321	0
603	2012	-1.34597	0	0	0	B	20.7727	0.245279	0.25876	-0.0201554	2.3979	36.36	0	45.6441	2.83321	7.443
603	2013	-1.33006	0	0	0	B	20.4761	0.325185	0.25876	-0.0865227	2.3979	36.36	0	45.6441	2.89037	7.443
603	2014	-1.34058	0	0	0	B	20.8411	0.279382	0.25876	-0.120739	2.3979	36.36	0	45.0302	2.94444	5.5912
603	2015	-1.31248	2.07944	0	0	B	21.0658	0.252861	0.25876	0.112144	2.19722	33.33	0	15.8617	2.99573	13.8617
603	2016	-1.31865	1.09861	0	0	B	21.7675	0.068488	0.210201	-0.167356	2.19722	33.33	0	29.8827	3.04452	12.3537
605	2013	0.623038	0	1	0	C27	19.9917	0.274286	-0.0387745	0.226811	2.19722	33.33	0	50.6086	2.89037	0
605	2014	-1.55315	0	1	0	D	21.5909	0.544648	0.0383456	2.14076	2.19722	33.33	0	29.0124	2.94444	0
605	2016	-1.36255	0	1	0	D	21.9659	0.658364	0.0287357	0.049319	2.19722	33.33	0	29.5139	3.04452	0
605	2017	-1.60552	0	1	0	D	22.4554	0.562089	0.0682645	1.08185	2.19722	33.33	0	22.4581	3.09104	0
605	2018	-1.64682	0	1	0	D	22.5709	0.587193	0.0427623	-0.0578523	2.19722	33.33	0	22.4581	3.13549	0
605	2019	-1.72871	0	1	0	D	22.8579	0.669936	0.034727	0.211784	2.19722	33.33	0	22.4581	3.17805	0
605	2020	-1.70386	0	1	0	D	22.8846	0.676494	0.0264212	-0.0060523	2.19722	33.33	0	22.4581	3.21888	5.847
605	2021	-1.63427	0	1	0	D	22.7768	0.666428	0.0262743	-0.0396563	2.19722	33.33	0	22.4581	3.2581	5.6768
605	2022	-1.63746	0	1	0	D	22.8124	0.675001	0.0204164	-0.0324949	2.19722	33.33	0	22.4581	3.29584	5.6768
606	2011	-1.35297	0	1	0	C27	20.8587	0.388075	0.00364515	-0.331404	2.19722	33.33	0	15.2468	2.77259	0
606	2017	-1.48348	2.19722	0	0	C27	22.0663	0.237389	0.0271923	0.252701	1.94591	42.86	1	16.7846	3.09104	10.2025
607	2010	-1.73326	0.693147	0	0	C40	21.2003	0.727613	-0.0738318	-0.389009	1.94591	42.86	0	23.5151	2.70805	0.0002
607	2012	-1.77156	2.56495	0	0	C40	21.424	0.726068	0.0503473	0.045364	1.94591	42.86	0	23.5151	2.83321	0
607	2013	-1.68969	2.3979	0	0	C40	21.3936	0.703136	0.0451264	0.273247	1.94591	42.86	0	23.5151	2.89037	0
607	2014	-1.36948	4.00733	1	4.00733	C40	21.3926	0.321592	0.102523	-0.340174	2.3979	45.45	0	48.1255	2.94444	0
607	2015	-1.33175	3.85015	1	3.85015	R	21.5966	0.286123	0.14423	0.0463161	2.07944	37.5	0	48.1255	2.99573	0.0606
607	2016	-1.30949	3.97029	1	3.97029	R	21.8095	0.326426	0.108137	0.173935	2.07944	37.5	0	48.1255	3.04452	0.0454
607	2017	-1.32057	3.80666	1	3.80666	R	21.8866	0.373694	0.0718493	0.00435042	2.07944	37.5	0	48.1255	3.09104	0.0454
607	2018	-1.31501	3.63759	1	3.63759	R	21.9015	0.346797	0.0565734	-0.0451621	2.07944	37.5	0	48.1255	3.13549	0.0454
607	2019	-1.32005	3.4012	1	3.4012	R	21.9938	0.443476	0.0233111	0.0414647	1.94591	42.86	0	48.1255	3.17805	0.0379
607	2020	-1.31652	3.3673	1	3.3673	R	21.8938	0.51301	-0.0996136	-0.0854423	1.94591	42.86	0	48.0748	3.21888	0.0379
607	2021	-1.33454	3.09104	1	3.09104	R	22.0635	0.54605	0.0518198	0.179276	2.07944	37.5	0	48.0748	3.2581	0.0379
607	2022	-1.37241	3.13549	1	3.13549	R	22.098	0.537448	0.0345727	-0.0804578	1.94591	42.86	0	48.0748	3.29584	0.0379
609	2013	-1.22608	0	0	0	K	21.3069	0.348552	0.0642755	0.880436	2.19722	33.33	1	26	2.89037	0.3312
609	2014	-1.40119	2.07944	0	0	K	21.3522	0.313943	0.0870488	0.970595	2.19722	33.33	1	11.18	2.94444	7.4986
609	2015	-1.04775	2.77259	0	0	K	21.4076	0.342105	0.01929	-0.26508	2.19722	33.33	1	10.3425	2.99573	7.3857
609	2016	-1.03794	2.30259	0	0	S	21.4731	0.319399	0.0598529	-0.539502	2.07944	37.5	1	10.3425	3.04452	10.0676
609	2018	-1.02635	0	0	0	S	21.8103	0.489026	-0.027362	-0.539502	1.60944	40	1	23.7723	3.13549	0.0387
609	2019	-1.35316	0	0	0	S	22.1589	0.6333	0.0191724	2.14076	1.60944	40	0	23.7731	3.17805	0
609	2020	-1.39966	0	0	0	S	22.0796	0.681031	-0.0585399	-0.539502	1.79176	33.33	0	23.7731	3.21888	0
610	2010	0.0767842	0	1	0	L	20.6945	0.569959	0.0416918	0.485632	2.19722	33.33	0	32.3042	2.70805	0
610	2011	0.655838	0.693147	1	0.693147	L	20.3164	0.344432	0.0450605	0.306635	2.19722	33.33	0	32.2341	2.77259	0
610	2012	0.186528	0	1	0	N	20.2588	0.269678	0.0493121	0.0993866	2.19722	33.33	0	32.2341	2.83321	0.0118
610	2013	-0.00104935	1.09861	1	1.09861	N	20.2813	0.27882	0.0235167	-0.212157	2.19722	33.33	0	32.2341	2.89037	0.0157
610	2014	0.00132633	1.09861	1	1.09861	N	20.1727	0.242374	-0.0324977	0.0414744	2.19722	33.33	0	32.2341	2.94444	0.0118
610	2015	-0.0586529	0.693147	1	0.693147	N	20.8691	0.280704	0.0160701	0.0880614	2.07944	37.5	0	28.2588	2.99573	0.0897
610	2016	0.0138764	1.09861	1	1.09861	N	21.0467	0.388244	0.023392	0.0525523	2.19722	33.33	0	27.2873	3.04452	0.0692
610	2017	-0.0622939	0.693147	1	0.693147	N	21.0618	0.416292	-0.00409543	-0.0882542	2.07944	37.5	0	27.2873	3.09104	0.0702
610	2018	0.0752221	1.09861	1	1.09861	N	20.9127	0.279825	0.0955628	0.213943	2.07944	37.5	0	27.2873	3.13549	0.0702
610	2019	0.0981055	1.38629	1	1.38629	N	20.9379	0.309182	-0.0328937	-0.0247543	2.30259	33.33	1	27.2873	3.17805	0.0272
610	2020	0.610187	1.60944	1	1.60944	N	21.0052	0.326183	0.034105	-0.539502	2.19722	33.33	1	27.2873	3.21888	0.0272
610	2021	0.0205112	1.38629	1	1.38629	N	21.519	0.628386	-0.0402251	0.872797	2.19722	33.33	1	27.2873	3.2581	0.0272
610	2022	-0.283715	1.09861	1	1.09861	N	21.4316	0.681642	-0.072846	-0.293692	2.19722	33.33	0	26.5693	3.29584	0
611	2012	-1.37491	0	0	0	C17	20.3914	0.185848	-0.067361	0.12119	2.19722	33.33	0	15.5365	2.83321	0
611	2013	0.491279	0	0	0	C17	20.4218	0.194868	0.0184893	2.14076	2.19722	33.33	1	12.4292	2.89037	0
612	2010	1.20905	0	1	0	C32	22.0986	0.483829	0.0422487	0.0961964	2.19722	33.33	0	24.0018	2.70805	0.0024
612	2011	1.25726	0	1	0	C32	22.317	0.502092	0.107789	0.0671335	2.07944	33.33	0	24.0018	2.77259	0.0024
612	2012	1.21444	0	1	0	C32	22.5399	0.602019	0.00744853	0.0258463	2.19722	33.33	0	24.0018	2.83321	0.0024
612	2013	1.67175	0	1	0	C32	22.6967	0.399113	0.0594724	-0.0829781	2.3979	45.45	0	17.7461	2.89037	0.0018
612	2018	1.72033	0	0	0	C32	22.7307	0.432418	-0.0473936	-0.0215157	2.19722	33.33	0	17.3024	3.13549	0.2484
612	2019	1.7114	0	0	0	C32	22.6711	0.384877	0.0262578	-0.0300767	2.19722	33.33	0	17.3024	3.17805	0.1277
612	2020	1.71128	0	0	0	C32	22.6886	0.32387	0.0963777	-0.00359551	2.19722	33.33	0	17.3024	3.21888	0.1697
612	2021	1.71133	0.693147	0	0	C32	22.7865	0.352932	0.0646592	0.0366447	2.19722	33.33	1	17.3024	3.2581	0.0905
612	2022	1.71427	0.693147	0	0	C32	22.7826	0.324611	0.0377868	0.357506	2.07944	37.5	0	17.3024	3.29584	0.0871
613	2018	1.72114	0	0	0	H	19.9917	0.118013	0.00529425	0.0576577	1.60944	40	1	17.5463	3.09104	0
613	2019	1.72114	0	0	0	H	19.9917	0.103227	0.00661296	-0.121298	1.60944	40	1	17.5463	3.13549	0
613	2020	1.72114	0	0	0	H	19.9917	0.313241	-0.120375	-0.401899	1.60944	40	1	17.5463	3.17805	0
615	2010	1.6623	0	0	0	C28	20.9218	0.402406	0.00715097	0.104548	2.19722	33.33	0	16.3779	2.70805	0.0212
615	2011	1.68117	0	0	0	C28	20.8849	0.468715	-0.0549588	0.112543	2.19722	33.33	0	16.3779	2.77259	0.0125
615	2012	1.58965	0	0	0	C28	21.1058	0.564787	0.0220092	-0.0438827	2.19722	33.33	0	16.3779	2.83321	0.0031
615	2013	1.68941	0	0	0	C28	20.909	0.495739	-0.0186153	-0.118098	2.19722	33.33	0	16.3779	2.89037	0.0031
615	2014	1.72114	0	0	0	C28	21.1231	0.47627	0.0311462	0.0791507	2.19722	33.33	0	16.3779	2.94444	0.0031
615	2015	0.239428	0.693147	0	0	C28	22.717	0.733866	0.0878559	2.14076	2.19722	33.33	0	42.8832	2.99573	0.3948
615	2016	-1.35055	1.09861	0	0	K	22.6427	0.713111	0.035484	0.758028	2.19722	33.33	1	42.8832	3.04452	1.2313
616	2016	-1.42672	0	0	0	K	22.9091	0.511253	-0.0396108	-0.539502	1.94591	42.86	0	19.9811	3.04452	0.0014
619	2010	-0.19756	0	1	0	C29	21.9285	0.356334	0.0823665	-0.0205113	1.79176	50	0	32.0682	2.70805	0
619	2011	-0.372482	0	1	0	C29	22.124	0.451667	0.0551938	0.0278586	2.19722	33.33	0	32.0682	2.77259	0
619	2012	-0.488947	0	1	0	C29	22.2246	0.457357	0.0827495	0.0302954	2.07944	33.33	0	32.0682	2.83321	0
619	2013	-0.543626	0	1	0	C29	22.1925	0.41399	0.0608375	-0.0342634	2.19722	33.33	0	32.0682	2.89037	0
619	2014	-0.629959	0	1	0	C29	22.1245	0.353838	0.054425	-0.0366894	2.07944	37.5	0	32.0682	2.94444	0
619	2015	-0.647777	0	1	0	C29	22.0866	0.321319	0.0518738	-0.121638	2.19722	33.33	0	30.6341	2.99573	0
619	2016	-0.700948	0	1	0	C29	22.0779	0.312097	0.0410664	-0.0713254	2.19722	33.33	0	30.6341	3.04452	0
619	2017	-0.689052	0	1	0	C29	21.9813	0.252183	0.0170835	-0.030415	2.19722	33.33	0	30.6341	3.09104	0
619	2018	-0.681789	0	1	0	C29	22.0554	0.30386	0.014928	0.000868729	2.19722	33.33	0	30.6341	3.13549	0
619	2019	-0.761124	0	1	0	C29	22.122	0.337815	0.0126828	0.169541	2.19722	33.33	0	30.6341	3.17805	0
619	2020	-0.849837	0	1	0	C29	22.2843	0.395434	0.0185527	0.0812566	2.19722	33.33	0	30.6341	3.21888	0
619	2021	-0.929179	1.94591	1	1.94591	C29	22.4284	0.518675	-0.0250675	0.241973	2.19722	33.33	0	30.6341	3.2581	0
619	2022	-1.0561	2.07944	1	2.07944	C29	22.3509	0.49602	-0.00951286	0.130709	2.19722	33.33	0	30.6341	3.29584	0
620	2021	-1.74488	0.693147	0	0	K	24.4872	0.883993	-0.0389896	0.213851	2.07944	37.5	0	61.1735	3.2581	0.0047
622	2015	-0.50128	0	0	0	C35	19.9917	0.444994	-0.161633	-0.140497	2.07944	37.5	0	17.9896	2.99573	0
623	2010	-1.19122	0.693147	0	0	C27	22.7899	0.0826049	0.169778	0.0856274	1.94591	42.86	0	23.7801	2.70805	0.0836
623	2019	-1.29729	0.693147	0	0	C27	23.9737	0.130081	0.0600276	-0.0709065	1.79176	50	0	26.6493	3.17805	0.3075
623	2020	-1.2815	1.38629	0	0	C27	24.0321	0.139806	0.0665051	-0.270928	2.19722	33.33	0	26.6491	3.21888	0.3359
623	2021	-1.23666	1.09861	0	0	C27	24.0929	0.138597	0.0651931	0.0231443	2.19722	33.33	0	28.1228	3.2581	0.3359
623	2022	-1.20816	0.693147	0	0	C27	24.1628	0.155022	0.0600629	0.245011	2.19722	33.33	0	28.1214	3.29584	0.4349
625	2010	0.937179	0	1	0	C37	24.1396	0.652501	0.070517	0.312194	2.70805	33.33	0	45.7113	2.63906	0.0005
625	2011	1.00582	0	1	0	C37	24.3215	0.599021	0.0228277	-0.197153	2.70805	33.33	0	43.3307	2.70805	0.0005
625	2012	1.07427	0	1	0	C36	24.5545	0.666268	0.0328222	0.109625	2.70805	33.33	0	44.9253	2.77259	0.0005
625	2013	1.22573	0.693147	1	0.693147	C36	24.7004	0.650706	0.0681032	0.306126	2.70805	33.33	0	41.038	2.83321	0.0005
625	2014	1.38885	1.09861	1	1.09861	C36	24.9673	0.63472	0.123605	0.37502	2.56495	38.46	0	39.1087	2.89037	0.0007
625	2015	1.35159	0.693147	1	0.693147	C36	25.2165	0.617805	0.12396	0.261905	2.56495	38.46	0	39.1087	2.94444	0.0005
625	2016	1.2736	1.38629	1	1.38629	C36	25.3915	0.592968	0.102534	0.176285	2.56495	46.15	0	40.8807	2.99573	0.0005
625	2017	1.24803	2.3979	1	2.3979	C36	25.3879	0.552762	0.062604	0.018713	2.56495	53.85	0	40.8807	3.04452	0.0005
625	2018	1.19382	2.56495	1	2.56495	C36	25.2611	0.506327	0.0023161	-0.171398	2.63906	57.14	0	21.5571	3.09104	0.0005
625	2019	1.02923	2.19722	1	2.19722	C36	25.3043	0.549934	-0.0254646	0.0648128	2.63906	57.14	0	21.5571	3.13549	0.0005
625	2020	1.08617	2.83321	1	2.83321	C36	25.5184	0.557706	0.0218398	0.197893	2.56495	57.14	0	19.0458	3.17805	0.0005
625	2021	1.03839	2.07944	1	2.07944	C36	25.6315	0.587413	0.0237179	0.243318	2.70805	53.33	0	17.9714	3.21888	0.052
625	2022	0.932932	1.38629	1	1.38629	C36	25.7072	0.568987	0.0475458	0.153231	2.70805	53.33	0	17.9714	3.2581	0.0448
626	2014	-1.59235	0	0	0	F	22.8053	0.819093	0.128237	0.00981766	2.3979	36.36	0	37.0792	2.94444	0
626	2015	-1.59174	0	0	0	F	22.8771	0.767017	0.126999	0.213147	2.30259	40	0	37.0792	2.99573	0
626	2016	-1.50201	0	0	0	F	23.2356	0.740831	0.11357	0.368201	2.48491	41.67	0	35	3.04452	6.5098
626	2017	-1.07238	1.09861	0	0	F	22.921	0.704506	-0.0133846	0.34023	2.56495	38.46	1	35	3.09104	3.4302
626	2018	-0.933057	0	0	0	F	22.6629	0.612464	0.0343931	-0.349651	2.56495	38.46	1	38.0904	3.13549	2.1829
626	2019	-1.4145	0	0	0	F	22.648	0.582253	0.0505693	0.0261598	2.56495	38.46	1	38.5949	3.17805	4.0892
626	2020	-1.39426	0	0	0	F	22.6125	0.573951	0.0199295	-0.128593	2.56495	38.46	1	38.5949	3.21888	4.0892
626	2021	-1.46662	1.94591	0	0	F	22.7552	0.593719	0.0544647	0.381435	2.56495	38.46	1	41.1683	3.2581	0.8528
626	2022	-1.51137	1.38629	0	0	F	22.7765	0.579445	0.0440998	0.00546819	2.56495	38.46	1	41.1683	3.29584	0.6564
628	2010	-1.33616	0	1	0	K	21.7356	0.883993	0.0159052	0.135581	2.19722	33.33	0	22.4538	2.70805	0.0045
628	2011	-1.44103	0	1	0	K	21.8513	0.883993	0.0101772	0.190065	2.19722	33.33	0	22.4538	2.77259	0.0045
628	2012	-1.26179	0	1	0	K	21.7736	0.883993	0.00926624	-0.0267466	2.19722	33.33	0	22.4538	2.83321	0.003
628	2013	-1.26892	0	1	0	E	21.9308	0.883993	0.012417	0.477495	2.19722	33.33	0	22.4538	2.89037	0.0023
628	2014	-1.40803	0.693147	1	0.693147	E	22.0266	0.883993	-0.0129618	-0.0604307	2.19722	33.33	0	22.4538	2.94444	0
628	2015	-1.40963	0	1	0	E	22.1023	0.827119	0.00756259	-0.0932244	2.19722	33.33	0	45.3973	2.99573	0
628	2016	-1.37617	0.693147	1	0.693147	E	21.9713	0.792944	0.000335722	-0.371025	2.07944	37.5	1	45.3973	3.04452	0
628	2017	-1.32077	0	1	0	E	21.8173	0.738966	-0.00328788	-0.485879	2.07944	37.5	1	45.3973	3.09104	0
628	2018	-1.20277	0	1	0	E	21.9825	0.752415	0.0141777	0.664734	2.07944	37.5	1	45.3973	3.13549	0
628	2019	-1.37881	0.693147	1	0.693147	E	22.4951	0.812086	0.0302208	2.14076	2.19722	33.33	0	45.3973	3.17805	0
628	2020	-1.30886	3.91202	1	3.91202	E	22.8442	0.797314	0.0525515	0.671185	2.19722	33.33	0	48.8838	3.21888	0
628	2021	-1.15619	4.2485	1	4.2485	E	23.1054	0.846278	0.026729	0.194958	2.19722	33.33	0	48.8838	3.2581	0
628	2022	-1.64392	2.30259	1	2.30259	E	23.339	0.855545	0.0249353	-0.00623082	2.19722	33.33	0	48.8838	3.29584	0
629	2011	-1.27359	1.09861	1	1.09861	C31	24.1679	0.525744	0.0475158	0.214916	2.3979	45.45	0	30.627	2.77259	0.0016
629	2012	-0.703595	1.09861	1	1.09861	B	24.1592	0.504488	0.0498678	-0.539502	2.30259	50	1	30.627	2.83321	0.0016
629	2013	-1.35068	0.693147	1	0.693147	B	24.2998	0.577386	0.046347	-4.59626e-05	2.3979	36.36	0	30.627	2.89037	0.0007
629	2014	-1.48102	0.693147	1	0.693147	B	24.6811	0.767554	-0.114329	0.0754669	2.3979	36.36	0	30.627	2.94444	0.0007
629	2015	-1.35544	0.693147	1	0.693147	B	24.7488	0.825853	-0.0223171	-0.319552	2.3979	36.36	0	35.4894	2.99573	0.0007
629	2018	-0.423983	2.48491	1	2.48491	C32	23.1969	0.351754	0.25876	0.606804	2.19722	33.33	0	35.4894	3.13549	0.0032
629	2019	-0.263934	2.63906	1	2.63906	C32	23.2856	0.256702	0.1253	-0.132094	2.19722	33.33	0	35.4894	3.17805	0.0032
629	2020	-0.286831	2.63906	1	2.63906	C32	23.1785	0.158988	0.0279545	-0.19605	2.07944	37.5	0	35.4894	3.21888	0.0002
629	2021	-0.45462	2.63906	1	2.63906	C32	23.0467	0.221951	0.148586	0.329085	2.30259	40	0	29.4894	3.2581	0.0002
629	2022	-0.486396	2.48491	1	2.48491	C32	23.2026	0.23146	0.128245	0.0730621	2.19722	33.33	0	29.4459	3.29584	0.0152
630	2010	-0.23267	0	1	0	C32	24.1944	0.742978	0.0575135	0.668135	2.48491	33.33	0	56.9235	2.70805	0.0029
630	2011	-0.187561	0	1	0	C32	24.1973	0.645426	0.0707309	0.378858	2.48491	33.33	0	51.8284	2.77259	0.0027
630	2012	-0.218205	0	1	0	C32	24.4095	0.697281	0.050738	0.0921412	2.63906	35.71	0	51.8284	2.83321	0.0027
630	2013	0.00570323	0	1	0	C32	24.4058	0.699186	0.0175445	-0.0141607	2.56495	38.46	0	51.8284	2.89037	0.0027
630	2014	-0.0793735	1.94591	1	1.94591	C32	24.5719	0.666115	0.0273723	0.166137	2.30259	40	0	39.5451	2.94444	0.0027
630	2015	-0.0369217	0	1	0	C32	24.5113	0.66883	0.0144564	-0.0216383	2.48491	33.33	0	39.5451	2.99573	0.0026
630	2016	-0.0343216	0	1	0	C32	24.5209	0.60694	0.0350037	-0.00256052	2.48491	33.33	0	39.5451	3.04452	0.0022
630	2017	-0.0591013	0	1	0	C32	24.5902	0.611346	0.0339685	-0.0489633	2.48491	33.33	0	36.5338	3.09104	0.001
630	2018	-0.130368	1.09861	1	1.09861	C32	24.5731	0.585336	0.0506704	0.0261903	2.48491	33.33	0	36.5338	3.13549	0.0011
630	2019	-0.11849	2.3979	1	2.3979	C32	24.5926	0.582373	0.0449464	0.09843	2.48491	33.33	0	36.5338	3.17805	0.0006
630	2020	-0.0426044	2.07944	1	2.07944	C32	24.678	0.604078	0.0371373	0.070202	2.48491	33.33	0	36.5338	3.21888	0.0017
630	2021	0.0514721	1.94591	1	1.94591	C32	24.652	0.539755	0.100278	0.317741	2.3979	36.36	0	36.5338	3.2581	0.0018
630	2022	-0.0644643	1.38629	1	1.38629	C32	24.8413	0.511933	0.0761287	-0.0701208	2.30259	40	0	36.5338	3.29584	0.0013
631	2012	-1.77156	0	0	0	K	23.1282	0.746061	0.0764824	0.282488	2.19722	33.33	0	73.6479	2.83321	0
631	2013	-1.76146	0	0	0	K	23.2792	0.766583	0.0642119	0.0151607	2.19722	33.33	0	73.6479	2.89037	0
631	2014	-1.77156	0.693147	0	0	K	23.2045	0.704834	0.0679904	0.747427	2.19722	33.33	0	68.8655	2.94444	0
631	2015	-1.77156	0	0	0	K	23.1991	0.68359	0.0378847	-0.29199	2.19722	33.33	0	68.8655	2.99573	0
631	2016	-1.72346	0	0	0	K	23.535	0.662786	0.0375451	0.0464014	2.19722	33.33	0	61.3287	3.04452	0
632	2016	-1.39302	0.693147	1	0.693147	F	22.6338	0.791871	0.0333442	0.0640244	1.94591	42.86	1	18.0629	3.04452	0.0011
633	2018	-1.26496	0	0	0	C38	20.7684	0.845045	0.00423063	0.671465	2.19722	33.33	1	20	3.13549	0
633	2019	-1.71267	0	0	0	C38	20.8326	0.84009	-0.00884764	-0.102777	2.19722	33.33	1	20	3.17805	0.0008
633	2020	-1.16937	0	0	0	C32	19.9917	0.299658	0.0110681	0.318729	2.19722	33.33	1	20	3.21888	0.0006
635	2010	1.00026	0	1	0	C26	22.0258	0.745928	0.070632	0.317215	2.19722	33.33	0	22.2766	2.70805	0.007
635	2011	1.60003	0	1	0	C26	22.045	0.731939	0.0603311	0.134887	2.19722	33.33	0	22.2766	2.77259	0.007
635	2012	1.44581	0	1	0	C26	22.0114	0.26082	0.0301994	-0.028492	2.19722	33.33	0	51.2468	2.83321	0
635	2013	1.61099	0	1	0	C26	21.9907	0.227402	0.0375499	0.00708072	2.19722	33.33	0	51.2468	2.89037	0
635	2014	1.61896	0	1	0	C26	21.8537	0.106284	0.0276852	-0.294642	2.19722	33.33	0	51.2468	2.94444	0
635	2015	1.63565	0	1	0	C26	21.8687	0.111514	0.0127319	-0.122541	2.19722	33.33	0	51.2468	2.99573	0
635	2016	1.63535	0	1	0	C26	21.9263	0.130624	0.0454915	-0.0588303	2.07944	37.5	0	51.2468	3.04452	0
635	2017	1.63768	1.09861	1	1.09861	C26	21.9599	0.13317	0.0366048	0.231282	2.07944	37.5	0	51.2468	3.09104	0
635	2018	1.6397	0	1	0	C26	21.8662	0.156592	0.00982271	0.0111767	1.94591	42.86	0	51.2468	3.13549	0
635	2019	1.64329	0	1	0	C26	21.8541	0.137681	0.0197577	0.0503521	2.19722	33.33	0	51.2468	3.17805	0
635	2020	1.6485	0	1	0	C26	21.8656	0.139316	0.0283914	-0.0632756	2.19722	33.33	0	51.2468	3.21888	0
635	2021	1.72004	0	1	0	C26	21.8403	0.130256	0.000196231	0.173817	2.19722	33.33	0	51.2468	3.2581	0
635	2022	1.72114	0	1	0	C26	21.7281	0.169237	-0.164127	-0.182975	2.07944	37.5	0	50.9906	3.29584	0
636	2010	1.28042	0.693147	1	0.693147	C39	21.916	0.26868	0.0882736	0.219106	2.56495	38.46	0	18.2549	2.70805	0
636	2011	1.13885	1.09861	1	1.09861	C39	21.9201	0.305384	0.0642768	0.0235754	2.56495	38.46	0	18.2549	2.77259	0
636	2012	1.07981	2.19722	1	2.19722	C39	21.9108	0.329583	0.0289544	0.00128455	2.56495	38.46	0	18.2549	2.83321	0
636	2013	0.946121	1.38629	1	1.38629	C39	22.0762	0.402173	0.0333682	0.0701025	2.19722	44.44	0	18.2549	2.89037	0
636	2014	0.937762	1.38629	1	1.38629	C39	22.3492	0.258933	0.0288825	0.00771868	2.19722	44.44	0	22.2093	2.94444	0
636	2015	0.961947	2.19722	1	2.19722	C39	22.6085	0.273827	0.0108957	-0.13717	2.19722	44.44	0	20.0286	2.99573	0
636	2016	0.565136	1.38629	1	1.38629	C39	22.6168	0.319639	0.0209014	0.430391	2.19722	44.44	0	20.0286	3.04452	0
636	2017	0.636371	2.30259	1	2.30259	C39	22.5684	0.276182	0.0534974	0.209362	2.19722	44.44	0	20.0286	3.09104	0
636	2018	0.848245	2.30259	1	2.30259	C39	22.6753	0.215138	0.182203	0.365109	2.19722	44.44	0	20.0286	3.13549	0
636	2019	0.965005	2.19722	1	2.19722	C39	22.6694	0.194626	0.0515115	-0.280998	2.07944	50	0	20.0286	3.17805	0
636	2020	1.09924	2.48491	1	2.48491	C39	22.8956	0.309441	0.0544938	0.315442	2.07944	37.5	0	20.0286	3.21888	0
636	2021	1.37897	1.60944	1	1.60944	C39	23.1054	0.346079	0.107688	0.166917	2.19722	33.33	0	20.4969	3.2581	0
636	2022	1.51424	1.38629	1	1.38629	C39	23.4843	0.240622	0.0164446	-0.233653	2.3979	36.36	0	23.19	3.29584	0
637	2010	-0.553413	0	0	0	C25	20.5412	0.0595114	0.115298	0.323185	2.07944	37.5	1	29.5	2.70805	0.0043
637	2012	-1.29765	0	0	0	C25	20.6627	0.127677	0.0625441	-0.145224	2.19722	33.33	0	29.5	2.83321	0.0043
637	2013	-0.885934	0	0	0	C25	20.7623	0.169992	0.108497	-0.0829978	2.19722	33.33	0	29.5	2.89037	0.0043
637	2014	-0.906842	0	0	0	C25	20.9158	0.261497	0.141953	0.237383	2.19722	33.33	1	29.5	2.94444	0.0018
637	2015	-0.907204	0	0	0	C25	20.9637	0.256789	0.145525	-0.236063	2.07944	37.5	1	29.5	2.99573	0.0018
637	2016	-0.914565	0	0	0	C25	20.97	0.26409	0.0819294	-0.0347975	2.19722	33.33	0	29.5	3.04452	0.0018
637	2017	-0.984783	0	0	0	C25	20.9131	0.181275	0.116399	0.488957	2.19722	33.33	0	29.5	3.09104	0.0018
637	2018	-1.12781	0	0	0	C25	20.9382	0.236019	0.0469656	-0.0199169	2.19722	33.33	0	29.5	3.13549	0.0018
637	2019	-1.34117	0	0	0	C25	21.1309	0.312399	0.105004	-0.00503185	2.19722	33.33	0	29.5	3.17805	0.0018
637	2020	-1.48861	0	0	0	C25	21.3762	0.487123	0.00181759	-0.0698531	2.19722	33.33	0	29.1489	3.21888	0.0018
637	2021	-1.58604	0.693147	0	0	C25	21.7837	0.596505	0.0632143	0.39383	2.19722	33.33	0	29.1489	3.2581	0
637	2022	-1.44194	0.693147	0	0	C25	21.7857	0.643436	-0.0322736	0.0873786	2.19722	33.33	0	29.1489	3.29584	0.0008
638	2011	-0.848318	0	0	0	K	20.5215	0.578843	0.0260295	0.337344	2.19722	33.33	0	42.8571	2.77259	0
638	2012	-0.488506	0	0	0	K	20.7436	0.714257	0.00983082	-0.539502	2.19722	33.33	0	42.8571	2.83321	0
650	2011	-1.47725	1.09861	0	0	C27	21.195	0.287424	0.251764	0.615261	2.19722	33.33	0	45.5407	2.77259	0
650	2012	-1.2288	0	0	0	C27	21.4628	0.182733	0.184517	-0.0544408	2.07944	37.5	0	44.5408	2.83321	0
650	2013	-1.22038	0	0	0	C27	21.5686	0.167416	0.123921	-0.138031	2.07944	37.5	0	44.5408	2.89037	0.0353
650	2014	-1.24135	0.693147	0	0	C27	21.6777	0.167517	0.170237	0.252219	2.19722	33.33	0	25.1096	2.94444	0.0353
650	2015	-1.27037	3.3673	0	0	C27	21.8727	0.175971	0.19688	0.120109	2.19722	33.33	0	26.269	2.99573	0.0372
650	2016	-1.27527	2.70805	0	0	C27	22.0752	0.170875	0.159003	0.413352	2.19722	33.33	0	26.269	3.04452	0.0372
650	2017	-1.28376	3.29584	0	0	C27	22.1506	0.166758	0.138377	0.0775686	2.19722	33.33	0	26.269	3.09104	0.0372
650	2018	-1.29345	1.09861	0	0	C27	22.2529	0.151987	0.164786	0.1456	2.19722	33.33	0	26.269	3.13549	6.2392
650	2019	-1.3092	0.693147	0	0	C27	22.3296	0.126889	0.164022	0.0403659	2.19722	33.33	0	26.269	3.17805	6.2392
650	2020	-1.21824	1.09861	0	0	C27	22.5646	0.110156	0.148603	-0.1037	2.19722	33.33	0	23.2367	3.21888	5.519
650	2021	-1.16552	4.40672	0	0	C27	22.6559	0.142011	0.148214	0.202053	2.07944	37.5	0	23.2367	3.2581	0.0329
650	2022	-1.21367	3.82864	0	0	C27	22.7556	0.158531	0.127992	0.0440581	2.19722	33.33	0	23.2367	3.29584	5.4878
651	2010	0.415902	0	1	0	C38	24.9069	0.786421	0.0810581	0.423335	2.07944	37.5	0	19.4517	2.70805	1.7893
651	2011	0.266845	0	1	0	C38	25.1684	0.784335	0.0779208	0.376026	2.07944	37.5	0	19.4517	2.77259	1.7893
651	2012	0.210736	0	1	0	C38	25.4014	0.7436	0.0861233	0.194343	2.07944	37.5	1	18.2231	2.83321	0.9599
651	2013	0.105948	1.38629	1	1.38629	C38	25.6189	0.734734	0.105729	0.194447	2.07944	37.5	1	18.2231	2.89037	0.9462
651	2014	0.064476	3.49651	1	3.49651	C38	25.7746	0.711123	0.109061	0.161197	2.19722	33.33	1	18.2231	2.94444	0.9431
651	2015	0.106509	2.99573	1	2.99573	C38	25.809	0.699646	0.0816574	-0.290418	2.19722	33.33	1	18.2231	2.99573	0.9659
651	2016	0.189495	2.77259	1	2.77259	C38	25.9293	0.698834	0.079552	0.10801	2.07944	37.5	1	18.2231	3.04452	0.9999
651	2017	0.0827725	2.48491	1	2.48491	C38	26.0938	0.689094	0.136149	0.369187	1.94591	42.86	1	18.2231	3.09104	0.9965
651	2018	-0.0441714	3.61092	1	3.61092	C38	26.2497	0.630963	0.130095	0.336084	1.79176	33.33	1	18.2231	3.13549	0.9977
651	2019	-0.167723	3.78419	1	3.78419	C38	26.262	0.604033	0.100808	0.000150666	2.19722	33.33	1	18.2231	3.17805	1.011
652	2010	-1.49699	0	1	0	S	22.9597	0.672316	0.117542	0.521289	2.19722	33.33	0	33.7355	2.70805	0.0552
652	2011	-1.58831	0	1	0	S	23.3444	0.801483	0.0405767	-0.262424	2.19722	33.33	0	33.7355	2.77259	0.012
652	2012	-1.54753	0	1	0	F	23.5253	0.830865	0.0415586	0.160412	2.19722	33.33	0	33.7452	2.83321	0.0063
652	2013	-1.61363	0	1	0	F	23.7093	0.849184	0.0619046	0.704128	2.19722	33.33	0	33.7807	2.89037	0.0063
652	2014	-1.68057	0	1	0	F	23.8794	0.852878	0.0537669	-0.364769	2.19722	33.33	0	33.786	2.94444	0.0061
652	2015	-1.60884	0.693147	1	0.693147	F	24.0757	0.86348	0.0278083	0.498448	2.19722	33.33	0	32.9047	2.99573	0.0061
652	2016	-1.65603	0.693147	1	0.693147	F	24.1913	0.864875	0.0296019	0.618943	2.19722	33.33	0	32.9757	3.04452	0.0061
652	2017	-1.6447	0.693147	1	0.693147	F	24.214	0.852533	0.026928	0.216971	2.07944	37.5	1	32.9757	3.09104	0.0061
652	2018	-1.62441	0	1	0	F	24.2676	0.850991	0.0332476	0.0109394	2.19722	33.33	1	32.9757	3.13549	0.0095
652	2019	-1.52727	0	1	0	F	24.2565	0.82546	0.0399382	0.04835	1.60944	57.14	1	32.9757	3.17805	0.0061
652	2020	-1.52227	0	1	0	F	24.2382	0.82049	0.0280346	-0.0655702	1.94591	42.86	0	32.981	3.21888	0.0028
652	2021	-1.54051	0	1	0	F	24.3411	0.827947	0.02842	0.124013	2.19722	33.33	1	32.981	3.2581	0.0028
652	2022	-1.55926	0.693147	1	0.693147	F	24.4135	0.835785	0.0269357	-0.0436508	2.19722	33.33	1	32.981	3.29584	0.0007
655	2010	1.58539	0	1	0	B	21.615	0.113821	0.25876	0.651074	2.07944	37.5	0	58.4103	2.70805	0
655	2011	1.53041	0	1	0	B	21.7995	0.11365	0.244909	0.158148	2.19722	33.33	1	58.4103	2.77259	0
655	2012	1.53247	0	1	0	B	21.928	0.15671	0.0849002	-0.261487	2.19722	33.33	1	58.4103	2.83321	0
655	2013	1.38316	0	1	0	B	22.0028	0.155839	0.0999768	0.242661	2.07944	37.5	1	58.4103	2.89037	0
655	2014	0.985575	0	1	0	B	22.0227	0.129441	0.076564	-0.0595122	2.19722	33.33	0	58.4103	2.94444	0
655	2015	1.29057	0	1	0	B	21.9558	0.0686192	0.00211881	-0.489271	1.94591	42.86	0	58.4103	2.99573	0
655	2016	1.44977	0	1	0	B	21.8228	0.125634	-0.186549	-0.20408	2.19722	33.33	0	58.4103	3.04452	0
655	2017	1.17572	0	1	0	B	21.701	0.13236	-0.105939	0.667653	2.19722	33.33	0	58.4103	3.09104	0
655	2019	0.875192	0	1	0	B	21.7841	0.103187	0.0750749	0.282961	2.19722	33.33	0	58.4103	3.17805	0
655	2020	0.876551	0	1	0	B	21.8565	0.0906948	0.0894164	0.0740515	2.19722	33.33	0	58.4103	3.21888	0
655	2021	0.80444	1.60944	1	1.60944	B	21.9434	0.137763	0.0628271	0.270313	2.19722	33.33	0	58.4103	3.2581	0
655	2022	0.864262	0	1	0	B	21.9843	0.120945	0.058562	-0.246861	2.19722	33.33	0	58.4103	3.29584	0
656	2011	-1.58737	0	0	0	K	24.3437	0.855081	0.0743111	2.14076	2.19722	33.33	1	21.8236	2.77259	18.6055
656	2012	-1.40796	0	0	0	K	24.6748	0.846984	0.0378433	0.0489435	2.19722	33.33	1	21.8236	2.83321	18.6055
656	2013	-1.29507	0	0	0	K	24.8568	0.840893	0.0236333	0.552822	2.19722	33.33	0	21.8236	2.89037	18.6055
656	2014	-1.49061	1.94591	0	0	K	25.1308	0.839565	0.0126874	0.0780288	2.07944	37.5	0	18.3408	2.94444	15.8374
656	2015	-1.44643	2.19722	0	0	K	25.2829	0.83948	0.0231162	0.119783	2.07944	37.5	0	17.5294	2.99573	13.0691
656	2016	-1.4661	2.3979	0	0	K	25.4169	0.793754	0.0247742	0.661743	2.19722	33.33	1	16.9749	3.04452	1.5572
656	2017	-1.49231	1.09861	0	0	K	25.7818	0.857869	0.025616	0.0782425	2.19722	33.33	1	16.9865	3.09104	1.1543
656	2018	-1.43836	1.09861	0	0	K	26.1644	0.836295	0.0271078	0.18632	2.19722	33.33	1	16.9865	3.13549	1.2202
656	2019	-1.53816	0	0	0	K	26.262	0.837841	0.0324596	0.643641	2.19722	33.33	0	16.9865	3.17805	1.2771
656	2020	-1.60149	2.07944	0	0	K	26.262	0.807171	0.0360296	0.294084	2.07944	37.5	0	14.205	3.21888	1.1329
656	2021	-1.70618	1.09861	0	0	K	26.262	0.790683	0.0245814	0.280548	2.19722	33.33	0	11.0518	3.2581	0.4653
656	2022	-1.67969	0.693147	0	0	K	26.262	0.870178	-0.0671257	-0.511512	2.19722	33.33	0	9.3552	3.29584	0.5032
657	2013	-1.53375	0	1	0	C32	22.987	0.592067	0.0937103	2.14076	2.19722	33.33	0	72.6729	2.89037	0
657	2014	-1.56638	0	1	0	C32	22.7797	0.498505	0.0308221	-0.254288	2.19722	33.33	0	60.9371	2.94444	0
657	2016	-1.66718	1.09861	1	1.09861	C32	22.6519	0.478328	0.0253607	-0.112909	2.19722	33.33	0	60.9371	3.04452	0
657	2018	-1.62236	0.693147	1	0.693147	C32	22.7297	0.492383	0.0470339	0.250077	1.94591	42.86	0	60.9371	3.13549	0
657	2019	-1.62114	0.693147	1	0.693147	C32	22.7133	0.471075	0.0445015	-0.0112368	1.94591	42.86	0	60.9371	3.17805	0
657	2020	-1.42883	0.693147	1	0.693147	C32	22.9428	0.463029	0.05595	0.226951	1.94591	42.86	0	50.87	3.21888	0
657	2021	-1.35965	0	1	0	C32	23.0075	0.426148	0.0882308	0.219178	1.94591	42.86	0	49.9428	3.2581	0.2498
657	2022	-1.38502	0.693147	1	0.693147	C32	23.1811	0.475811	0.0713848	0.0815631	1.94591	42.86	0	49.8656	3.29584	0.2439
659	2010	-0.133297	0	0	0	C29	22.5074	0.502319	0.0753335	0.204254	2.07944	37.5	0	26.3926	2.70805	0
659	2011	0.0143502	0	0	0	C29	22.509	0.505273	0.0526786	0.0786884	2.19722	33.33	0	26.3926	2.77259	0
659	2012	-0.0902513	0	0	0	C29	22.5055	0.551759	0.0064855	-0.137776	2.19722	33.33	0	26.3926	2.83321	0
659	2013	-0.145075	0	0	0	C29	22.2393	0.753524	-0.180824	-0.102122	2.19722	33.33	0	26.3926	2.89037	0
659	2016	-0.349212	0	0	0	C29	21.6855	0.820605	-0.142756	-0.136222	2.19722	33.33	1	11.3925	3.04452	0
659	2018	-0.456366	0	0	0	C29	21.6328	0.755776	0.0690757	0.00238534	2.19722	33.33	0	11.3925	3.13549	0
659	2019	-0.4583	0.693147	0	0	C29	21.5888	0.723472	0.0731391	-0.0374808	2.07944	37.5	0	15.7082	3.17805	0
659	2020	-0.572238	0.693147	0	0	C29	21.511	0.780001	-0.0178257	-0.19094	2.19722	33.33	0	15.7082	3.21888	0
659	2021	-0.732691	0.693147	0	0	C29	21.564	0.784444	0.069412	0.147369	2.07944	37.5	0	15.7082	3.2581	0
659	2022	-0.775816	0	0	0	C29	21.4806	0.850107	-0.0317228	-0.0999781	2.19722	33.33	0	15.7082	3.29584	0
661	2010	-1.57213	0	1	0	C27	21.2895	0.543646	0.111257	0.139095	2.19722	33.33	1	24.1991	2.70805	0.0022
661	2011	-1.63918	0	1	0	C27	21.4453	0.540351	0.116258	0.110318	2.19722	33.33	1	24.1991	2.77259	0.0022
661	2012	-1.65715	0	1	0	C27	21.5624	0.436626	0.219844	0.360422	2.19722	33.33	1	24.1991	2.83321	0.0029
661	2013	-1.64897	0	1	0	C27	21.7545	0.39257	0.204042	0.163245	2.19722	33.33	1	21.6711	2.89037	0.0029
661	2014	-1.69279	0	1	0	C27	21.8702	0.350592	0.175488	0.104268	2.19722	33.33	0	22.2806	2.94444	0.0029
661	2015	-1.68784	0.693147	1	0.693147	C27	22.0623	0.361767	0.183027	0.0617888	2.19722	33.33	0	22.2806	2.99573	0.0695
661	2016	-1.54081	0.693147	1	0.693147	C27	22.5484	0.282593	0.159377	0.206216	2.19722	33.33	0	22.3608	3.04452	0.0833
661	2017	-1.61007	0.693147	1	0.693147	C27	22.7182	0.29261	0.163684	0.415823	2.19722	33.33	0	22.3608	3.09104	0.1023
661	2018	-1.67319	0	1	0	C27	22.9654	0.327952	0.202942	0.310252	2.07944	37.5	0	22.3608	3.13549	0.0583
661	2019	-1.36999	0	1	0	C27	23.2665	0.307654	0.250313	0.371853	2.07944	37.5	0	18.7974	3.17805	0.0644
661	2020	-1.48738	0	1	0	C27	23.5473	0.268417	0.25876	0.163134	2.19722	33.33	0	18.7974	3.21888	0.0671
661	2021	-1.57259	0	1	0	C27	23.8375	0.234456	0.230051	0.253028	2.19722	33.33	0	18.7974	3.2581	0.0657
661	2022	-1.61765	0	1	0	C27	23.9824	0.200591	0.198943	0.174981	2.19722	33.33	0	18.7974	3.29584	0.0876
662	2010	-0.539398	0	0	0	C26	20.9681	0.329985	-0.0584447	0.075699	2.19722	33.33	0	15.364	2.70805	0.0015
662	2011	-0.658359	0	0	0	C26	20.8556	0.37576	-0.180697	0.117692	2.19722	33.33	0	15.364	2.77259	0.0015
662	2013	-0.867615	0	0	0	C26	20.6027	0.329539	-0.0549625	-0.121854	2.19722	33.33	0	9.6498	2.89037	0.0016
662	2014	-0.958303	0	0	0	C26	20.5369	0.307856	0.0268083	-0.0140093	2.19722	33.33	0	16.6165	2.94444	0.0016
662	2015	-0.976114	1.79176	0	0	C26	20.3375	0.159466	-0.00326768	-0.107005	2.07944	37.5	0	17.9631	2.99573	0
663	2010	1.46013	0	1	0	A	21.143	0.718408	0.0262035	-0.162796	2.19722	33.33	0	32.0006	2.70805	0.0011
663	2011	1.49023	0	1	0	A	21.1364	0.75086	2.55184e-06	0.289005	2.19722	33.33	0	32.0006	2.77259	0.0011
663	2012	1.50194	0	1	0	A	21.1016	0.739844	0.0512237	0.193744	2.19722	33.33	0	32.0006	2.83321	0.0011
663	2013	1.44205	0	1	0	A	21.0269	0.733792	0.0435365	0.00445089	1.94591	42.86	0	32.0006	2.89037	0.0011
663	2014	1.46971	0	1	0	A	21.0387	0.741733	0.0262285	0.00234085	1.94591	42.86	0	32.0006	2.94444	0.0011
663	2015	-0.519804	0	1	0	A	22.1055	0.486907	0.0449929	0.938368	1.94591	42.86	0	19.0266	2.99573	0.0007
663	2016	-0.977069	1.38629	1	1.38629	C21	22.1874	0.500101	0.0554724	0.742796	1.94591	42.86	0	19.0284	3.04452	15.7799
663	2017	-0.8081	2.19722	1	2.19722	C21	22.1496	0.46751	0.0406227	-0.202029	1.94591	42.86	0	19.0284	3.09104	15.7799
663	2018	-0.618538	2.56495	1	2.56495	C21	21.7488	0.699734	-0.186549	-0.391281	1.94591	42.86	0	19.0284	3.13549	15.7799
663	2019	-0.61171	2.3979	1	2.3979	C21	21.67	0.765554	-0.0700014	-0.0697889	1.94591	42.86	0	19.2717	3.17805	14.4526
663	2021	1.43512	2.07944	1	2.07944	C21	21.0348	0.502262	0.0447319	-0.12824	1.79176	50	0	19.2717	3.2581	0.0013
663	2022	1.44542	1.79176	1	1.79176	C21	20.8441	0.167743	0.220024	0.4944	1.60944	57.14	0	19.2717	3.29584	0.0013
665	2010	-1.14952	0	1	0	C29	20.7104	0.715773	0.0845141	0.408554	2.3979	36.36	0	22.717	2.70805	0.0014
665	2011	-1.23613	0	1	0	C29	20.6895	0.685234	0.0917436	0.0914263	2.3979	36.36	0	23.3856	2.77259	0.0014
665	2012	-0.333673	0.693147	1	0.693147	R	21.8992	0.340707	0.09207	0.037915	2.3979	36.36	0	20.1887	2.83321	0.0017
665	2013	0.74534	1.38629	1	1.38629	R	21.9213	0.299572	0.0602675	0.0869491	2.3979	36.36	0	20.1887	2.89037	0.0011
665	2014	0.347954	0.693147	1	0.693147	R	22.7402	0.331647	0.0475281	0.544198	2.3979	36.36	1	14.3051	2.94444	0
665	2015	1.19687	3.21888	1	3.21888	R	22.7521	0.296669	0.0512479	0.351805	2.3979	36.36	1	13.1601	2.99573	0
665	2016	1.45407	3.61092	1	3.61092	R	22.8175	0.286639	0.039676	0.0308654	2.3979	36.36	0	13.1601	3.04452	0
665	2017	1.34327	2.94444	1	2.94444	R	22.9703	0.352956	0.0387997	0.0523306	2.30259	40	0	13.1601	3.09104	0.0112
665	2018	1.28598	3.78419	1	3.78419	R	23.1352	0.402302	0.0229548	0.0519684	2.30259	40	0	13.1601	3.13549	0.0112
665	2019	1.2663	3.29584	1	3.29584	R	23.1968	0.420399	0.014329	-0.044836	2.19722	44.44	0	12.1648	3.17805	0.0076
665	2020	1.3395	3.17805	1	3.17805	R	23.1806	0.463561	-0.053738	-0.0919092	2.30259	40	0	11.938	3.21888	0.0074
665	2021	1.26124	3.55535	1	3.55535	R	23.1939	0.49367	-0.033992	-0.0888208	2.3979	36.36	0	11.5558	3.2581	0.006
665	2022	1.21288	3.46574	1	3.46574	R	23.187	0.485551	-0.0455105	0.001672	2.3979	36.36	0	10.3346	3.29584	0.0042
667	2010	-0.766336	0	0	0	K	22.9874	0.474821	0.0371231	1.20084	2.19722	55.56	0	15.5817	2.70805	0
667	2011	-0.838903	0	0	0	K	23.1111	0.502322	0.0255105	-0.0725466	2.19722	55.56	0	15.5817	2.77259	0
667	2012	-1.14727	0	0	0	K	23.2915	0.570583	0.0239892	-0.0225587	2.19722	55.56	0	15.4592	2.83321	0.2403
667	2013	-1.35502	0	0	0	K	23.4367	0.630405	0.0126588	0.955153	2.19722	55.56	0	15.5817	2.89037	0
667	2014	-1.57809	0	0	0	K	23.4907	0.645221	0.0145721	-0.392437	1.94591	42.86	1	15.5817	2.94444	0
667	2015	-1.60452	0	0	0	K	23.5829	0.652122	0.0401641	1.22233	1.94591	42.86	0	15.5817	2.99573	0.0003
[truncated: 27,090 more rows]
