# Supplementary material for: Digital transformation and the choice of management control modes in enterprise groups
Source: PLoS One. 2025 Apr 22;20(4):e0320328. doi: 10.1371/journal.pone.0320328 (PMC12013941; doi:10.1371/journal.pone.0320328)
Supplement: S1 Dataset — (ZIP) [file pone.0320328.s001.zip › S1 Dataset/Robustness tests/Instrumental variable method/Instrumental variable method.xls]

## Sheet: Sheet1
code	year	mcm	digital	ind	SOE	Size	Lev	roa	Growth	Board	Indratio	Dual	Top1	age	Mshare	province	city	iv1984	iv1	ind1
601011	2012	0.311254	0	C25	0	22.3568	0.434047	0.0471827	-0.19965	2.19722	33.33	0	47.9553	0.693147	10.5741	黑龙江省	七台河市	19190.8	1919080	14
601011	2013	0.430719	0	C25	0	22.3995	0.455622	0.0301851	-0.162348	2.19722	33.33	1	47.9553	1.09861	10.5741	黑龙江省	七台河市	21094.6	2109460	14
601011	2014	0.365937	0	C25	0	22.4579	0.473255	0.041667	0.00322789	2.19722	33.33	1	47.9553	1.38629	13.5044	黑龙江省	七台河市	23098.6	2309860	14
601011	2015	0.216265	1.60944	C25	0	22.8076	0.380015	0.0284227	-0.19771	2.19722	33.33	1	36.3567	1.60944	9.5475	黑龙江省	七台河市	24264.4	2426440	14
601011	2016	0.450928	1.38629	C25	0	22.9216	0.436261	0.0261593	0.180898	2.19722	33.33	0	33.4316	1.79176	9.3706	黑龙江省	七台河市	25742.1	2574210	14
601011	2017	0.454542	0.693147	C25	0	23.0511	0.373742	0.0308096	0.632242	2.19722	33.33	0	28.3759	1.94591	7.7647	黑龙江省	七台河市	27350	2735000	14
601011	2018	0.419636	1.09861	C25	0	23.1138	0.378119	0.049421	0.212802	2.19722	33.33	0	28.3789	2.07944	7.7656	黑龙江省	七台河市	28873.4	2887340	14
601011	2019	0.577827	1.09861	C25	0	23.1058	0.368063	0.0139838	-0.234378	2.07944	37.5	0	28.3797	2.19722	7.8682	黑龙江省	七台河市	30987.7	3098770	14
601011	2020	0.804365	0.693147	C25	0	23.1294	0.380114	0.0138836	-0.0186362	2.19722	33.33	0	28.488	2.30259	7.7514	黑龙江省	七台河市	31941.1	3194110	14
601011	2021	0.661897	0	C25	0	23.2065	0.413088	0.0263304	0.337919	2.19722	33.33	0	27.7847	2.3979	5.5727	黑龙江省	七台河市	36990	3699000	14
601011	2022	0.594225	1.09861	C25	0	23.318	0.374604	0.022775	0.0543065	2.07944	37.5	0	23.2761	2.48491	4.6684	黑龙江省	七台河市	38596.8	3859680	14
2596	2012	0.620565	0	C30	0	21.0153	0.325471	0.0840867	0.470216	2.19722	33.33	0	21.7537	0.693147	32.306	海南省	三亚市	8592.58	1293290	19
2596	2013	0.767613	0	C30	0	21.2055	0.428466	0.0495184	0.0498588	2.19722	33.33	0	21.7537	1.09861	32.2365	海南省	三亚市	9444.98	1293290	19
2596	2014	0.325218	0	C30	0	21.4595	0.379452	0.035439	0.0175023	2.19722	33.33	0	18.3074	1.38629	27.1314	海南省	三亚市	10342.3	1293290	19
2596	2015	-0.512103	0	C30	0	21.8768	0.337938	0.0562977	0.583227	2.19722	33.33	0	14.3747	1.60944	21.2204	海南省	三亚市	10864.2	1293290	19
2596	2016	-0.43336	0	C30	0	22.093	0.448054	0.0428082	0.0379113	2.19722	33.33	0	14.3348	1.79176	21.2223	海南省	三亚市	11525.9	1293290	19
600555	2016	-0.942962	1.38629	K	0	22.008	0.569598	-0.026102	-0.545373	2.3979	45.45	0	13.814	2.77259	0.0012	海南省	三亚市	11525.9	1293290	39
2596	2017	-0.712889	0	C30	0	22.3289	0.53297	0.0715814	0.561684	2.19722	33.33	1	14.2175	1.94591	14.746	海南省	三亚市	12245.8	1293290	19
2596	2018	-1.43293	0	C30	0	22.6054	0.520186	0.0562852	0.0845957	2.19722	33.33	1	14.0727	2.07944	14.4464	海南省	三亚市	12927.9	1293290	19
613	2018	1.76612	0	H	0	19.9609	0.118013	0.00529425	0.0576577	1.60944	40	1	17.5463	3.09104	0	海南省	三亚市	12927.9	1293290	37
600896	2019	-0.828194	0	Q	0	21.5435	0.284047	-0.072919	-0.413427	2.19722	33.33	0	35.0527	3.17805	0.0081	海南省	三亚市	13874.6	1387460	45
2596	2019	-1.55261	0	C30	0	22.5415	0.483091	-0.0372627	-0.174366	2.19722	33.33	1	13.0936	2.19722	13.3283	海南省	三亚市	13874.6	1387460	19
613	2019	1.76612	0	H	0	19.9609	0.103227	0.00661296	-0.121298	1.60944	40	1	17.5463	3.13549	0	海南省	三亚市	13874.6	1387460	37
2596	2020	-1.53098	0.693147	C30	0	22.5963	0.505943	0.0308074	0.127011	2.07944	37.5	0	12.1926	2.30259	12.3372	海南省	三亚市	14301.4	1430140	19
613	2020	1.76612	0	H	0	19.9609	0.313241	-0.120375	-0.401899	1.60944	40	1	17.5463	3.17805	0	海南省	三亚市	14301.4	1430140	37
600896	2020	-0.870492	1.94591	Q	0	21.7838	0.218734	0.0261578	1.39068	2.19722	33.33	0	37.4713	3.21888	0.0068	海南省	三亚市	14301.4	1430140	45
2596	2021	-1.49774	2.07944	C30	0	22.4398	0.632098	-0.162118	-0.0432389	2.07944	37.5	0	12.1926	2.3979	12.3372	海南省	三亚市	16562	1656200	19
2596	2022	-1.45453	0.693147	C30	0	22.2382	0.673398	-0.0874513	-0.304327	2.07944	37.5	0	11.2855	2.48491	10.9203	海南省	三亚市	17281.4	1728140	19
600826	2010	-0.270473	0	F	1	21.6633	0.249202	0.0342917	-0.0453242	2.19722	33.33	0	52.1736	2.83321	0.0005	上海市	上海市	94750.8	9475080	35
600018	2010	-0.385744	1.09861	G	1	24.9113	0.370797	0.129	0.154733	2.19722	33.33	0	44.2312	1.60944	0	上海市	上海市	94750.8	9475080	36
600171	2010	0.886438	0.693147	C39	1	21.3821	0.118607	0.00986135	0.147363	1.94591	42.86	0	27.8066	2.56495	0	上海市	上海市	94750.8	9475080	28
600824	2010	-0.90268	0.693147	F	1	21.4635	0.352361	0.0956453	0.286498	2.19722	44.44	0	39.0404	2.83321	0.0141	上海市	上海市	94750.8	9475080	35
600825	2010	-1.48149	2.83321	F	1	22.3063	0.533022	0.0679949	0.0131653	2.19722	33.33	0	30.5807	2.83321	0	上海市	上海市	94750.8	9475080	35
600026	2010	1.24939	0	G	1	24.4297	0.432784	0.0648726	0.279197	2.3979	36.36	0	46.3644	2.19722	0	上海市	上海市	94750.8	9475080	36
600278	2010	-1.21842	1.38629	F	1	21.8268	0.383914	0.0451247	0.398998	2.19722	33.33	0	65.3916	2.3979	0	上海市	上海市	94750.8	9475080	35
600150	2010	-1.76465	0	C35	1	24.6636	0.66027	0.0559706	0.182975	2.70805	33.33	0	61.0633	2.56495	0	上海市	上海市	94750.8	9475080	24
600611	2010	-0.230134	1.79176	N	0	23.0264	0.423498	0.0841614	0.00392082	1.94591	42.86	1	20.759	2.94444	0.0924	上海市	上海市	94750.8	9475080	42
600754	2010	-1.0073	0	H	1	22.4346	0.212951	0.0959175	1.71487	2.70805	33.33	0	50.3172	2.70805	0.2874	上海市	上海市	94750.8	9475080	37
600631	2010	-0.132647	2.56495	F	1	23.4128	0.507748	0.0772246	0.25018	2.3979	36.36	0	44.005	2.89037	0.0001	上海市	上海市	94750.8	9475080	35
600848	2010	1.64873	1.09861	C40	1	20.9893	0.872697	0.023129	-0.128051	2.48491	33.33	0	26.3869	2.83321	0.0108	上海市	上海市	94750.8	9475080	29
600841	2010	0.87498	0	C34	1	22.1212	0.492912	0.0288404	0.430445	2.19722	33.33	0	50.3237	2.83321	0	上海市	上海市	94750.8	9475080	23
2116	2010	-0.668747	0	M	1	21.3871	0.728199	0.0513262	0.30595	2.48491	33.33	0	54.3157	1.38629	1.0094	上海市	上海市	94750.8	9475080	41
2058	2010	1.58155	0	C40	0	19.9609	0.182033	0.0677629	0.045139	2.19722	33.33	0	26.2992	1.60944	2.1557	上海市	上海市	94750.8	9475080	29
600688	2010	1.36584	0.693147	C25	1	24.096	0.376746	0.11906	0.500137	2.48491	33.33	0	55.5556	2.89037	0.0001	上海市	上海市	94750.8	9475080	14
600072	2010	1.20621	0	C35	1	21.5876	0.387738	0.0282003	-0.0560282	2.19722	33.33	0	40.0045	2.63906	0.015	上海市	上海市	94750.8	9475080	24
600819	2010	-0.877697	0	C30	1	22.591	0.623202	0.0529221	0.24128	2.19722	44.44	0	19.4132	2.83321	0	上海市	上海市	94750.8	9475080	19
2269	2010	1.02317	2.89037	F	0	22.8735	0.612088	0.159827	0.437557	2.07944	50	1	73.6565	1.09861	0	上海市	上海市	94750.8	9475080	35
600767	2010	1.24798	0	K	0	20.4336	0.517951	-0.0345016	-0.19566	2.19722	33.33	1	25.999	2.70805	0.0223	上海市	上海市	94750.8	9475080	39
600895	2010	-0.576254	1.09861	S	1	23.5674	0.618279	0.0539676	-0.369306	1.94591	42.86	0	53.5822	2.70805	0.077	上海市	上海市	94750.8	9475080	47
600623	2010	0.417101	0	C29	1	22.8578	0.687031	0.0504389	0.246855	1.94591	42.86	0	65.6575	2.94444	0.001	上海市	上海市	94750.8	9475080	18
600843	2010	-0.511042	0	C35	1	21.2122	0.572467	0.0468892	0.0281496	1.94591	33.33	0	24.3879	2.83321	0.0203	上海市	上海市	94750.8	9475080	24
300008	2010	1.49421	0	M	0	20.158	0.135563	0.130925	0.597721	2.19722	33.33	1	34.425	0.693147	40.0296	上海市	上海市	94750.8	9475080	41
2324	2010	1.01197	0	C29	0	20.8985	0.114003	0.0903247	0.649135	2.19722	44.44	1	51.4267	0.693147	57.2335	上海市	上海市	94750.8	9475080	18
600675	2010	-0.725149	0	K	1	23.8067	0.772859	0.0830241	-0.265064	2.19722	33.33	0	36.1677	2.89037	0.0449	上海市	上海市	94750.8	9475080	39
600624	2010	-1.55901	0	S	1	21.0834	0.565807	0.0372497	0.058936	2.07944	37.5	0	22.0017	2.89037	0.0119	上海市	上海市	94750.8	9475080	47
600630	2010	-0.8579	0	C17	1	21.6709	0.445983	0.0382277	0.188138	2.19722	44.44	0	30.083	2.89037	0	上海市	上海市	94750.8	9475080	6
2162	2010	0.875801	0	C30	0	21.3345	0.512812	0.0339042	0.0260703	2.19722	44.44	0	49.8531	1.38629	0	上海市	上海市	94750.8	9475080	19
600170	2010	-1.5799	0	E	1	24.6188	0.826976	0.0349856	0.768239	2.19722	33.33	0	69.9096	2.56495	0.0089	上海市	上海市	94750.8	9475080	34
600832	2010	-1.23686	0	S	1	23.248	0.273134	0.0775628	0.249958	2.63906	35.71	0	45.193	2.83321	0.0095	上海市	上海市	94750.8	9475080	47
600620	2010	-0.91168	0	K	0	20.8737	0.414154	0.211675	2.06831	2.30259	40	0	25.081	2.94444	0	上海市	上海市	94750.8	9475080	39
2158	2010	1.20033	0	C34	0	20.5949	0.235321	0.191442	0.689137	2.19722	33.33	0	36.8148	1.38629	0	上海市	上海市	94750.8	9475080	23
2028	2010	-0.420208	2.63906	C38	0	22.1357	0.246733	0.176786	-0.00602169	1.94591	42.86	0	18.1225	1.94591	31.9474	上海市	上海市	94750.8	9475080	27
600597	2010	0.0121069	1.38629	C13	1	22.5108	0.550293	0.0530287	0.205074	1.94591	57.14	0	35.0268	2.19722	0.1877	上海市	上海市	94750.8	9475080	3
600104	2010	-1.30658	0	C36	1	26.1563	0.642774	0.147526	1.25011	2.30259	33.33	0	72.954	2.63906	0.0005	上海市	上海市	94750.8	9475080	25
600680	2010	1.09364	0	C39	1	21.511	0.355125	-0.034062	0.00496388	2.19722	33.33	0	51.4459	2.89037	0.0053	上海市	上海市	94750.8	9475080	28
600665	2010	-1.30757	0	K	1	22.7644	0.751855	0.0372578	0.103227	2.3979	36.36	0	56.5151	2.89037	0.0005	上海市	上海市	94750.8	9475080	39
600320	2010	0.815861	0	C35	1	24.5363	0.655648	-0.0131324	-0.379041	2.56495	38.46	0	28.7142	2.3979	0.0062	上海市	上海市	94750.8	9475080	24
600636	2010	-0.72179	0	C26	1	21.8365	0.651863	0.0817062	0.472539	2.19722	33.33	0	31.5286	2.89037	0.0022	上海市	上海市	94750.8	9475080	15
2022	2010	-0.305366	0	C27	0	20.8066	0.143136	0.255616	0.25776	1.79176	33.33	0	9.0862	1.94591	14.848	上海市	上海市	94750.8	9475080	16
600009	2010	1.75604	0	G	1	23.5856	0.188346	0.104893	0.25404	2.19722	33.33	0	53.2538	2.56495	0.0035	上海市	上海市	94750.8	9475080	36
600629	2010	-0.471418	0	C30	1	21.0238	0.414624	0.0727838	0.728351	1.94591	57.14	0	71.8674	2.89037	0	上海市	上海市	94750.8	9475080	19
2252	2010	1.21798	1.09861	C27	0	20.651	0.106539	0.243726	0.247309	2.19722	33.33	0	37.5	1.09861	0	上海市	上海市	94750.8	9475080	16
600530	2010	0.0268336	0	C27	1	20.9974	0.157333	0.0434412	0.0750552	2.30259	40	0	18.3111	2.30259	0.1346	上海市	上海市	94750.8	9475080	16
600115	2010	0.296444	1.09861	G	1	25.3365	0.83557	0.0725849	0.881888	2.19722	44.44	0	42.8445	2.63906	0.0003	上海市	上海市	94750.8	9475080	36
600835	2010	-1.70679	0	C38	1	23.4437	0.513132	0.0820196	0.206963	2.3979	36.36	0	47.277	2.83321	0.0005	上海市	上海市	94750.8	9475080	27
600500	2010	-0.595564	0	F	1	23.9345	0.6696	0.0560596	0.744664	2.19722	44.44	0	55.1688	2.3979	0.0021	上海市	上海市	94750.8	9475080	35
600210	2010	-1.07824	0	C41	0	22.9887	0.583703	0.122039	0.247925	2.19722	33.33	0	22.9948	2.48491	0.3606	上海市	上海市	94750.8	9475080	30
600708	2010	-1.64434	0	G	1	21.9545	0.583708	0.0917634	0.341554	2.19722	33.33	0	35.7824	2.70805	0.0235	上海市	上海市	94750.8	9475080	36
600618	2010	1.46101	0	C26	1	22.4485	0.551878	0.0422625	0.168294	2.19722	33.33	0	50.7257	2.94444	0.0014	上海市	上海市	94750.8	9475080	15
600081	2010	-1.20443	0	C36	1	21.2379	0.610457	0.176093	0.788138	2.19722	33.33	0	65	2.63906	0	上海市	上海市	94750.8	9475080	25
600635	2010	-1.55169	0.693147	N	0	22.9692	0.563421	0.0587747	0.0364747	2.07944	37.5	0	19.9871	2.89037	0.2455	上海市	上海市	94750.8	9475080	42
600827	2010	-1.72996	2.89037	F	1	23.7813	0.76098	0.0489469	0.0639163	2.19722	33.33	0	20.9527	2.83321	0.0009	上海市	上海市	94750.8	9475080	35
600846	2010	-1.58352	0	S	1	22.144	0.633879	0.0528269	0.320192	2.30259	40	0	23.3772	2.83321	0	上海市	上海市	94750.8	9475080	47
600823	2010	-1.32991	2.56495	K	0	23.9793	0.607632	0.079312	2.06831	2.19722	44.44	0	47.6681	2.83321	0	上海市	上海市	94750.8	9475080	39
600655	2010	-1.44287	2.56495	F	0	23.0528	0.534528	0.111501	0.46196	2.07944	37.5	0	17.2573	2.94444	0.0021	上海市	上海市	94750.8	9475080	35
600662	2010	-0.574313	0	O	1	21.795	0.430123	0.0680121	0.211768	2.19722	44.44	0	32.5118	2.89037	0.0256	上海市	上海市	94750.8	9475080	43
600605	2010	0.479575	0	C34	0	20.5231	0.438445	0.0242605	0.163392	1.94591	42.86	0	32.8305	2.94444	0.0014	上海市	上海市	94750.8	9475080	23
600628	2010	0.810022	2.30259	F	1	22.3414	0.613492	0.0832994	0.109731	2.19722	33.33	0	25.2115	2.89037	0.0355	上海市	上海市	94750.8	9475080	35
600641	2010	-0.244794	0	K	0	22.6131	0.530617	0.0753701	0.0583935	2.19722	33.33	0	50.5446	2.89037	0.0663	上海市	上海市	94750.8	9475080	39
600019	2010	0.597891	0.693147	C31	1	26.0988	0.484681	0.0857261	0.362867	2.30259	40	0	73.6565	2.3979	0.0013	上海市	上海市	94750.8	9475080	20
600606	2010	-1.07816	0	K	1	22.2197	0.556984	0.0843295	1.10696	2.19722	33.33	0	38.964	2.94444	0.0047	上海市	上海市	94750.8	9475080	39
600820	2010	-0.368145	0	E	1	23.7247	0.778225	0.0465965	0.00598067	2.30259	40	0	36.8499	2.83321	0.005	上海市	上海市	94750.8	9475080	34
600151	2010	-1.10073	0	C36	1	22.7898	0.543794	0.0390058	0.899205	2.19722	33.33	0	51.2451	2.56495	0.0089	上海市	上海市	94750.8	9475080	25
2278	2010	-0.311432	0	C35	0	20.9694	0.132776	0.063798	0.038983	2.19722	33.33	0	18.5202	0.693147	52.3574	上海市	上海市	94750.8	9475080	24
600692	2010	-0.871017	0	G	1	21.0857	0.641933	-0.0394932	-0.45149	1.79176	33.33	0	32.5052	2.89037	0.0242	上海市	上海市	94750.8	9475080	36
2328	2010	-0.360979	0	C33	0	21.5962	0.0837019	0.0682716	0.0824497	2.19722	33.33	0	32.43	0.693147	52.8517	上海市	上海市	94750.8	9475080	22
600315	2010	0.374379	1.38629	C26	1	21.4758	0.284791	0.149115	0.147135	1.79176	33.33	0	38.1809	2.30259	0.3237	上海市	上海市	94750.8	9475080	15
600833	2010	0.239086	0.693147	F	1	20.4852	0.446978	0.0575354	0.106566	2.19722	33.33	0	23.3923	2.83321	0	上海市	上海市	94750.8	9475080	35
600616	2010	0.175219	0	C15	1	21.0558	0.207337	0.147534	0.0354883	2.19722	33.33	0	33.0445	2.94444	0.0002	上海市	上海市	94750.8	9475080	5
600650	2010	-1.59081	1.38629	G	1	21.8482	0.286473	0.132372	0.152144	2.3979	36.36	0	38.5393	2.89037	0.6518	上海市	上海市	94750.8	9475080	36
600623	2011	0.412662	0	C29	1	22.9121	0.671339	0.0416085	0.201438	1.94591	42.86	0	65.6575	2.99573	0.0033	上海市	上海市	112838	11283800	18
600616	2011	0.103131	0	C15	1	21.1094	0.195758	0.128956	0.0658088	2.19722	33.33	0	33.7691	2.99573	0.0002	上海市	上海市	112838	11283800	5
600848	2011	1.69561	0	C40	1	21.1393	0.88338	0.027615	0.0537218	2.48491	33.33	0	26.3869	2.89037	0.0111	上海市	上海市	112838	11283800	29
300153	2011	1.54644	3.2581	C38	0	20.867	0.195031	0.0302672	0.107733	2.19722	33.33	0	52.575	0.693147	0.1375	上海市	上海市	112838	11283800	27
600843	2011	-0.712718	0	C35	1	21.1485	0.474221	0.10544	-0.059132	2.19722	33.33	0	23.4793	2.89037	0.0192	上海市	上海市	112838	11283800	24
600210	2011	-1.14937	0	C41	0	23.0388	0.585088	0.0929621	0.276441	2.19722	33.33	0	22.9948	2.56495	0.4302	上海市	上海市	112838	11283800	30
600611	2011	-0.266923	1.60944	N	0	23.0012	0.440337	0.0696995	-0.193561	1.94591	42.86	1	20.759	2.99573	0.0924	上海市	上海市	112838	11283800	42
2278	2011	-0.943526	0	C35	0	21.1229	0.209022	0.0617647	0.377377	2.07944	37.5	0	18.5202	1.09861	52.6177	上海市	上海市	112838	11283800	24
300126	2011	1.08762	0	C38	0	20.831	0.138079	0.0697937	0.35211	2.19722	33.33	1	35.6295	0.693147	49.8812	上海市	上海市	112838	11283800	27
600662	2011	-1.18853	0	O	1	22.4975	0.475499	0.0850728	1.351	1.94591	42.86	0	31.907	2.94444	0.0027	上海市	上海市	112838	11283800	43
600019	2011	0.532052	1.94591	C31	1	26.1661	0.509	0.0417405	0.100696	2.19722	33.33	0	73.6565	2.48491	0.0033	上海市	上海市	112838	11283800	20
2058	2011	1.38803	0	C40	0	19.9609	0.221821	0.0683229	0.117317	2.19722	33.33	0	26.2992	1.79176	0.218	上海市	上海市	112838	11283800	29
600688	2011	1.3525	0.693147	C25	1	24.1608	0.409112	0.0401123	0.232115	2.48491	33.33	0	55.5556	2.94444	0.0001	上海市	上海市	112838	11283800	14
600827	2011	-1.25012	3.80666	F	1	24.3312	0.630425	0.0841167	0.514058	2.56495	38.46	0	43.5023	2.89037	0.0002	上海市	上海市	112838	11283800	35
300129	2011	0.35939	0	C34	0	21.1942	0.159886	0.0348864	0.0839928	2.3979	36.36	0	9.0862	0.693147	43.4313	上海市	上海市	112838	11283800	23
600073	2011	-1.3778	0.693147	C14	1	22.1701	0.537981	0.082284	1.60183	2.19722	33.33	0	36.2676	2.70805	0.0083	上海市	上海市	112838	11283800	4
600832	2011	-1.19107	0	S	1	23.1901	0.296582	0.056927	0.0673014	2.63906	35.71	0	45.193	2.89037	0.0091	上海市	上海市	112838	11283800	47
2269	2011	0.865024	2.56495	F	0	22.9073	0.535497	0.204094	0.325923	1.94591	42.86	1	73.6565	1.38629	0	上海市	上海市	112838	11283800	35
2158	2011	1.10927	0	C34	0	20.7092	0.228147	0.17424	0.232922	2.19722	33.33	1	36.8148	1.60944	0	上海市	上海市	112838	11283800	23
600630	2011	-0.677345	1.38629	C17	1	21.6627	0.428061	0.0300287	0.282145	2.19722	44.44	0	30.083	2.94444	0	上海市	上海市	112838	11283800	6
600278	2011	-1.50077	1.38629	F	1	22.3811	0.496067	0.0755616	1.62895	2.19722	33.33	0	72.4322	2.48491	0	上海市	上海市	112838	11283800	35
600675	2011	-0.755431	0	K	1	23.8964	0.75361	0.0802584	0.515282	2.19722	33.33	0	36.1677	2.94444	0.0449	上海市	上海市	112838	11283800	39
600150	2011	-1.76465	0	C35	1	24.6303	0.608324	0.0473546	-0.0387198	2.70805	33.33	0	61.0633	2.63906	0	上海市	上海市	112838	11283800	24
600636	2011	-0.797082	0	C26	1	21.9926	0.456408	0.255616	0.489352	2.19722	33.33	0	31.5286	2.94444	0.0021	上海市	上海市	112838	11283800	15
2346	2011	1.47707	0	C30	0	20.8009	0.107667	0.0656943	0.670114	2.19722	33.33	0	70.4444	0.693147	0	上海市	上海市	112838	11283800	19
2454	2011	0.605571	0	C36	0	21.694	0.270337	0.112645	0.180334	2.19722	33.33	0	61.1925	0.693147	61.1925	上海市	上海市	112838	11283800	25
600606	2011	-0.910115	0	K	1	22.4503	0.624422	0.0660747	-0.324495	2.19722	33.33	0	38.964	2.99573	0.0061	上海市	上海市	112838	11283800	39
600826	2011	-0.243039	0	F	1	21.5137	0.264479	0.0190672	-0.07303	1.94591	42.86	0	52.1736	2.89037	0.0005	上海市	上海市	112838	11283800	35
2324	2011	0.957	0.693147	C29	0	21.0017	0.143507	0.0786266	0.147185	2.19722	44.44	1	51.4267	1.09861	57.2335	上海市	上海市	112838	11283800	18
2506	2011	0.332263	0	C39	0	22.6233	0.564053	0.0356077	0.240423	2.19722	33.33	1	37.3766	0.693147	45.0542	上海市	上海市	112838	11283800	28
600818	2011	0.559936	0	C37	0	20.4012	0.474936	0.0520967	0.0688518	1.60944	40	0	40.8085	2.89037	0.1059	上海市	上海市	112838	11283800	26
600846	2011	-1.5871	0	S	1	22.6221	0.699243	0.036563	0.0403887	2.19722	44.44	0	23.3772	2.89037	0	上海市	上海市	112838	11283800	47
600115	2011	0.329186	0	G	1	25.4437	0.802652	0.0443764	0.120286	2.07944	50	0	42.8445	2.70805	0.0002	上海市	上海市	112838	11283800	36
601607	2011	-1.65025	1.60944	C27	1	24.5875	0.454948	0.0925152	0.467477	2.19722	44.44	0	28.4216	0.693147	0.0061	上海市	上海市	112838	11283800	16
600822	2011	-0.474133	1.09861	F	1	22.9236	0.800112	0.0402317	0.390292	2.19722	33.33	0	48.1026	2.89037	0	上海市	上海市	112838	11283800	35
600824	2011	-0.346904	2.19722	F	1	21.5621	0.373717	0.101475	0.171983	2.19722	44.44	0	39.0404	2.89037	0.0141	上海市	上海市	112838	11283800	35
600620	2011	-0.788197	0	K	0	20.6815	0.309755	0.0222089	-0.545373	2.3979	36.36	0	25.081	2.99573	0	上海市	上海市	112838	11283800	39
600151	2011	-1.16063	0	C36	1	23.0248	0.644179	0.0107896	-0.040723	2.19722	33.33	0	41.6043	2.63906	0.0089	上海市	上海市	112838	11283800	25
600104	2011	-1.37094	0	C36	1	26.305	0.582227	0.153691	0.38597	2.3979	36.36	0	73.6565	2.70805	0.0004	上海市	上海市	112838	11283800	25
300039	2011	1.76612	0	C27	0	21.0965	0.0812265	0.126153	0.358881	2.19722	33.33	0	30.1095	0.693147	33.5268	上海市	上海市	112838	11283800	16
2527	2011	1.19854	0	C38	0	21.0245	0.0664091	0.0863882	0.30944	2.19722	33.33	0	21.4664	0.693147	46.315	上海市	上海市	112838	11283800	27
600650	2011	-1.59378	1.79176	G	1	21.8391	0.231591	0.108939	0.042466	2.3979	36.36	0	38.5393	2.94444	0.5903	上海市	上海市	112838	11283800	36
300008	2011	0.378101	0	M	0	20.324	0.17692	0.137128	0.63373	2.19722	33.33	1	34.425	1.09861	38.4653	上海市	上海市	112838	11283800	41
600655	2011	-1.51548	2.77259	F	0	23.2295	0.564361	0.112304	0.375618	2.07944	37.5	0	17.2573	2.99573	0.0021	上海市	上海市	112838	11283800	35
600649	2011	-1.44255	0	S	1	24.0366	0.510409	0.0548929	0.20187	2.3979	45.45	0	55.6146	2.94444	0	上海市	上海市	112838	11283800	47
600819	2011	-0.808197	0	C30	1	22.6037	0.631423	0.0269512	-0.0985011	2.19722	44.44	0	28.0228	2.89037	0	上海市	上海市	112838	11283800	19
600754	2011	-1.1095	1.38629	H	1	22.3298	0.191495	0.0752494	-0.00398314	2.48491	33.33	0	50.3172	2.77259	0.3286	上海市	上海市	112838	11283800	37
600680	2011	0.797478	0	C39	1	21.5642	0.382805	0.0163948	0.329863	2.19722	33.33	0	51.4459	2.94444	0.0053	上海市	上海市	112838	11283800	28
600823	2011	-1.40191	0	K	0	24.22	0.608553	0.0619656	0.245127	2.19722	44.44	0	47.6681	2.89037	0	上海市	上海市	112838	11283800	39
600618	2011	1.46339	0	C26	1	22.5163	0.542586	0.0584373	0.00453667	2.19722	33.33	0	50.2934	2.99573	0.0014	上海市	上海市	112838	11283800	15
2328	2011	-0.442761	0	C33	0	21.7169	0.109568	0.0255049	0.0993881	2.19722	33.33	0	32.43	1.09861	52.8147	上海市	上海市	112838	11283800	22
600500	2011	-0.600014	0	F	1	23.9642	0.654551	0.0507731	0.39301	2.19722	44.44	0	55.1688	2.48491	0.0006	上海市	上海市	112838	11283800	35
600838	2011	-0.249853	0	F	1	20.7301	0.308951	0.121769	0.102727	2.19722	33.33	0	19.592	2.89037	0.026	上海市	上海市	112838	11283800	35
600628	2011	0.815914	2.3979	F	1	22.4403	0.622451	0.0755443	0.0635873	2.19722	33.33	0	25.2115	2.94444	0.0355	上海市	上海市	112838	11283800	35
2022	2011	-0.131878	0	C27	0	20.907	0.146361	0.243369	0.118486	2.07944	37.5	0	9.0862	2.07944	14.848	上海市	上海市	112838	11283800	16
600835	2011	-1.68362	0	C38	1	23.6086	0.563044	0.0732471	0.0936955	2.3979	36.36	0	47.277	2.89037	0.0005	上海市	上海市	112838	11283800	27
600895	2011	-0.555797	1.09861	S	1	23.6037	0.628412	0.0557598	0.318391	1.94591	42.86	0	53.5822	2.77259	0.0299	上海市	上海市	112838	11283800	47
2486	2011	0.831234	0.693147	C17	0	20.8675	0.179805	0.0716808	0.247942	2.3979	36.36	1	22.5568	0.693147	0.0481	上海市	上海市	112838	11283800	6
600081	2011	-1.2802	0	C36	1	21.4368	0.582868	0.119853	0.120467	2.19722	33.33	0	65	2.70805	0	上海市	上海市	112838	11283800	25
2116	2011	-0.701235	0	M	1	21.5892	0.753396	0.0527946	0.487536	2.48491	33.33	0	54.3157	1.60944	0.8546	上海市	上海市	112838	11283800	41
600530	2011	0.0779509	0	C27	1	21.2506	0.166554	0.0447812	0.0352693	2.3979	36.36	0	17.8337	2.3979	0.1241	上海市	上海市	112838	11283800	16
600171	2011	0.944663	1.79176	C39	1	21.4163	0.135558	0.0144435	0.0215743	1.94591	42.86	0	27.8066	2.63906	0	上海市	上海市	112838	11283800	28
600841	2011	0.890434	0	C34	1	22.1123	0.451831	0.0497146	-0.0406597	2.19722	33.33	0	50.3237	2.89037	0	上海市	上海市	112838	11283800	23
2162	2011	0.358462	1.09861	C30	0	21.3687	0.635235	-0.0809961	-0.0911004	2.19722	44.44	1	48.1698	1.60944	0	上海市	上海市	112838	11283800	19
300061	2011	0.533647	1.79176	C41	0	20.2702	0.356708	0.0359009	0.659337	2.19722	33.33	1	55.995	0.693147	55.995	上海市	上海市	112838	11283800	30
600708	2011	-1.65954	0	G	1	22.0776	0.615356	0.0816935	-0.120215	2.19722	33.33	0	35.8106	2.77259	0.0235	上海市	上海市	112838	11283800	36
600614	2011	-1.43901	0	C29	0	21.5855	0.57743	0.0400983	0.440768	1.79176	33.33	0	36.0658	2.99573	0	上海市	上海市	112838	11283800	18
600315	2011	-0.0768736	1.38629	C26	0	21.6581	0.300403	0.188958	0.155998	1.79176	33.33	0	28.3823	2.3979	0.3238	上海市	上海市	112838	11283800	15
600320	2011	1.03182	0	C35	1	24.5088	0.648132	-0.00232043	0.117612	2.3979	45.45	0	28.7142	2.48491	0.0025	上海市	上海市	112838	11283800	24
600018	2011	-0.507706	1.09861	G	1	25.1452	0.383315	0.107308	0.139929	2.19722	33.33	0	40.8017	1.79176	0	上海市	上海市	112838	11283800	36
600026	2011	1.14408	0	G	1	24.6666	0.528161	0.0357302	0.0772312	2.30259	33.33	0	46.3644	2.30259	0	上海市	上海市	112838	11283800	36
600641	2011	-0.388591	0	K	0	22.6352	0.615014	0.037343	-0.335385	2.19722	33.33	0	50.5446	2.94444	0.0552	上海市	上海市	112838	11283800	39
600833	2011	0.202866	1.60944	F	1	20.4929	0.459321	0.0676205	0.105319	2.19722	33.33	0	23.3923	2.89037	0	上海市	上海市	112838	11283800	35
600767	2011	1.10467	0	K	0	20.5059	0.54192	0.037789	2.06831	2.19722	33.33	1	29.034	2.77259	0.0223	上海市	上海市	112838	11283800	39
600009	2011	1.75953	0	G	1	23.6635	0.181252	0.11168	0.101472	2.19722	33.33	0	53.2538	2.63906	0.0019	上海市	上海市	112838	11283800	36
600820	2011	-0.280532	0	E	1	23.8408	0.783977	0.0396779	-0.0647198	2.3979	36.36	0	36.8499	2.89037	0.0047	上海市	上海市	112838	11283800	34
600635	2011	-1.54442	0	N	0	23.0177	0.546139	0.0981988	0.0233006	2.19722	33.33	0	19.9871	2.94444	0.2346	上海市	上海市	112838	11283800	42
300067	2011	0.262785	0	C26	0	20.4536	0.055467	0.0398338	0.245774	2.19722	33.33	1	44.8825	0.693147	61.7044	上海市	上海市	112838	11283800	15
2028	2011	-0.246615	2.63906	C38	0	22.0561	0.25553	0.0448161	0.0493391	1.94591	42.86	0	18.1225	2.07944	31.9937	上海市	上海市	112838	11283800	27
2252	2011	1.20543	1.09861	C27	0	20.7327	0.0814807	0.235551	0.173844	2.19722	33.33	0	37.5	1.38629	0	上海市	上海市	112838	11283800	16
600676	2011	-1.15045	1.09861	C36	1	22.3864	0.495686	0.0776311	0.195125	2.19722	33.33	0	49.1785	2.94444	0.0018	上海市	上海市	112838	11283800	25
600072	2011	1.17097	0	C35	1	21.5962	0.373522	0.0241346	0.0933691	2.19722	33.33	0	40.0045	2.70805	0	上海市	上海市	112838	11283800	24
601727	2011	-0.918498	0	C38	1	25.3934	0.647137	0.0506755	0.0811451	2.19722	33.33	0	57.7923	1.38629	0	上海市	上海市	112838	11283800	27
2451	2011	1.6788	0.693147	C38	0	20.6471	0.325271	0.0123554	0.248309	1.94591	42.86	1	66.3934	0.693147	67.4306	上海市	上海市	112838	11283800	27
600624	2011	-1.50219	0	S	1	21.1446	0.581695	0.0532805	0.221287	2.07944	37.5	0	22.0017	2.94444	0.0119	上海市	上海市	112838	11283800	47
600619	2011	-1.64982	0	C38	1	22.6857	0.653695	0.0632187	0.277383	2.19722	33.33	0	30.4858	2.99573	0.1027	上海市	上海市	112838	11283800	27
600692	2011	-1.16227	0	G	1	21.0114	0.604716	0.022187	0.127859	1.79176	33.33	0	32.5052	2.94444	0.0273	上海市	上海市	112838	11283800	36
600170	2011	-1.52833	0	E	1	24.9466	0.83297	0.0309435	0.165984	2.19722	33.33	1	72.8839	2.63906	0.008	上海市	上海市	112838	11283800	34
600597	2011	0.0475518	1.79176	C13	1	22.7212	0.615566	0.0430921	0.231576	1.94591	57.14	0	35.0268	2.30259	0.1757	上海市	上海市	112838	11283800	3
600663	2011	0.191384	0	K	1	24.0443	0.547811	0.0553795	0.51291	2.19722	44.44	0	57.6413	2.94444	0.0018	上海市	上海市	112838	11283800	39
600623	2012	-0.175874	0	C29	1	23.0977	0.641528	0.0772536	0.107531	1.94591	42.86	0	65.6575	3.04452	0.0033	上海市	上海市	126606	12660600	18
2178	2012	0.894907	2.94444	M	0	20.5385	0.556049	0.0517275	0.258862	1.94591	42.86	0	26.3175	1.79176	23.7133	上海市	上海市	126606	12660600	41
600018	2012	-0.559367	1.09861	G	1	25.1904	0.384765	0.0935432	0.303146	2.19722	33.33	0	40.8017	1.94591	0	上海市	上海市	126606	12660600	36
600843	2012	-0.773929	0	C35	1	21.1985	0.462681	0.0728833	-0.0459633	2.19722	33.33	0	23.4793	2.94444	0.0192	上海市	上海市	126606	12660600	24
601866	2012	-0.296999	0	G	1	24.6591	0.46346	0.0108589	0.152065	2.70805	33.33	0	45.8939	1.79176	0.0004	上海市	上海市	126606	12660600	36
2162	2012	0.502027	1.09861	C30	0	21.3457	0.722203	-0.0656389	-0.0284346	2.07944	50	1	47.3262	1.79176	0	上海市	上海市	126606	12660600	19
600650	2012	-1.61893	1.79176	G	1	21.8544	0.235844	0.0850741	0.0550727	2.19722	33.33	1	38.5393	2.99573	0.002	上海市	上海市	126606	12660600	36
2527	2012	0.575497	1.38629	C38	0	21.2104	0.126062	0.0963465	0.278695	2.19722	33.33	0	20.7721	1.09861	47.0851	上海市	上海市	126606	12660600	27
600624	2012	-1.48609	0	S	1	20.9976	0.51663	0.0532921	0.186273	2.07944	37.5	0	22.0017	2.99573	0.0119	上海市	上海市	126606	12660600	47
600614	2012	-1.39139	0	C27	0	21.7295	0.605584	0.0345194	-0.0494663	1.94591	42.86	0	36.0658	3.04452	0	上海市	上海市	126606	12660600	16
300061	2012	0.155143	2.3979	C41	0	20.2912	0.370325	0.0197876	0.252606	2.19722	33.33	1	55.995	1.09861	55.995	上海市	上海市	126606	12660600	30
600895	2012	-0.680626	1.09861	S	1	23.6269	0.62639	0.0493749	0.261513	1.94591	42.86	0	53.5822	2.83321	0.0161	上海市	上海市	126606	12660600	47
600104	2012	-1.13922	0	C36	1	26.305	0.542859	0.125948	0.104682	2.19722	33.33	0	73.6565	2.77259	0.0007	上海市	上海市	126606	12660600	25
600500	2012	-0.877209	0	F	1	24.1306	0.663614	0.040478	-0.0152486	2.19722	44.44	0	55.1688	2.56495	0.0006	上海市	上海市	126606	12660600	35
600838	2012	-0.193888	0.693147	F	1	20.7974	0.368378	0.0415331	0.00256554	2.19722	33.33	0	19.592	2.94444	0.0185	上海市	上海市	126606	12660600	35
600730	2012	-1.4669	0	F	1	21.3822	0.571411	0.0244888	-0.545373	2.19722	33.33	0	24.3733	2.83321	0	上海市	上海市	126606	12660600	35
600848	2012	1.6978	0	C40	1	21.2454	0.88338	0.0336569	0.0164168	2.48491	33.33	0	26.8609	2.94444	0.0111	上海市	上海市	126606	12660600	29
600073	2012	-1.42007	1.38629	C14	1	22.3828	0.606852	0.0458978	0.369399	2.19722	33.33	0	36.2676	2.77259	0.0053	上海市	上海市	126606	12660600	4
2058	2012	0.721927	0	C40	0	19.9609	0.180256	0.0307551	-0.0569081	2.19722	33.33	0	26.2992	1.94591	0.1958	上海市	上海市	126606	12660600	29
600630	2012	-0.591303	1.60944	C17	1	21.6678	0.410329	0.0340644	0.0433015	2.19722	44.44	0	30.083	2.99573	0	上海市	上海市	126606	12660600	6
2486	2012	0.811212	0.693147	C18	0	20.8258	0.137611	0.0407661	-0.0525563	2.3979	36.36	1	22.5568	1.09861	0.0481	上海市	上海市	126606	12660600	7
600662	2012	-1.14587	0.693147	G	1	22.5348	0.490337	0.0566309	0.0293946	2.19722	33.33	0	47.8771	2.99573	0.0027	上海市	上海市	126606	12660600	36
600619	2012	-1.65625	0	C34	1	22.7423	0.592813	0.0577667	-0.171784	2.19722	33.33	0	37.2525	3.04452	0.1461	上海市	上海市	126606	12660600	23
600640	2012	-1.44046	3.97029	L	1	21.9853	0.18488	0.0792197	2.06831	2.07944	37.5	0	37.5006	2.99573	0	上海市	上海市	126606	12660600	40
600846	2012	-1.63486	0	E	1	22.6278	0.679581	0.0349431	0.155854	2.19722	44.44	0	23.3772	2.94444	0	上海市	上海市	126606	12660600	34
300171	2012	0.872152	0	C35	0	21.89	0.306595	0.0814221	0.266608	2.19722	33.33	1	64.125	0.693147	65.625	上海市	上海市	126606	12660600	24
2328	2012	-1.02468	0	C33	0	21.8197	0.150413	0.0110973	0.129836	2.19722	33.33	0	36	1.38629	36.3866	上海市	上海市	126606	12660600	22
2506	2012	0.603993	0	C39	0	22.7814	0.846269	-0.206152	-0.508499	2.19722	33.33	0	37.3766	1.09861	43.8913	上海市	上海市	126606	12660600	28
2184	2012	-0.286881	1.79176	C38	0	20.9355	0.328276	0.0142901	-0.0464122	2.19722	33.33	0	23.5886	1.79176	52.8917	上海市	上海市	126606	12660600	27
600628	2012	0.786556	2.48491	F	1	22.3716	0.562017	0.0841302	0.100863	2.19722	33.33	0	25.2115	2.99573	0.0355	上海市	上海市	126606	12660600	35
600616	2012	0.122987	0	C15	1	21.2235	0.238971	0.0858364	-0.0875213	2.19722	33.33	0	34.8826	3.04452	0.0002	上海市	上海市	126606	12660600	5
600606	2012	-1.01194	0	K	1	22.5094	0.63115	0.036626	-0.520699	2.19722	33.33	0	38.964	3.04452	0.0058	上海市	上海市	126606	12660600	39
600820	2012	-0.77087	0	E	1	24.6224	0.774155	0.0688575	0.549441	2.3979	36.36	0	52.61	2.94444	0	上海市	上海市	126606	12660600	34
2605	2012	0.661505	0.693147	C24	0	20.6911	0.170222	0.129217	-0.0144517	1.79176	50	0	14.6527	0.693147	42.5738	上海市	上海市	126606	12660600	13
600170	2012	-1.51439	0	E	1	25.1391	0.845027	0.0289715	0.124271	2.07944	37.5	0	72.8839	2.70805	0.0052	上海市	上海市	126606	12660600	34
600822	2012	-0.456522	0	F	1	23.1991	0.88338	-0.0252899	0.182425	2.19722	33.33	0	48.1026	2.94444	0	上海市	上海市	126606	12660600	35
300230	2012	0.368261	0	C29	0	20.2207	0.141676	0.100555	0.0235521	2.19722	33.33	0	44.7212	0.693147	55.0067	上海市	上海市	126606	12660600	18
600826	2012	-0.0820924	0	F	1	21.7488	0.259527	0.0150956	0.0278927	2.30259	40	0	52.1736	2.94444	0	上海市	上海市	126606	12660600	35
600196	2012	-1.60425	1.09861	C27	0	23.9622	0.399986	0.104309	0.131869	2.19722	44.44	0	41.0916	2.70805	0.0157	上海市	上海市	126606	12660600	16
300008	2012	-0.0980757	0.693147	M	0	20.2951	0.167224	0.0349009	-0.195859	2.19722	33.33	1	34.425	1.38629	38.3301	上海市	上海市	126606	12660600	41
600824	2012	-0.377593	2.19722	F	1	21.5823	0.340345	0.10387	0.191202	2.19722	44.44	0	39.0404	2.94444	0.0141	上海市	上海市	126606	12660600	35
300129	2012	0.451547	0	C38	0	21.3893	0.273881	0.0257701	0.0903955	2.3979	36.36	0	9.0862	1.09861	43.4313	上海市	上海市	126606	12660600	27
300039	2012	1.76612	0	C27	0	21.1686	0.091146	0.174599	0.34396	2.19722	33.33	0	30.1095	1.09861	33.4413	上海市	上海市	126606	12660600	16
600151	2012	-1.01462	1.09861	C39	1	23.1343	0.620755	-0.0891108	-0.359327	2.19722	33.33	0	31.8635	2.70805	0.0069	上海市	上海市	126606	12660600	28
600675	2012	-0.745691	0	K	1	23.9757	0.746587	0.0678769	-0.219595	2.3979	36.36	0	36.1677	2.99573	0.0302	上海市	上海市	126606	12660600	39
601616	2012	0.35465	2.07944	C38	0	21.903	0.191662	0.0105708	-0.253071	2.3979	36.36	0	27.9068	0.693147	7.9717	上海市	上海市	126606	12660600	27
600754	2012	-1.12503	1.60944	H	1	22.4119	0.20822	0.0916702	0.103925	2.19722	33.33	0	50.3172	2.83321	0.2539	上海市	上海市	126606	12660600	37
2269	2012	0.751758	1.94591	C18	0	22.6701	0.410265	0.160038	-0.0437913	1.94591	42.86	1	73.6565	1.60944	0	上海市	上海市	126606	12660600	7
600618	2012	1.1432	0	C26	1	22.5702	0.541225	0.0381923	0.100365	2.19722	33.33	0	50.2934	3.04452	0.0013	上海市	上海市	126606	12660600	15
2116	2012	-0.738785	0	M	1	21.7904	0.797589	0.0567296	0.283975	2.48491	33.33	0	54.3157	1.79176	0.7169	上海市	上海市	126606	12660600	41
600841	2012	0.89197	0	C34	1	22.3258	0.358321	0.0411643	-0.34628	2.19722	33.33	0	47.9181	2.94444	0.0147	上海市	上海市	126606	12660600	23
600315	2012	-0.0947798	2.19722	C26	0	22.0171	0.251006	0.227988	0.259328	2.07944	37.5	0	26.7782	2.48491	0.635	上海市	上海市	126606	12660600	15
600530	2012	0.100979	0	C27	1	21.3409	0.177205	0.0598868	0.069333	2.3979	36.36	0	18.7948	2.48491	0.1241	上海市	上海市	126606	12660600	16
600836	2012	-1.58288	0	C23	0	21.977	0.832925	0.0201186	0.281352	2.19722	33.33	0	26.21	2.94444	0.0212	上海市	上海市	126606	12660600	12
300067	2012	-0.00442691	0	C26	0	20.4308	0.055467	0.0276135	0.122474	2.19722	33.33	1	44.8825	1.09861	58.1528	上海市	上海市	126606	12660600	15
300262	2012	1.76381	0	E	0	20.3969	0.347537	0.0910064	1.26444	2.19722	33.33	1	52.6792	0.693147	55.3251	上海市	上海市	126606	12660600	34
600663	2012	-0.15414	0.693147	K	1	24.1502	0.571428	0.0576321	-0.161739	2.07944	50	0	57.6413	2.99573	0.0036	上海市	上海市	126606	12660600	39
600827	2012	-1.17275	3.55535	F	1	24.3865	0.611784	0.0477792	0.0478082	2.56495	38.46	0	43.5023	2.94444	0.0002	上海市	上海市	126606	12660600	35
600641	2012	-0.737455	0	K	0	22.6908	0.627349	0.0250397	0.248101	2.19722	33.33	0	50.5446	2.99573	0.0552	上海市	上海市	126606	12660600	39
600009	2012	1.75087	0	G	1	23.689	0.172912	0.11173	0.0236819	2.19722	33.33	0	53.2538	2.70805	0	上海市	上海市	126606	12660600	36
600689	2012	-1.07263	1.38629	C17	1	20.8913	0.680524	-0.0195535	0.0641574	2.19722	33.33	0	25.9508	2.99573	0.0067	上海市	上海市	126606	12660600	6
300222	2012	-0.364294	3.71357	C38	0	20.4399	0.167686	0.0314673	0.367487	2.19722	33.33	1	28.5	0.693147	36.497	上海市	上海市	126606	12660600	27
600818	2012	0.548037	1.09861	C37	0	20.4223	0.450943	0.0517872	-0.207396	1.60944	40	0	40.9182	2.94444	0.1059	上海市	上海市	126606	12660600	26
600119	2012	-1.48793	1.09861	G	1	21.2237	0.431116	0.0277401	0.351883	2.19722	33.33	0	38.6133	2.70805	0.0133	上海市	上海市	126606	12660600	36
600708	2012	-1.66972	0.693147	G	1	22.0743	0.587183	0.0833845	0.0502934	2.19722	33.33	0	35.8106	2.83321	0.0137	上海市	上海市	126606	12660600	36
600835	2012	-1.74804	0	C34	1	23.9715	0.723023	0.069621	0.223472	2.19722	33.33	0	47.277	2.94444	0.0005	上海市	上海市	126606	12660600	23
600021	2012	-0.931074	0	D	1	24.1754	0.681711	0.0797177	-0.134203	2.56495	38.46	0	42.8392	2.30259	0	上海市	上海市	126606	12660600	33
600115	2012	0.259843	1.09861	G	1	25.5187	0.792972	0.0427142	0.0189908	2.3979	36.36	0	42.8445	2.77259	0.0002	上海市	上海市	126606	12660600	36
601607	2012	-1.67442	1.79176	F	1	24.6564	0.45758	0.0665727	0.240041	2.19722	44.44	0	27.8895	1.09861	0.0118	上海市	上海市	126606	12660600	35
600620	2012	-0.764492	0	S	0	20.7215	0.294369	0.0231145	-0.261873	2.3979	36.36	0	25.081	3.04452	0	上海市	上海市	126606	12660600	47
600833	2012	0.235249	2.77259	F	1	20.6093	0.439807	0.0654111	0.0704418	2.19722	33.33	0	23.3923	2.94444	0	上海市	上海市	126606	12660600	35
600490	2012	-0.962972	0	C26	0	22.1518	0.326214	0.163551	2.06831	2.07944	50	0	19.3966	2.30259	0.5862	上海市	上海市	126606	12660600	15
600210	2012	-1.16073	0	C29	0	23.0534	0.604857	0.0572443	-0.0207665	2.19722	33.33	0	22.9948	2.63906	0.4302	上海市	上海市	126606	12660600	18
2561	2012	-0.83659	1.38629	F	0	21.4945	0.222555	0.157442	-0.0425054	2.19722	33.33	0	30.3718	0.693147	10.618	上海市	上海市	126606	12660600	35
600636	2012	-0.890244	0	C26	1	22.0148	0.431882	0.0783771	-0.286765	2.19722	33.33	0	31.5286	2.99573	0.0021	上海市	上海市	126606	12660600	15
2324	2012	0.791205	0.693147	C29	0	21.154	0.176204	0.133077	0.308186	2.19722	44.44	1	51.4267	1.38629	57.1635	上海市	上海市	126606	12660600	18
600150	2012	-1.76465	0	C37	1	24.5381	0.566077	-0.00425611	-0.154111	2.70805	33.33	0	61.0633	2.70805	0	上海市	上海市	126606	12660600	26
600626	2012	-0.298494	0.693147	F	1	22.0109	0.395634	0.0605709	0.0258523	2.19722	33.33	0	31.0728	2.99573	0.0735	上海市	上海市	126606	12660600	35
600081	2012	-1.29073	0	C36	1	21.3392	0.508824	0.101147	-0.0525124	2.19722	33.33	0	65	2.77259	0	上海市	上海市	126606	12660600	25
600648	2012	-1.14835	0	F	1	23.9224	0.781184	0.0390515	-0.148548	2.19722	33.33	0	62.5385	2.99573	0.0002	上海市	上海市	126606	12660600	35
300272	2012	0.1242	0	C38	0	20.2329	0.213128	0.0947808	0.162492	1.79176	33.33	0	39.1364	0.693147	46.4822	上海市	上海市	126606	12660600	27
600597	2012	0.104454	1.79176	C14	1	22.9575	0.526232	0.0578823	0.16849	1.94591	57.14	0	29.999	2.3979	0.1505	上海市	上海市	126606	12660600	4
300153	2012	1.58334	2.63906	C38	0	20.7441	0.0996925	0.00513325	-0.0800552	2.19722	33.33	0	52.575	1.09861	0.1375	上海市	上海市	126606	12660600	27
300126	2012	1.00949	0	C34	0	20.8338	0.150181	0.0425606	-0.0475196	2.19722	33.33	1	35.6295	1.09861	49.8812	上海市	上海市	126606	12660600	23
600320	2012	1.03982	0	C35	1	24.5687	0.691805	-0.0108034	-0.0456944	2.3979	45.45	0	28.8281	2.56495	0.0025	上海市	上海市	126606	12660600	24
600278	2012	-1.45537	1.09861	F	1	22.3787	0.45967	0.0446508	-0.0983958	2.19722	33.33	0	72.4322	2.56495	0	上海市	上海市	126606	12660600	35
600819	2012	-0.947074	0	C30	1	22.5903	0.608238	0.0264968	-0.0468664	2.19722	55.56	0	28.4333	2.94444	0	上海市	上海市	126606	12660600	19
600767	2012	0.931804	0	K	0	20.254	0.3556	0.061632	0.566374	2.19722	33.33	1	29.034	2.83321	0	上海市	上海市	126606	12660600	39
600171	2012	0.830187	1.94591	C39	1	21.4509	0.150455	0.013765	0.12679	1.94591	42.86	0	27.8066	2.70805	0	上海市	上海市	126606	12660600	28
600026	2012	0.570512	0	G	1	24.7813	0.578546	0.00373682	-0.0922604	2.3979	36.36	0	46.3644	2.3979	0	上海市	上海市	126606	12660600	36
600665	2012	-1.30304	0	K	1	22.9143	0.745443	0.0406669	-0.0321319	2.3979	36.36	0	56.5151	2.99573	0.0004	上海市	上海市	126606	12660600	39
600635	2012	-1.55003	0	D	0	23.092	0.570945	0.0610025	0.012003	2.19722	33.33	0	19.9871	2.99573	0.2346	上海市	上海市	126606	12660600	33
600832	2012	-1.20812	0	N	1	23.215	0.297974	0.0733053	0.215982	2.63906	35.71	0	45.193	2.94444	0.0109	上海市	上海市	126606	12660600	42
600612	2012	-1.73041	0	C41	1	22.9076	0.642424	0.154349	0.209548	1.79176	33.33	0	42.0884	3.04452	0.006	上海市	上海市	126606	12660600	30
2022	2012	-0.132777	0	C27	0	20.9744	0.154845	0.233608	0.159964	1.94591	42.86	0	9.0862	2.19722	14.628	上海市	上海市	126606	12660600	16
600072	2012	1.22149	0	C37	1	21.605	0.427781	-0.0365951	-0.307083	2.19722	33.33	0	40.0045	2.77259	0	上海市	上海市	126606	12660600	26
2454	2012	0.249317	0	C36	0	21.7294	0.271041	0.066467	-0.0140655	2.19722	33.33	0	61.1925	1.09861	61.1925	上海市	上海市	126606	12660600	25
600661	2012	-1.47528	0.693147	P	1	20.7325	0.539573	-0.0239148	-0.057499	2.19722	33.33	0	38.4457	2.99573	0.0098	上海市	上海市	126606	12660600	44
600555	2012	-1.17287	0	N	0	21.7798	0.430688	-0.0618675	-0.545373	2.30259	33.33	0	13.77	2.48491	0.0009	上海市	上海市	126606	12660600	42
600688	2012	1.36092	0.693147	C25	1	24.3289	0.552864	-0.051526	-0.0264536	2.48491	33.33	0	55.5556	2.99573	0.0001	上海市	上海市	126606	12660600	14
600655	2012	-1.49903	2.63906	F	0	23.1351	0.430317	0.115364	0.222456	2.07944	37.5	0	17.2573	3.04452	0.0011	上海市	上海市	126606	12660600	35
600823	2012	-1.38121	0	K	0	24.3365	0.623765	0.0560675	0.192724	2.19722	44.44	0	47.6681	2.94444	0	上海市	上海市	126606	12660600	39
600680	2012	0.930357	1.09861	C39	1	21.6087	0.446976	-0.021789	0.119981	2.19722	33.33	0	51.4459	2.99573	0.0028	上海市	上海市	126606	12660600	28
600629	2012	-1.46201	0	C38	1	21.2318	0.343632	0.0275667	0.10276	1.94591	57.14	0	71.8674	2.99573	0	上海市	上海市	126606	12660600	27
2028	2012	-0.380565	2.63906	C38	0	22.1918	0.301714	0.0819139	0.467994	1.94591	42.86	0	18.5197	2.19722	32.5231	上海市	上海市	126606	12660600	27
600679	2012	-1.34006	0	C37	1	20.9406	0.436592	0.015175	-0.220335	1.79176	50	0	33.1302	2.99573	0	上海市	上海市	126606	12660600	26
600638	2012	-0.89885	0	K	0	22.8541	0.576511	0.035893	-0.0548533	2.19722	33.33	0	13.4815	2.99573	0.0043	上海市	上海市	126606	12660600	39
600639	2012	-0.0952419	0	K	1	22.9606	0.491478	0.0625386	-0.462063	2.19722	44.44	0	43.82	2.99573	0.0002	上海市	上海市	126606	12660600	39
600825	2012	-1.40263	2.83321	R	1	22.5135	0.573363	0.0124385	-0.149453	2.19722	33.33	0	30.5807	2.94444	0.0089	上海市	上海市	126606	12660600	46
600676	2012	-0.985929	1.09861	G	1	22.6108	0.493855	0.074576	0.200374	2.19722	33.33	0	51.013	2.99573	0.0038	上海市	上海市	126606	12660600	36
2451	2012	1.48398	0.693147	C38	0	20.7773	0.397395	0.0184214	-0.120705	1.94591	42.86	0	66.3934	1.09861	67.4306	上海市	上海市	126606	12660600	27
600605	2012	0.316982	0.693147	F	0	20.5779	0.45052	0.0410373	-0.112528	1.94591	42.86	0	32.8305	3.04452	0	上海市	上海市	126606	12660600	35
600692	2012	-1.29408	0	G	1	21.0312	0.626819	0.041096	1.2631	1.79176	33.33	0	32.5052	2.99573	0.0273	上海市	上海市	126606	12660600	36
600649	2012	-1.52829	0	K	1	24.1113	0.50703	0.0617668	0.0755505	2.3979	45.45	0	55.6146	2.99573	0	上海市	上海市	126606	12660600	39
600610	2012	1.70202	0	C35	1	19.9609	0.650256	-0.103287	-0.156223	2.30259	40	0	32.7433	3.04452	0.0009	上海市	上海市	126606	12660600	24
600647	2012	-1.12577	0	K	1	19.9609	0.461768	0.136109	0.236086	1.79176	33.33	0	40.6821	2.99573	0	上海市	上海市	126606	12660600	39
600508	2012	0.478789	0	B	1	23.1479	0.258858	0.118422	-0.0354783	2.3979	36.36	1	62.4298	2.48491	0	上海市	上海市	126606	12660600	2
2252	2012	1.19262	0.693147	C27	0	20.9124	0.156247	0.234477	0.167948	2.19722	33.33	0	37.7631	1.60944	0	上海市	上海市	126606	12660600	16
600611	2012	-0.275892	1.09861	G	0	22.9915	0.384005	0.0765594	0.0477701	1.94591	42.86	1	20.759	3.04452	0.0924	上海市	上海市	126606	12660600	36
600741	2012	-1.76322	0	C36	1	24.5995	0.448461	0.134583	0.106894	2.19722	33.33	0	60.0979	2.83321	0	上海市	上海市	126606	12660600	25
2346	2012	1.19848	0	C30	0	20.8454	0.144601	0.00946135	-0.334863	2.19722	33.33	0	70.4444	1.09861	0	上海市	上海市	126606	12660600	19
2278	2012	-0.985763	0	C35	0	21.1649	0.24166	0.0344058	0.228988	2.07944	37.5	0	18.5202	1.38629	51.6223	上海市	上海市	126606	12660600	24
601727	2012	-1.04374	1.38629	C34	1	25.4999	0.657267	0.0517222	0.128465	2.19722	33.33	0	57.7923	1.60944	0	上海市	上海市	126606	12660600	23
2565	2012	-0.0447481	0	C22	0	21.6387	0.318262	0.0916819	0.278757	2.19722	33.33	1	46.4419	0.693147	46.095	上海市	上海市	126606	12660600	11
600420	2012	-0.674153	0.693147	C27	1	21.627	0.517775	0.102035	0.178706	2.19722	33.33	0	41.6206	2.19722	0	上海市	上海市	126606	12660600	16
600019	2012	0.158327	2.19722	C31	1	26.0909	0.452588	0.0608603	-0.140982	2.19722	33.33	0	73.6565	2.56495	0.0039	上海市	上海市	126606	12660600	20
2636	2012	-0.486406	0	C39	0	21.5402	0.366699	0.021357	0.0530986	2.19722	33.33	1	39.825	0.693147	0.5786	上海市	上海市	126606	12660600	28
2158	2012	1.0253	0	C34	0	20.7224	0.225823	0.128343	-0.186356	2.19722	33.33	1	36.8148	1.79176	0	上海市	上海市	126606	12660600	23
300236	2012	1.76612	1.09861	C26	0	19.9609	0.132112	0.0867865	-0.0456701	2.19722	33.33	0	29.9037	0.693147	0	上海市	上海市	126606	12660600	15
600196	2013	-1.66828	1.09861	C27	0	24.1068	0.400699	0.119668	0.361763	2.3979	36.36	0	41.0916	2.77259	0.0153	上海市	上海市	139165	13916500	16
600629	2013	-1.47201	0	C38	1	21.1704	0.311658	0.0222122	-0.274247	1.94591	42.86	0	72.1541	3.04452	0	上海市	上海市	139165	13916500	27
600610	2013	1.70219	0	C35	1	19.9609	0.749475	-0.0834994	0.014383	2.30259	40	0	32.7433	3.09104	0.0008	上海市	上海市	139165	13916500	24
600150	2013	-1.76465	0	C37	1	24.6556	0.611838	-0.000622799	-0.0856108	2.70805	33.33	0	61.0633	2.77259	0	上海市	上海市	139165	13916500	26
2269	2013	0.6457	2.48491	C18	0	22.6265	0.437334	0.0874945	-0.170348	1.94591	42.86	1	73.6565	1.79176	0	上海市	上海市	139165	13916500	7
300061	2013	-0.215847	1.79176	C41	0	20.3776	0.358447	0.0755279	0.184474	2.19722	33.33	1	55.995	1.38629	55.995	上海市	上海市	139165	13916500	30
600171	2013	0.94598	2.07944	C39	1	21.4682	0.149568	0.0205237	-0.135043	1.94591	42.86	1	27.8066	2.77259	0	上海市	上海市	139165	13916500	28
600708	2013	-1.5879	3.66356	G	1	22.0948	0.557227	0.0872569	0.201254	2.19722	33.33	0	35.8106	2.89037	0.0051	上海市	上海市	139165	13916500	36
600170	2013	-1.47264	0.693147	E	1	25.2833	0.851704	0.0270366	0.0953524	2.07944	37.5	0	72.8839	2.77259	0.0032	上海市	上海市	139165	13916500	34
600827	2013	-1.2958	3.85015	F	1	24.4329	0.609161	0.0382665	0.0540592	2.56495	38.46	0	43.5023	2.99573	0.0002	上海市	上海市	139165	13916500	35
600605	2013	0.372201	0	F	0	20.5358	0.421502	0.0351376	0.163388	1.94591	42.86	0	32.8305	3.09104	0	上海市	上海市	139165	13916500	35
600614	2013	-1.21686	0	C27	0	21.7172	0.606321	0.02593	0.209329	1.94591	42.86	0	36.0658	3.09104	0	上海市	上海市	139165	13916500	16
601866	2013	-0.388316	0	G	1	24.6515	0.523425	-0.0404702	0.0540113	2.56495	38.46	0	45.8939	1.94591	0.002	上海市	上海市	139165	13916500	36
600844	2013	-1.75505	0	C26	1	21.9978	0.566205	-0.0618698	-0.325176	2.19722	33.33	0	18.8537	2.99573	0	上海市	上海市	139165	13916500	15
600832	2013	-1.31844	0	N	1	23.377	0.401993	0.0833261	0.160553	2.63906	35.71	0	45.193	2.99573	0.0109	上海市	上海市	139165	13916500	42
600019	2013	0.0273385	3.3322	C31	1	26.1468	0.470301	0.0338558	-0.00757137	2.30259	40	0	73.6565	2.63906	0.0045	上海市	上海市	139165	13916500	20
600843	2013	-1.35147	0.693147	C35	1	21.4401	0.545981	0.0983266	0.204371	2.19722	33.33	0	23.4793	2.99573	0.0192	上海市	上海市	139165	13916500	24
300008	2013	-0.169785	1.09861	M	0	20.2813	0.164177	0.0206125	-0.111056	2.19722	33.33	1	25.8188	1.60944	29.2061	上海市	上海市	139165	13916500	41
600619	2013	-1.64844	0	C34	1	22.8183	0.622699	0.0372903	-0.0223456	2.19722	33.33	0	37.2525	3.09104	0.1461	上海市	上海市	139165	13916500	23
600823	2013	-1.30731	0	K	0	24.637	0.676055	0.057066	0.496242	2.19722	44.44	0	47.6681	2.99573	0	上海市	上海市	139165	13916500	39
2328	2013	-0.953843	1.09861	C33	0	22.0309	0.291029	0.0384894	0.674092	2.19722	33.33	0	36	1.60944	36.3322	上海市	上海市	139165	13916500	22
600530	2013	0.0538075	0.693147	C27	1	21.3072	0.186077	0.0534132	-0.0486028	2.3979	36.36	0	18.1666	2.56495	0.1241	上海市	上海市	139165	13916500	16
2252	2013	1.19475	0	C27	0	21.1776	0.300524	0.13189	-0.250978	2.19722	33.33	0	38.582	1.79176	0	上海市	上海市	139165	13916500	16
300222	2013	-0.162831	3.78419	C38	0	20.4884	0.194031	0.0106316	0.263227	2.19722	33.33	1	28.5	1.09861	35.1227	上海市	上海市	139165	13916500	27
600679	2013	-1.26503	0	C37	1	20.8829	0.453236	0.00688671	-0.113684	1.94591	42.86	0	33.1302	3.04452	0	上海市	上海市	139165	13916500	26
600641	2013	-0.863409	0	K	0	22.8054	0.653719	0.0464057	0.519527	2.19722	33.33	0	50.5446	3.04452	0.0552	上海市	上海市	139165	13916500	39
2605	2013	0.468843	0.693147	C24	0	20.8284	0.225396	0.147423	0.100948	1.94591	42.86	0	14.6527	1.09861	42.5738	上海市	上海市	139165	13916500	13
600650	2013	-1.6587	1.09861	G	1	21.9242	0.247905	0.101266	0.031141	2.19722	33.33	1	38.5393	3.04452	0.004	上海市	上海市	139165	13916500	36
2454	2013	0.430919	0	C36	0	21.9291	0.317489	0.0926492	0.299524	2.19722	33.33	0	54.1698	1.38629	54.1698	上海市	上海市	139165	13916500	25
600825	2013	-1.38869	2.99573	R	1	22.5483	0.596467	0.012245	0.028954	2.19722	33.33	0	30.5807	2.99573	0.0089	上海市	上海市	139165	13916500	46
300129	2013	-0.100643	0	C38	0	21.5897	0.311395	0.0285639	0.607656	2.3979	36.36	0	9.0862	1.38629	42.9902	上海市	上海市	139165	13916500	27
600315	2013	-0.168222	2.07944	C26	0	22.2318	0.25548	0.2297	-0.00790806	2.19722	33.33	0	26.7815	2.56495	0.3811	上海市	上海市	139165	13916500	15
600741	2013	-1.69676	0	C36	1	24.7173	0.569721	0.138122	0.197623	2.19722	33.33	0	60.0979	2.89037	0	上海市	上海市	139165	13916500	25
600819	2013	-1.06851	0	C30	1	22.7024	0.501935	0.0292339	0.0795065	2.07944	50	0	28.4333	2.99573	0	上海市	上海市	139165	13916500	19
2346	2013	1.76612	0	C30	0	20.7323	0.0576546	0.00658628	-0.392904	2.19722	33.33	0	70.4444	1.38629	0	上海市	上海市	139165	13916500	19
600675	2013	-0.980562	0	K	1	24.3174	0.780729	0.0478255	0.885904	2.3979	36.36	0	36.3574	3.04452	0.0357	上海市	上海市	139165	13916500	39
2486	2013	0.192505	0.693147	C18	0	20.9314	0.159774	0.105596	0.105689	2.3979	36.36	1	22.5568	1.38629	5.0481	上海市	上海市	139165	13916500	7
600648	2013	-1.09873	0	F	1	23.9422	0.769373	0.0404356	-0.0333657	2.19722	33.33	0	59.5705	3.04452	0.0002	上海市	上海市	139165	13916500	35
600628	2013	0.727868	2.89037	F	1	22.377	0.5315	0.082624	-0.0274821	2.19722	33.33	0	25.2115	3.04452	0.0355	上海市	上海市	139165	13916500	35
600620	2013	-0.779308	0	S	0	20.6639	0.162718	0.128807	-0.319888	2.3979	36.36	0	25.081	3.09104	0	上海市	上海市	139165	13916500	47
600115	2013	0.316613	1.94591	G	1	25.6489	0.809178	0.0137611	0.0285148	2.3979	45.45	0	40.0254	2.83321	0.0001	上海市	上海市	139165	13916500	36
600846	2013	-1.69845	0	E	1	22.6035	0.653824	0.0424597	0.591901	2.19722	44.44	0	23.3772	2.99573	0	上海市	上海市	139165	13916500	34
600895	2013	-1.09695	1.38629	S	1	23.6298	0.601644	0.05421	-0.152903	1.79176	50	0	53.5822	2.89037	0.014	上海市	上海市	139165	13916500	47
600836	2013	-1.5646	0	C23	0	21.9228	0.823659	0.0240775	0.28752	2.19722	33.33	0	26.21	2.99573	0.0212	上海市	上海市	139165	13916500	12
603128	2013	-0.392305	0.693147	G	0	21.7934	0.557385	0.045661	0.139906	2.19722	33.33	0	58.5	0.693147	0	上海市	上海市	139165	13916500	36
2561	2013	-0.854122	2.3979	F	1	21.5217	0.199825	0.155293	0.00190682	2.19722	33.33	0	30.3718	1.09861	10.4737	上海市	上海市	139165	13916500	35
600841	2013	0.888586	0	C34	0	22.423	0.393054	0.0360307	-0.0162061	2.19722	33.33	0	48.0509	2.99573	0.0111	上海市	上海市	139165	13916500	23
600623	2013	-0.292329	0	C29	1	23.1513	0.635938	0.0652958	0.184323	1.94591	42.86	0	65.6575	3.09104	0.0032	上海市	上海市	139165	13916500	18
600597	2013	0.0937622	1.38629	C14	1	23.1715	0.565719	0.0728445	0.182637	1.94591	57.14	0	29.9306	2.48491	0.1446	上海市	上海市	139165	13916500	4
2058	2013	-0.537622	0	C40	0	19.9609	0.194866	0.0330317	0.0559326	2.19722	33.33	0	16.2992	2.07944	0.0497	上海市	上海市	139165	13916500	29
600151	2013	-0.801496	1.38629	C39	1	22.7802	0.514219	0.0304687	1.19621	2.19722	33.33	0	31.8635	2.77259	0.0069	上海市	上海市	139165	13916500	28
600689	2013	-0.961192	1.60944	C17	1	20.6021	0.624257	-0.0229301	-0.368313	2.19722	33.33	0	25.9508	3.04452	0.0067	上海市	上海市	139165	13916500	6
300153	2013	1.58054	3.29584	C38	0	20.7973	0.14286	0.0101707	0.044037	2.19722	33.33	0	52.575	1.38629	0.1375	上海市	上海市	139165	13916500	27
2022	2013	-0.166214	0	C27	0	21.0382	0.118289	0.255616	0.0993935	1.94591	42.86	0	9.0862	2.30259	14.5593	上海市	上海市	139165	13916500	16
600692	2013	-1.22061	0.693147	G	1	20.8815	0.548868	0.0406758	-0.244314	1.79176	33.33	0	32.5052	3.04452	0.0122	上海市	上海市	139165	13916500	36
300171	2013	0.709481	0.693147	C35	0	22.0526	0.362728	0.077027	0.242454	2.19722	33.33	0	64.125	1.09861	65.625	上海市	上海市	139165	13916500	24
600824	2013	-0.645213	2.3979	F	1	21.5956	0.299293	0.112663	0.144055	2.07944	37.5	0	39.0404	2.99573	0.0141	上海市	上海市	139165	13916500	35
601616	2013	0.403495	2.3979	C38	0	21.9062	0.213053	0.0142616	0.210193	2.3979	36.36	0	27.9068	1.09861	7.9717	上海市	上海市	139165	13916500	27
600835	2013	-1.75435	0	C34	0	24.0236	0.702555	0.0689593	0.121952	1.94591	42.86	0	47.3454	2.99573	0.0004	上海市	上海市	139165	13916500	23
600662	2013	-1.17621	0	G	1	22.5642	0.513799	0.0483389	0.0632716	2.19722	33.33	0	47.8771	3.04452	0.0027	上海市	上海市	139165	13916500	36
600636	2013	-0.785695	0	C26	1	21.9247	0.370237	0.0598339	-0.00050336	2.19722	33.33	0	31.5286	3.04452	0	上海市	上海市	139165	13916500	15
600638	2013	-1.04407	0	K	0	22.9685	0.609455	0.0338702	-0.198339	2.19722	33.33	0	14.319	3.04452	0.0043	上海市	上海市	139165	13916500	39
2116	2013	-0.814715	0.693147	M	1	21.9421	0.790225	0.0579294	0.100762	2.48491	33.33	0	54.3157	1.94591	0.7169	上海市	上海市	139165	13916500	41
600018	2013	-0.523615	1.09861	G	1	25.2075	0.36974	0.0987783	-0.00770666	2.19722	33.33	1	40.8017	2.07944	0	上海市	上海市	139165	13916500	36
600665	2013	-1.10043	0	K	1	23.1713	0.793506	0.0348327	0.187601	2.3979	36.36	0	56.5151	3.04452	0.0005	上海市	上海市	139165	13916500	39
600663	2013	-0.335681	1.09861	K	1	24.3749	0.605942	0.0647695	0.291405	2.19722	44.44	0	57.6413	3.04452	0.0045	上海市	上海市	139165	13916500	39
600647	2013	-0.843113	0	K	1	19.9609	0.424594	0.136895	0.00857408	1.79176	33.33	0	40.6821	3.04452	0	上海市	上海市	139165	13916500	39
300236	2013	0.475202	1.09861	C26	0	20.6741	0.164421	0.0636055	0.456764	2.19722	33.33	0	22.3831	1.09861	0	上海市	上海市	139165	13916500	15
601607	2013	-1.69773	2.19722	F	1	24.7542	0.48499	0.0650766	0.149016	2.19722	44.44	0	27.8276	1.38629	0.0115	上海市	上海市	139165	13916500	35
600104	2013	-1.29477	0.693147	C36	1	26.305	0.567145	0.119385	0.177482	2.19722	33.33	0	73.6565	2.83321	0.0007	上海市	上海市	139165	13916500	25
300067	2013	-0.240468	0	C26	0	20.6069	0.100787	0.0707726	0.930823	2.19722	33.33	1	44.0412	1.38629	55.2566	上海市	上海市	139165	13916500	15
300272	2013	0.169984	0	C38	0	20.1439	0.0837283	0.113624	0.292827	1.79176	33.33	0	38.451	1.09861	44.8643	上海市	上海市	139165	13916500	27
600618	2013	1.13036	0	C26	1	22.5138	0.509124	0.023209	0.0998801	2.19722	33.33	0	50.2934	3.09104	0.0013	上海市	上海市	139165	13916500	15
600848	2013	1.76612	0.693147	C40	1	21.3024	0.88338	0.0334307	0.0337649	2.48491	33.33	0	26.8609	2.99573	0.0019	上海市	上海市	139165	13916500	29
2565	2013	-0.532438	0	C22	0	21.8567	0.335336	0.109187	0.357731	2.19722	33.33	1	45.5608	1.09861	45.337	上海市	上海市	139165	13916500	11
300327	2013	1.37552	1.79176	C39	0	20.2687	0.0932519	0.0334691	0.277716	1.94591	42.86	0	30.9779	0.693147	27.6746	上海市	上海市	139165	13916500	28
600616	2013	0.0685736	0.693147	C15	1	21.1879	0.166935	0.0943343	0.0785076	2.19722	33.33	0	34.8826	3.09104	0.0004	上海市	上海市	139165	13916500	5
600278	2013	-1.47049	1.09861	F	1	22.4369	0.4802	0.0396933	-0.00390457	2.19722	33.33	0	70.1617	2.63906	0	上海市	上海市	139165	13916500	35
600009	2013	1.71702	0.693147	G	1	23.7639	0.175496	0.124431	0.104804	2.19722	33.33	0	53.2538	2.77259	0	上海市	上海市	139165	13916500	36
2178	2013	1.10927	3.52636	M	0	20.9043	0.421958	0.061508	0.288287	1.79176	50	0	20.5431	1.94591	0	上海市	上海市	139165	13916500	41
600676	2013	-1.05336	0.693147	G	1	22.6282	0.471187	0.0714916	0.0664334	2.19722	33.33	0	51.013	3.04452	0.0038	上海市	上海市	139165	13916500	36
600500	2013	-0.971682	0.693147	C26	1	24.0884	0.511133	0.0404523	-0.140276	2.19722	44.44	0	55.352	2.63906	0.022	上海市	上海市	139165	13916500	15
600655	2013	-1.53201	2.56495	F	0	23.3405	0.480514	0.118767	0.109622	2.07944	37.5	0	17.2573	3.09104	0.0002	上海市	上海市	139165	13916500	35
300126	2013	1.00024	0.693147	C34	0	20.8617	0.135141	0.0549214	0.115863	2.19722	33.33	1	35.6295	1.38629	49.8812	上海市	上海市	139165	13916500	23
600612	2013	-1.73977	0.693147	C41	1	22.9573	0.585711	0.183754	0.290813	1.79176	33.33	0	42.0884	3.09104	0.006	上海市	上海市	139165	13916500	30
600639	2013	-0.175367	0	K	1	23.0561	0.516481	0.0763881	0.273049	2.19722	44.44	0	43.82	3.04452	0.0002	上海市	上海市	139165	13916500	39
600822	2013	-0.453209	0	F	1	23.0721	0.88338	0.0372544	0.0234222	2.19722	33.33	0	48.1026	2.99573	0	上海市	上海市	139165	13916500	35
600767	2013	0.412771	0	K	0	20.1807	0.407205	-0.0877229	-0.495749	2.19722	33.33	1	29.034	2.89037	0	上海市	上海市	139165	13916500	39
603003	2013	0.225846	0	F	0	20.92	0.355645	-0.0152916	-0.420816	1.94591	42.86	0	57.5472	0.693147	10.9213	上海市	上海市	139165	13916500	35
600649	2013	-1.59042	0	K	1	24.2613	0.55266	0.0614702	-0.302091	2.07944	57.14	0	55.6146	3.04452	0	上海市	上海市	139165	13916500	39
2028	2013	-0.481475	2.19722	C38	0	22.3313	0.311416	0.097347	0.170775	1.94591	42.86	1	18.5197	2.30259	32.4912	上海市	上海市	139165	13916500	27
600026	2013	-0.350284	0	G	1	24.7981	0.62252	-0.021298	0.0210984	2.56495	38.46	0	46.3643	2.48491	0	上海市	上海市	139165	13916500	36
300230	2013	0.381379	0	C29	0	20.3378	0.174314	0.0998923	0.184218	2.07944	37.5	0	44.7212	1.09861	49.6403	上海市	上海市	139165	13916500	18
600320	2013	0.690836	0	C35	1	24.6182	0.700665	0.0155859	0.270959	2.48491	41.67	0	28.8281	2.63906	0.0025	上海市	上海市	139165	13916500	24
600754	2013	-1.01743	0	H	1	22.681	0.38151	0.0868326	0.149152	2.19722	33.33	0	50.3172	2.89037	0.2651	上海市	上海市	139165	13916500	37
600838	2013	-0.170467	1.09861	F	1	20.8034	0.334688	0.0598018	-0.154795	2.07944	37.5	0	19.592	2.99573	0.016	上海市	上海市	139165	13916500	35
300262	2013	1.7485	0	E	0	20.8496	0.531411	0.107441	0.24732	1.94591	42.86	1	52.6792	1.09861	54.7347	上海市	上海市	139165	13916500	34
600640	2013	-1.38561	4.18965	L	1	22.0044	0.179319	0.024833	-0.037886	2.07944	37.5	0	37.5006	3.04452	0	上海市	上海市	139165	13916500	40
600680	2013	0.535054	1.09861	C39	1	21.7	0.50414	0.0186078	0.363047	2.19722	33.33	0	51.4459	3.04452	0.0028	上海市	上海市	139165	13916500	28
600630	2013	-0.553776	1.38629	C17	1	21.6483	0.377806	0.0346518	-0.113192	2.19722	33.33	0	30.083	3.04452	0	上海市	上海市	139165	13916500	6
600626	2013	-0.315274	0	F	1	22.0556	0.387868	0.0738607	0.019605	2.19722	33.33	0	31.0728	3.04452	0.0446	上海市	上海市	139165	13916500	35
600624	2013	-1.59961	1.60944	S	1	21.1558	0.575865	0.0600556	0.0973404	2.07944	37.5	0	22.0017	3.04452	0.0119	上海市	上海市	139165	13916500	47
2278	2013	-0.907299	0	C35	0	21.1863	0.242917	0.0311565	0.0197184	2.19722	33.33	0	17.1297	1.60944	49.0424	上海市	上海市	139165	13916500	24
600508	2013	0.539865	0	B	1	23.2972	0.362292	0.0217082	-0.129793	2.30259	40	0	62.4298	2.56495	0	上海市	上海市	139165	13916500	2
2184	2013	-0.350077	0	C38	0	20.9697	0.330202	0.0458185	0.127803	2.19722	33.33	0	23.5886	1.94591	52.6786	上海市	上海市	139165	13916500	27
601231	2013	-0.126796	0.693147	C39	0	22.8608	0.55168	0.0777277	0.0702686	2.19722	33.33	0	73.6565	0.693147	0	上海市	上海市	139165	13916500	28
600606	2013	-0.507336	0.693147	K	1	22.5412	0.642555	0.0289577	1.02704	2.19722	33.33	0	38.964	3.09104	0.0058	上海市	上海市	139165	13916500	39
600820	2013	-0.872695	0.693147	E	1	24.7673	0.780782	0.0470386	0.0687692	2.3979	36.36	0	52.61	2.99573	0.0003	上海市	上海市	139165	13916500	34
600119	2013	-1.56761	2.07944	G	1	21.4044	0.49982	0.0245974	0.124603	2.19722	33.33	0	38.6133	2.77259	0.0106	上海市	上海市	139165	13916500	36
600073	2013	-1.43357	1.94591	C14	1	22.4387	0.594477	0.0537063	0.321461	2.19722	33.33	0	36.2676	2.83321	0.0053	上海市	上海市	139165	13916500	4
600833	2013	0.274271	1.94591	F	1	20.6357	0.414802	0.0486972	-0.00683196	2.19722	33.33	0	23.3923	2.99573	0	上海市	上海市	139165	13916500	35
600826	2013	-0.0552568	0.693147	F	1	21.8416	0.246448	0.0139952	-0.0657618	2.19722	33.33	0	51.4682	2.99573	0	上海市	上海市	139165	13916500	35
600611	2013	-0.327468	1.09861	G	0	23.0431	0.395346	0.0704056	0.0293282	1.94591	42.86	1	20.759	3.09104	0.0924	上海市	上海市	139165	13916500	36
600210	2013	-1.12604	0	C29	0	23.0882	0.622632	0.0519596	0.0706436	2.19722	33.33	0	22.9948	2.70805	0.4302	上海市	上海市	139165	13916500	18
2636	2013	-0.717889	0	C39	0	21.5997	0.399961	0.0151403	0.111499	2.19722	33.33	1	39.825	1.09861	0.9068	上海市	上海市	139165	13916500	28
2568	2013	1.76612	0	C26	0	20.297	0.055467	0.055511	-0.217778	1.94591	42.86	1	38.8	1.09861	42.825	上海市	上海市	139165	13916500	15
2527	2013	0.341784	1.94591	C38	0	21.3003	0.127453	0.110767	0.190474	2.07944	37.5	0	20.7518	1.38629	45.4411	上海市	上海市	139165	13916500	27
601727	2013	-1.02618	1.09861	C34	1	25.5853	0.669675	0.0445586	0.027741	2.19722	33.33	0	57.7808	1.79176	0	上海市	上海市	139165	13916500	23
600688	2013	1.38602	0	C25	1	24.3319	0.509949	0.0597882	0.241399	2.48491	33.33	1	50.5556	3.04452	0	上海市	上海市	139165	13916500	14
600615	2013	-0.711878	0	K	0	20.2494	0.235786	0.0285438	2.06831	2.19722	33.33	0	24.3789	3.09104	0	上海市	上海市	139165	13916500	39
2669	2013	1.15278	0	C26	0	20.2974	0.136138	0.0669119	0.300479	2.19722	33.33	1	17.9721	0.693147	40.9191	上海市	上海市	139165	13916500	15
2451	2013	1.41919	0	C38	0	20.9291	0.478961	0.0367794	0.128154	1.94591	42.86	1	66.3934	1.38629	67.4306	上海市	上海市	139165	13916500	27
600661	2013	-1.516	0.693147	P	1	20.7098	0.563599	0.0465363	0.132659	2.19722	33.33	0	38.4457	3.04452	0.0098	上海市	上海市	139165	13916500	44
600635	2013	-1.52667	0	D	0	23.0991	0.553197	0.0485441	0.0567489	2.19722	33.33	0	19.9871	3.04452	0.2346	上海市	上海市	139165	13916500	33
600081	2013	-1.35579	1.38629	C36	1	21.6928	0.582197	0.115937	0.258848	2.19722	33.33	0	65	2.83321	0.0006	上海市	上海市	139165	13916500	25
2324	2013	0.543436	1.38629	C29	0	21.4286	0.286045	0.138923	0.411157	2.19722	44.44	1	51.4267	1.60944	56.1679	上海市	上海市	139165	13916500	18
300286	2013	1.0164	1.79176	C40	0	20.0485	0.0986062	0.143103	0.301704	1.94591	42.86	1	21.9891	0.693147	53.0769	上海市	上海市	139165	13916500	29
600490	2013	-0.965187	0	C26	0	22.2	0.312591	0.0706003	0.517821	2.19722	44.44	0	15.0862	2.3979	0	上海市	上海市	139165	13916500	15
601231	2014	-0.333791	1.09861	C39	0	23.2356	0.487084	0.0765102	0.112151	2.19722	33.33	0	73.6565	1.09861	0	上海市	上海市	152386	15238600	28
300272	2014	0.0436576	0	C38	0	20.5834	0.113166	0.110332	0.204148	1.60944	40	0	38.4697	1.38629	44.6974	上海市	上海市	152386	15238600	27
600151	2014	-0.996895	1.38629	C39	1	22.8908	0.56576	0.0281513	0.127407	2.19722	33.33	0	30.2637	2.83321	0.0069	上海市	上海市	152386	15238600	28
2278	2014	-0.970814	0	C35	0	21.3633	0.344916	0.0345412	-0.121986	2.19722	33.33	0	17.1297	1.79176	47.3182	上海市	上海市	152386	15238600	24
600822	2014	-0.483092	0	F	1	22.88	0.860225	0.0441467	-0.285899	2.19722	33.33	0	48.1026	3.04452	0	上海市	上海市	152386	15238600	35
600848	2014	1.76612	0	C40	1	21.2648	0.88338	-0.00587807	-0.0418044	2.19722	33.33	0	26.5024	3.04452	0.0004	上海市	上海市	152386	15238600	29
600708	2014	-1.69921	2.07944	G	1	22.4382	0.650385	0.0796817	0.785933	2.19722	33.33	0	35.8106	2.94444	0.0051	上海市	上海市	152386	15238600	36
600836	2014	-1.49787	0	C23	0	21.8642	0.81632	0.0353107	0.0351525	2.19722	33.33	0	26.21	3.04452	0.0179	上海市	上海市	152386	15238600	12
600320	2014	0.529147	0	C35	1	24.7512	0.733527	0.0278099	0.0805061	2.30259	40	1	28.8281	2.70805	0.0025	上海市	上海市	152386	15238600	24
600688	2014	1.32514	0	C25	1	24.162	0.459256	-0.0153544	-0.115605	2.48491	33.33	1	50.5556	3.09104	0	上海市	上海市	152386	15238600	14
600638	2014	-0.979015	1.09861	K	0	23.0364	0.626147	0.023679	0.220784	2.19722	33.33	0	17.9242	3.09104	0.0043	上海市	上海市	152386	15238600	39
600655	2014	-1.49276	2.3979	F	0	23.3502	0.419335	0.0985697	-0.149621	2.07944	37.5	0	17.2573	3.13549	0.0002	上海市	上海市	152386	15238600	35
600835	2014	-1.76465	0	C34	0	24.1167	0.71071	0.0667555	0.0437963	2.19722	33.33	0	47.3454	3.04452	0	上海市	上海市	152386	15238600	23
600624	2014	-1.53259	0	S	1	21.2266	0.343315	0.042528	0.0591004	2.19722	33.33	0	18.7434	3.09104	0.0101	上海市	上海市	152386	15238600	47
600754	2014	-1.02082	0.693147	H	1	23.1536	0.231895	0.079718	0.0851933	2.19722	33.33	0	50.3172	2.94444	0.1804	上海市	上海市	152386	15238600	37
300230	2014	0.261689	0.693147	C29	0	20.3741	0.151859	0.0978157	0.120332	1.94591	42.86	1	44.7212	1.38629	46.0315	上海市	上海市	152386	15238600	18
300008	2014	-0.607437	1.09861	M	0	20.9999	0.361288	0.057811	2.06831	2.19722	33.33	1	22.5665	1.79176	23.9262	上海市	上海市	152386	15238600	41
600628	2014	0.690661	2.63906	F	1	22.3747	0.497564	0.0796321	-0.0341103	2.19722	33.33	0	25.2115	3.09104	0.0248	上海市	上海市	152386	15238600	35
600170	2014	-1.46206	0.693147	E	1	25.486	0.836245	0.0278382	0.113937	2.19722	33.33	0	60.6802	2.83321	0.0025	上海市	上海市	152386	15238600	34
2568	2014	1.76612	0	C26	0	20.3194	0.055467	0.0831844	0.223686	1.94591	42.86	1	38.8	1.38629	42.825	上海市	上海市	152386	15238600	15
600650	2014	-1.64736	1.38629	G	1	21.961	0.23892	0.0921974	0.0447996	2.19722	33.33	1	38.5393	3.09104	0.004	上海市	上海市	152386	15238600	36
2058	2014	-0.76249	0	C40	0	19.9609	0.156569	0.0300282	-0.0659996	2.19722	33.33	0	12.3005	2.19722	0.0373	上海市	上海市	152386	15238600	29
600626	2014	-1.61762	0	F	1	22.1018	0.384018	0.0532729	0.00963057	2.19722	33.33	0	31.0728	3.09104	0.0377	上海市	上海市	152386	15238600	35
600616	2014	-0.117324	0.693147	C15	1	21.5169	0.128521	0.0481252	-0.0821817	2.07944	37.5	0	34.8999	3.13549	0.0003	上海市	上海市	152386	15238600	5
600115	2014	0.0685207	2.56495	G	1	25.8203	0.819698	0.0425198	0.0197339	2.30259	40	0	40.0254	2.89037	0.0006	上海市	上海市	152386	15238600	36
600675	2014	-1.13283	0.693147	K	1	24.4323	0.81994	0.0242361	-0.34666	2.3979	36.36	0	36.3574	3.09104	0.0411	上海市	上海市	152386	15238600	39
2636	2014	-0.837001	0	C39	0	21.5565	0.419473	0.0196087	-0.0475767	2.19722	33.33	1	39.825	1.38629	0.9068	上海市	上海市	152386	15238600	28
600500	2014	-1.12155	1.38629	C26	1	24.1282	0.52193	0.0563532	-0.175286	2.07944	37.5	0	55.352	2.70805	0.0204	上海市	上海市	152386	15238600	15
600620	2014	-0.735515	0	S	0	20.5729	0.0809017	0.0827689	0.0151989	2.3979	36.36	0	25.081	3.13549	0	上海市	上海市	152386	15238600	47
600018	2014	-0.605256	0	G	1	25.2695	0.361182	0.118374	0.0218876	2.19722	33.33	0	40.8017	2.19722	0	上海市	上海市	152386	15238600	36
600315	2014	-0.272269	1.79176	C26	0	22.4341	0.312349	0.222317	0.193836	2.07944	37.5	1	27.1354	2.63906	0.3038	上海市	上海市	152386	15238600	15
600648	2014	-1.12198	0.693147	F	1	23.9874	0.645826	0.0472533	0.0992138	2.07944	37.5	0	53.0345	3.09104	0.0002	上海市	上海市	152386	15238600	35
600838	2014	-0.0923925	1.38629	F	1	20.7213	0.244218	0.0542914	-0.219415	2.19722	33.33	0	19.592	3.04452	0.0127	上海市	上海市	152386	15238600	35
600605	2014	0.302593	0	F	0	20.648	0.476742	0.0357636	-0.0327405	1.94591	42.86	0	32.8305	3.13549	0	上海市	上海市	152386	15238600	35
300286	2014	0.428544	2.07944	C40	0	20.2473	0.200246	0.133407	0.341276	1.94591	57.14	1	21.9891	1.09861	53.035	上海市	上海市	152386	15238600	29
600851	2014	-1.07487	0	C17	0	22.7064	0.237497	0.069787	-0.120042	2.19722	33.33	0	9.0862	3.04452	0.0004	上海市	上海市	152386	15238600	6
600606	2014	-1.12234	1.09861	K	1	22.7314	0.748251	-0.0367988	-0.545373	2.19722	33.33	0	38.964	3.13549	0.0058	上海市	上海市	152386	15238600	39
600629	2014	-1.47841	0	C30	1	21.1658	0.303847	0.010659	0.273425	1.94591	42.86	0	71.9277	3.09104	0	上海市	上海市	152386	15238600	19
2324	2014	0.383231	1.09861	C29	0	21.5328	0.295811	0.116925	0.184739	2.19722	44.44	1	51.4267	1.79176	55.8635	上海市	上海市	152386	15238600	18
2328	2014	-1.01648	1.60944	C36	0	22.0775	0.314529	0.0536419	0.374014	2.19722	33.33	1	36	1.79176	36.1737	上海市	上海市	152386	15238600	25
2565	2014	-0.740557	0.693147	C22	0	21.9119	0.439794	-0.00666648	0.0447345	2.19722	33.33	1	45.5608	1.38629	44.7596	上海市	上海市	152386	15238600	11
600597	2014	0.13189	1.38629	C14	1	23.2792	0.596405	0.0648074	0.251315	1.94591	57.14	0	29.7812	2.56495	0.1948	上海市	上海市	152386	15238600	4
600634	2014	-1.71556	0	C30	0	22.6363	0.634798	0.0521305	-0.205269	2.30259	40	1	30.946	3.09104	2.6903	上海市	上海市	152386	15238600	19
300126	2014	1.00398	1.60944	C34	0	20.9369	0.153243	0.0470364	0.122326	2.19722	33.33	1	26.3579	1.60944	26.8584	上海市	上海市	152386	15238600	23
600612	2014	-1.76465	1.09861	C41	1	23.1718	0.599942	0.174129	-0.00453658	1.79176	33.33	0	42.0884	3.13549	0.0021	上海市	上海市	152386	15238600	30
2605	2014	0.379107	2.19722	C24	0	21.0955	0.334607	0.132351	0.0580776	1.94591	42.86	0	18.7172	1.38629	42.5457	上海市	上海市	152386	15238600	13
2116	2014	-0.795339	0	M	1	21.8987	0.726633	0.0682803	-0.0499997	2.48491	33.33	0	53.7286	2.07944	0.6752	上海市	上海市	152386	15238600	41
600676	2014	-1.08493	0.693147	G	1	22.7038	0.464039	0.0730943	0.0661236	2.19722	33.33	0	51.013	3.09104	0.0032	上海市	上海市	152386	15238600	36
600420	2014	-0.806284	1.09861	C27	1	22.0607	0.634531	0.098943	0.169843	2.19722	33.33	0	41.6206	2.3979	0	上海市	上海市	152386	15238600	16
600823	2014	-1.33655	0	K	0	24.7991	0.65985	0.0651697	0.250898	2.19722	44.44	0	47.5941	3.04452	0.0516	上海市	上海市	152386	15238600	39
601607	2014	-1.7179	1.60944	F	1	24.8875	0.516648	0.070219	0.181227	2.19722	44.44	0	27.8116	1.60944	0.0141	上海市	上海市	152386	15238600	35
600833	2014	0.299733	1.09861	F	1	20.8011	0.397796	0.0447194	0.0492071	2.19722	33.33	0	23.3923	3.04452	0	上海市	上海市	152386	15238600	35
600150	2014	-1.76465	0	C37	1	24.6704	0.621678	-0.001574	0.275947	2.70805	33.33	0	56.0618	2.83321	0	上海市	上海市	152386	15238600	26
600619	2014	-1.71846	1.09861	C34	1	22.881	0.639894	0.0322617	0.0282148	2.19722	33.33	0	32.7008	3.13549	0.1326	上海市	上海市	152386	15238600	23
601866	2014	-0.0118302	0.693147	G	1	24.7037	0.535358	0.0390466	0.0551079	2.56495	38.46	0	45.8939	2.07944	0.0017	上海市	上海市	152386	15238600	36
2486	2014	0.143724	1.09861	C18	0	21.23	0.367307	0.0364289	-0.0265513	2.19722	33.33	1	22.5568	1.60944	5.0481	上海市	上海市	152386	15238600	7
2451	2014	1.13447	1.38629	C38	0	21.1808	0.569306	0.0442487	0.460929	1.94591	42.86	0	61.612	1.60944	8.3003	上海市	上海市	152386	15238600	27
600630	2014	-0.54174	1.09861	C17	1	21.5593	0.292332	0.037807	-0.0147721	2.19722	33.33	0	30.083	3.09104	0	上海市	上海市	152386	15238600	6
600611	2014	-0.37249	1.60944	G	0	23.1427	0.382701	0.0657769	-0.0931751	1.94591	42.86	1	20.759	3.13549	0.0924	上海市	上海市	152386	15238600	36
600555	2014	-0.787799	1.09861	K	0	21.9309	0.492947	0.0265387	-0.541737	2.19722	33.33	0	13.77	2.63906	0	上海市	上海市	152386	15238600	39
2669	2014	1.16208	0	C26	0	20.4692	0.197794	0.119107	0.641737	2.19722	33.33	1	17.9721	1.09861	35.3518	上海市	上海市	152386	15238600	15
600841	2014	0.8386	0	C34	0	22.4041	0.360688	0.0229301	-0.0684269	2.07944	37.5	0	48.0509	3.04452	0.0092	上海市	上海市	152386	15238600	23
2252	2014	0.261856	0	C27	0	22.9618	0.0805123	0.11239	1.65883	2.19722	33.33	0	31.9487	1.94591	4.432	上海市	上海市	152386	15238600	16
300129	2014	0.0111084	0	C38	0	21.7425	0.381791	0.0504116	0.332575	2.3979	36.36	0	9.0862	1.60944	37.9038	上海市	上海市	152386	15238600	27
2346	2014	-0.166944	0	C30	0	21.3606	0.24215	0.0733303	1.48611	2.19722	33.33	0	62.5186	1.60944	21.6291	上海市	上海市	152386	15238600	19
600826	2014	0.126025	0	F	1	22.404	0.244269	0.155777	0.119168	2.19722	33.33	1	51.4183	3.04452	0	上海市	上海市	152386	15238600	35
300222	2014	-0.709225	2.94444	C38	0	21.2847	0.24416	0.0681846	0.845112	2.19722	33.33	1	40.3295	1.38629	42.626	上海市	上海市	152386	15238600	27
300061	2014	-0.517861	1.60944	C41	0	20.4612	0.412654	0.0839556	0.479864	2.19722	33.33	1	55.995	1.60944	55.995	上海市	上海市	152386	15238600	30
600210	2014	-1.0597	0.693147	C29	0	23.1024	0.63716	0.046966	-0.0144576	2.19722	33.33	0	22.9948	2.77259	0.4302	上海市	上海市	152386	15238600	18
300236	2014	-0.103734	1.09861	C26	0	20.7633	0.176491	0.0765101	0.801395	2.19722	33.33	0	21.2963	1.38629	10.6464	上海市	上海市	152386	15238600	15
600614	2014	-1.3807	2.19722	C27	0	22.5625	0.576849	0.0380953	-0.0120011	2.07944	37.5	0	28.4778	3.13549	0.744	上海市	上海市	152386	15238600	16
600171	2014	1.20952	1.09861	C39	1	21.3415	0.111895	0.019143	-0.200871	1.94591	42.86	1	26.4467	2.83321	0	上海市	上海市	152386	15238600	28
2454	2014	0.296309	0.693147	C36	0	22.0441	0.344732	0.102035	0.284065	2.19722	33.33	0	50.1013	1.60944	41.6691	上海市	上海市	152386	15238600	25
300180	2014	0.988468	0	C29	0	21.2932	0.197377	0.0812461	0.335508	1.94591	42.86	0	14.8734	1.38629	3.7126	上海市	上海市	152386	15238600	18
600508	2014	0.581892	0	B	1	23.3649	0.391749	0.00636587	-0.249304	2.19722	33.33	0	62.4298	2.63906	0	上海市	上海市	152386	15238600	2
600661	2014	-1.57158	0.693147	P	1	21.2673	0.459566	0.0707361	1.06234	2.3979	36.36	0	25.7728	3.09104	0.0066	上海市	上海市	152386	15238600	44
600623	2014	-0.541777	0	C29	1	23.3916	0.655444	0.074692	0.0277964	1.94591	42.86	0	65.6575	3.13549	0.0022	上海市	上海市	152386	15238600	18
2269	2014	0.673774	2.3979	C18	0	22.6673	0.47951	0.0548331	-0.160825	1.60944	40	1	60.1682	1.94591	0.5935	上海市	上海市	152386	15238600	7
600649	2014	-1.59458	0	K	1	24.4519	0.589833	0.0750235	0.402133	2.3979	45.45	1	45.6146	3.09104	0	上海市	上海市	152386	15238600	39
600636	2014	-1.05105	0	C26	1	22.0794	0.456487	0.0366308	0.198758	2.19722	33.33	0	31.5286	3.09104	0	上海市	上海市	152386	15238600	15
600530	2014	-0.0398789	0.693147	C27	1	21.7421	0.199467	0.0551218	-0.0543183	2.3979	36.36	0	17.8461	2.63906	0.1241	上海市	上海市	152386	15238600	16
603003	2014	-0.0600499	0	F	0	21.2576	0.526	0.0200061	0.172737	1.94591	42.86	0	57.9912	1.09861	10.9213	上海市	上海市	152386	15238600	35
601727	2014	-1.12659	0	C34	1	25.69	0.68356	0.0418673	-0.0306813	2.19722	33.33	0	56.9352	1.94591	0	上海市	上海市	152386	15238600	23
600832	2014	-1.33136	1.09861	N	1	23.5926	0.406597	0.113275	0.267343	2.56495	38.46	0	55.3239	3.04452	0.0106	上海市	上海市	152386	15238600	42
600009	2014	1.71191	0	G	1	23.8594	0.182046	0.12373	0.102731	2.19722	33.33	0	53.2538	2.83321	0	上海市	上海市	152386	15238600	36
600827	2014	-1.3484	3.71357	F	1	24.519	0.562769	0.0383828	0.000665252	2.56495	38.46	0	43.6736	3.04452	0.0002	上海市	上海市	152386	15238600	35
2178	2014	1.14672	3.85015	M	0	21.0294	0.412339	0.0552462	0.0622395	1.79176	50	1	19.5571	2.07944	18.7315	上海市	上海市	152386	15238600	41
600119	2014	-1.55114	1.60944	G	1	21.4481	0.521372	0.0266739	-0.020601	2.19722	33.33	0	37.6377	2.83321	0.0046	上海市	上海市	152386	15238600	36
2184	2014	-0.53582	1.09861	C38	0	21.1605	0.428429	0.0627774	0.0786765	2.19722	33.33	0	23.5886	2.07944	52.3363	上海市	上海市	152386	15238600	27
600662	2014	-1.12072	1.79176	G	1	22.5505	0.482669	0.0524195	0.1234	2.19722	33.33	0	47.8771	3.09104	0.0027	上海市	上海市	152386	15238600	36
601616	2014	0.379645	1.60944	C38	0	21.8502	0.168839	0.0130819	-0.19386	2.07944	37.5	1	27.9068	1.38629	4.3383	上海市	上海市	152386	15238600	27
600741	2014	-1.64384	0.693147	C36	1	24.8702	0.549072	0.1202	0.0669718	2.19722	33.33	0	60.0979	2.94444	0.0038	上海市	上海市	152386	15238600	25
300327	2014	1.49096	2.89037	C39	0	20.2721	0.0915917	0.0289033	0.0989016	1.94591	42.86	0	30.9779	1.09861	27.6542	上海市	上海市	152386	15238600	28
600846	2014	-1.66903	0	E	1	22.6226	0.639529	0.0516277	0.112452	2.19722	44.44	0	23.3772	3.04452	0	上海市	上海市	152386	15238600	34
600026	2014	-1.05886	0	G	1	24.9091	0.65555	0.0242163	0.0826703	2.63906	35.71	0	41.2652	2.56495	0	上海市	上海市	152386	15238600	36
600073	2014	-1.3903	1.38629	C14	1	22.5729	0.500862	0.0338994	0.0179132	2.19722	33.33	0	31.8201	2.89037	0.0046	上海市	上海市	152386	15238600	4
600692	2014	-1.41025	1.09861	G	1	21.4111	0.713047	0.0373584	0.0189316	1.79176	33.33	0	32.5052	3.09104	0.0092	上海市	上海市	152386	15238600	36
600665	2014	-0.900847	0	K	1	23.3636	0.813447	0.0303885	0.194812	2.3979	36.36	0	56.5151	3.09104	0.0005	上海市	上海市	152386	15238600	39
2028	2014	-0.485885	1.60944	C38	0	22.416	0.306745	0.10715	0.0843975	1.94591	42.86	1	18.3579	2.3979	32.2463	上海市	上海市	152386	15238600	27
600679	2014	-1.19675	0	C37	1	20.9158	0.428668	0.064805	-0.139943	1.94591	42.86	0	33.1302	3.09104	0	上海市	上海市	152386	15238600	26
600819	2014	-1.17917	0	C30	1	22.7976	0.510463	0.0217856	0.150058	1.94591	42.86	0	27.6882	3.04452	0	上海市	上海市	152386	15238600	19
600767	2014	0.336385	1.60944	K	0	20.2373	0.35501	0.0629297	-0.306149	2.07944	33.33	1	20.0018	2.94444	0	上海市	上海市	152386	15238600	39
600081	2014	-1.50308	0.693147	C36	1	22.1686	0.659305	0.13767	0.590041	2.19722	33.33	0	65	2.89037	0.0005	上海市	上海市	152386	15238600	25
600618	2014	1.34279	0	C26	1	22.4733	0.607928	-0.0785732	0.00590714	2.19722	33.33	0	50.2934	3.13549	0.0023	上海市	上海市	152386	15238600	15
300262	2014	0.989676	0	E	0	20.897	0.489131	0.102693	-0.222262	1.94591	42.86	1	50.8051	1.38629	52.472	上海市	上海市	152386	15238600	34
600641	2014	-0.959804	0	K	0	22.6975	0.472928	0.0860515	-0.00092602	2.19722	33.33	0	50.5446	3.09104	0.0507	上海市	上海市	152386	15238600	39
300153	2014	1.56603	3.04452	C38	0	20.8643	0.184586	0.0208459	0.362031	2.19722	33.33	0	49.45	1.60944	0.1031	上海市	上海市	152386	15238600	27
2561	2014	-0.853174	2.19722	F	1	21.5658	0.187149	0.156812	-0.0173942	2.19722	33.33	0	30.3718	1.38629	7.4016	上海市	上海市	152386	15238600	35
600615	2014	-0.901941	0	C33	0	20.2792	0.234349	0.0264409	-0.0789608	1.94591	42.86	0	24.3789	3.13549	0	上海市	上海市	152386	15238600	22
600895	2014	-1.06914	1.79176	S	1	23.5967	0.577474	0.0533584	0.564683	1.94591	42.86	0	53.5822	2.94444	0.0101	上海市	上海市	152386	15238600	47
600635	2014	-1.55919	0	D	0	23.2333	0.56392	0.0499987	0.0663251	2.19722	33.33	0	19.9871	3.09104	0.2189	上海市	上海市	152386	15238600	33
600663	2014	-0.339932	1.38629	K	1	24.5436	0.665861	0.061184	0.134643	2.07944	37.5	0	56.6914	3.09104	0.0041	上海市	上海市	152386	15238600	39
603128	2014	-0.320184	1.94591	G	0	21.8569	0.547502	0.0578268	-0.0663776	2.19722	33.33	0	58.5	1.09861	0	上海市	上海市	152386	15238600	36
600820	2014	-1.01728	0.693147	E	1	24.7977	0.728638	0.0488477	0.0817268	2.3979	36.36	0	43.4608	3.04452	0.0003	上海市	上海市	152386	15238600	34
600019	2014	0.160727	3.21888	C31	1	26.1555	0.456797	0.0385025	-0.011992	2.30259	40	0	73.6565	2.70805	0.0364	上海市	上海市	152386	15238600	20
600196	2014	-1.5546	0.693147	C27	0	24.2882	0.459394	0.0955646	0.202985	2.3979	36.36	0	39.8268	2.83321	0.1212	上海市	上海市	152386	15238600	16
2527	2014	0.0358309	2.89037	C38	0	21.6294	0.175205	0.103563	0.304336	2.19722	33.33	1	18.5506	1.60944	45.5819	上海市	上海市	152386	15238600	27
2162	2014	0.373377	0	C30	0	21.5229	0.634306	0.037316	-0.0537627	2.19722	44.44	0	49.6164	2.07944	0.0471	上海市	上海市	152386	15238600	19
600843	2014	-1.36849	0.693147	C35	1	21.7285	0.401237	0.126725	0.0867232	2.19722	33.33	1	19.2121	3.04452	0.0172	上海市	上海市	152386	15238600	24
600639	2014	-0.0574304	1.60944	K	1	23.2422	0.495296	0.0719303	0.339896	2.19722	44.44	0	43.82	3.09104	0.0008	上海市	上海市	152386	15238600	39
600680	2014	0.359505	0	C39	1	21.8549	0.574257	0.0147001	0.0108945	2.19722	33.33	0	51.4185	3.09104	0.0028	上海市	上海市	152386	15238600	28
600104	2014	-1.35278	0	C36	1	26.305	0.55408	0.107859	0.112483	2.19722	33.33	0	73.6565	2.89037	0.0001	上海市	上海市	152386	15238600	25
300067	2014	-0.178007	1.79176	C26	0	20.7498	0.12798	0.13552	0.472858	1.94591	42.86	1	43.9177	1.60944	45.4691	上海市	上海市	152386	15238600	15
300171	2014	0.504976	1.38629	C35	0	22.1507	0.357839	0.0890896	0.232659	2.19722	33.33	1	62.5132	1.38629	64.1255	上海市	上海市	152386	15238600	24
2527	2015	-0.313469	2.56495	C38	0	21.9509	0.343794	0.0722145	0.154748	2.19722	33.33	1	18.8066	1.79176	45.1331	上海市	上海市	160077	16007700	27
600619	2015	-1.698	1.09861	C34	1	23.0831	0.55542	0.0258317	-0.133979	2.19722	33.33	0	25.2055	3.17805	3.9287	上海市	上海市	160077	16007700	23
600679	2015	-1.01732	0.693147	C37	1	21.2413	0.254574	0.00754508	-0.243945	1.79176	50	0	29.1286	3.13549	0	上海市	上海市	160077	16007700	26
300272	2015	-0.204481	0	C38	0	20.9608	0.295109	0.0756122	0.219096	1.60944	40	0	38.4798	1.60944	44.1951	上海市	上海市	160077	16007700	27
600508	2015	0.723235	1.09861	B	1	23.3385	0.381146	0.00834275	-0.219038	2.07944	37.5	0	62.4298	2.70805	0	上海市	上海市	160077	16007700	2
600825	2015	-1.41978	2.94444	R	1	22.1872	0.404357	-0.0174159	-0.120909	2.19722	33.33	0	27.7095	3.09104	0.0089	上海市	上海市	160077	16007700	46
300286	2015	0.361223	2.3979	C40	0	20.3269	0.195889	0.10498	0.0835792	1.94591	57.14	1	19.6938	1.38629	48.1897	上海市	上海市	160077	16007700	29
600688	2015	1.30548	0	C25	1	24.0563	0.28143	0.150853	-0.209227	2.48491	33.33	1	50.5556	3.13549	0	上海市	上海市	160077	16007700	14
300230	2015	-0.805077	0	C29	0	21.2431	0.354735	0.0925891	1.32577	2.19722	33.33	1	35.3875	1.60944	54.3987	上海市	上海市	160077	16007700	18
300067	2015	-0.138511	3.46574	C26	0	21.0399	0.292386	0.0671239	-0.0755846	1.79176	50	1	43.8402	1.79176	45.2138	上海市	上海市	160077	16007700	15
600634	2015	-1.54586	0	C30	0	22.6168	0.608199	0.050427	-0.347897	2.19722	33.33	1	30.9834	3.13549	2.5079	上海市	上海市	160077	16007700	19
2324	2015	-0.501904	1.09861	C29	0	21.7942	0.369612	0.1486	0.375985	2.19722	44.44	1	51.4267	1.94591	54.7543	上海市	上海市	160077	16007700	18
601231	2015	-0.380388	2.56495	C39	0	23.2906	0.477494	0.0606904	0.343355	2.19722	33.33	0	73.6565	1.38629	0	上海市	上海市	160077	16007700	28
300327	2015	1.46932	3.4012	C39	0	20.4225	0.170431	0.0622732	0.108599	1.94591	42.86	0	30.4533	1.38629	27.1348	上海市	上海市	160077	16007700	28
2328	2015	-1.03122	2.30259	C36	0	22.0812	0.298121	0.0447929	0.0804193	2.19722	33.33	1	36.2625	1.94591	36.4208	上海市	上海市	160077	16007700	25
600210	2015	-1.10443	2.19722	C29	0	23.1024	0.59952	0.0480782	-0.013127	2.19722	33.33	0	27.0565	2.83321	0.4075	上海市	上海市	160077	16007700	18
600503	2015	-1.09553	3.04452	K	0	22.4129	0.32552	0.010373	0.04434	2.07944	37.5	0	9.0862	2.63906	0.0156	上海市	上海市	160077	16007700	39
2158	2015	1.04733	0	C34	0	21.547	0.192609	0.101679	-0.101706	2.19722	33.33	1	32.9683	2.19722	0.1731	上海市	上海市	160077	16007700	23
600605	2015	0.10741	0	F	0	20.9561	0.559983	0.0326212	-0.132266	1.94591	42.86	0	32.8305	3.17805	0	上海市	上海市	160077	16007700	35
2278	2015	-0.832062	0.693147	C35	0	21.2815	0.296973	0.0021034	-0.085708	2.19722	33.33	0	13.074	1.94591	10.2972	上海市	上海市	160077	16007700	24
600490	2015	-1.22744	1.09861	C32	0	22.2315	0.225007	0.0129333	-0.170518	2.07944	50	0	15.0862	2.56495	0.0141	上海市	上海市	160077	16007700	21
600661	2015	-1.55312	0	P	1	21.3443	0.513065	0.0301353	-0.000342196	2.3979	36.36	0	23.8428	3.13549	1.58	上海市	上海市	160077	16007700	44
600530	2015	0.0811892	2.77259	C27	0	21.7121	0.270338	0.0553176	-0.254393	2.3979	36.36	0	18.3569	2.70805	0.2404	上海市	上海市	160077	16007700	16
300398	2015	0.635548	1.38629	C26	0	20.7191	0.263142	0.134732	0.0736925	2.19722	33.33	1	53.7975	0.693147	60.343	上海市	上海市	160077	16007700	15
300180	2015	0.884327	0.693147	C29	0	21.6955	0.42303	0.0610233	0.171743	1.94591	42.86	0	14.8734	1.60944	3.7011	上海市	上海市	160077	16007700	18
600320	2015	0.644644	0	C35	1	24.8012	0.732524	0.0313389	-0.071682	2.56495	38.46	0	28.8281	2.77259	0.0025	上海市	上海市	160077	16007700	24
600819	2015	-1.17714	0	C30	1	22.8277	0.576628	-0.0379809	-0.0408982	1.94591	42.86	0	27.6882	3.09104	0	上海市	上海市	160077	16007700	19
600827	2015	-1.36754	3.85015	F	1	24.4935	0.549517	0.0357195	-0.0527777	2.48491	41.67	0	43.6736	3.09104	0	上海市	上海市	160077	16007700	35
600841	2015	0.813725	0	C34	1	22.3946	0.346323	0.00792755	-0.221004	2.19722	33.33	0	48.0509	3.09104	0.015	上海市	上海市	160077	16007700	23
600623	2015	-1.25143	1.60944	C26	1	24.2133	0.426921	0.0465659	1.75728	1.94591	42.86	0	72.1529	3.17805	0.0009	上海市	上海市	160077	16007700	15
2486	2015	-0.0265471	1.09861	C18	0	21.1985	0.421157	-0.0526316	-0.196863	2.19722	33.33	1	19.6142	1.79176	4.0625	上海市	上海市	160077	16007700	7
2184	2015	-0.696319	1.09861	C38	0	21.3855	0.517863	0.0673453	0.128161	2.19722	33.33	0	23.5886	2.19722	51.4646	上海市	上海市	160077	16007700	27
2178	2015	0.279578	3.52636	M	0	21.4727	0.401263	0.0742976	0.354748	1.94591	42.86	1	18.4602	2.19722	19.5823	上海市	上海市	160077	16007700	41
2605	2015	0.361125	0.693147	C24	0	21.0953	0.268005	0.0928239	0.08034	1.94591	42.86	0	18.8509	1.60944	42.5246	上海市	上海市	160077	16007700	13
300171	2015	0.490456	0	C35	0	22.125	0.274288	0.092882	0.23585	2.19722	33.33	1	60.629	1.60944	62.2414	上海市	上海市	160077	16007700	24
2451	2015	0.640975	3.13549	C38	0	21.3216	0.614285	0.033516	-0.10832	1.94591	42.86	1	59.7905	1.79176	7.8731	上海市	上海市	160077	16007700	27
600171	2015	1.29012	2.07944	C39	1	21.4498	0.10481	0.0128595	0.0455394	1.94591	42.86	0	26.4467	2.89037	0	上海市	上海市	160077	16007700	28
603128	2015	-0.311705	2.70805	G	1	21.8427	0.493126	0.0709435	0.00139125	2.19722	33.33	0	57.8958	1.38629	0.3614	上海市	上海市	160077	16007700	36
600838	2015	-0.0784167	0.693147	F	1	21.0935	0.204832	0.080917	-0.174321	2.19722	33.33	0	19.592	3.09104	0.0102	上海市	上海市	160077	16007700	35
2568	2015	-1.181	0	C26	0	21.3218	0.452397	0.255616	2.06831	1.94591	42.86	1	47.6828	1.60944	51.8929	上海市	上海市	160077	16007700	15
600636	2015	-1.12029	1.60944	C26	1	22.2428	0.273408	-0.0624673	-0.0935911	2.07944	37.5	0	31.6	3.13549	0.0053	上海市	上海市	160077	16007700	15
300129	2015	0.0996928	0	C38	0	21.8579	0.368769	0.0660669	0.11041	2.3979	36.36	0	9.0862	1.79176	33.4628	上海市	上海市	160077	16007700	27
300153	2015	0.883538	2.99573	C38	0	21.0292	0.258582	0.0436399	0.288118	2.19722	33.33	0	46.6375	1.79176	0.2016	上海市	上海市	160077	16007700	27
2269	2015	0.753336	2.19722	C18	0	22.6627	0.553672	-0.00226841	-0.0492365	1.60944	40	1	50.3755	2.07944	0.5344	上海市	上海市	160077	16007700	7
2561	2015	-0.852818	2.30259	F	1	21.605	0.175222	0.147291	-0.0321978	1.94591	42.86	0	30.3718	1.60944	6.2254	上海市	上海市	160077	16007700	35
600196	2015	-1.51436	2.83321	C27	0	24.3661	0.458934	0.103948	0.0484899	2.3979	36.36	0	39.7844	2.89037	0.1644	上海市	上海市	160077	16007700	16
300008	2015	-0.470886	0.693147	M	0	21.2551	0.445479	0.0486974	0.413589	2.19722	33.33	1	22.3059	1.94591	23.811	上海市	上海市	160077	16007700	41
600895	2015	-1.1403	1.09861	S	1	23.6427	0.572482	0.0530453	-0.194204	1.79176	50	0	50.7549	2.99573	0.0107	上海市	上海市	160077	16007700	47
600833	2015	0.289117	2.07944	F	1	20.9304	0.36341	0.0422907	0.0538714	2.19722	33.33	0	23.3923	3.09104	0	上海市	上海市	160077	16007700	35
600073	2015	-1.51196	1.79176	C14	1	22.7632	0.533884	0.0476567	0.158212	2.19722	33.33	0	31.8201	2.94444	0.0024	上海市	上海市	160077	16007700	4
2636	2015	-0.987988	0	C39	0	21.7117	0.482684	0.0232955	0.125571	2.19722	33.33	1	39.825	1.60944	0.9042	上海市	上海市	160077	16007700	28
600639	2015	0.195978	0.693147	K	1	23.5969	0.486013	0.0490833	-0.21659	2.19722	44.44	0	49.3652	3.13549	0.0007	上海市	上海市	160077	16007700	39
600676	2015	-1.15389	0.693147	G	1	22.7187	0.436776	0.0749103	-0.0810874	2.19722	33.33	0	30.3609	3.13549	0.0032	上海市	上海市	160077	16007700	36
2162	2015	0.188837	0	C30	0	21.4858	0.619012	0.0335834	-0.19067	2.19722	44.44	0	49.6164	2.19722	0.0471	上海市	上海市	160077	16007700	19
300222	2015	-0.872538	3.29584	C38	0	21.5064	0.324466	0.0858188	0.395564	2.19722	33.33	1	37.5778	1.60944	41.6835	上海市	上海市	160077	16007700	27
600119	2015	-1.52585	1.94591	G	1	21.567	0.523954	0.0485555	0.539947	2.19722	33.33	0	38.5707	2.89037	0.046	上海市	上海市	160077	16007700	36
300126	2015	0.862687	2.07944	C34	0	20.9592	0.172872	-0.00517743	-0.173207	2.19722	33.33	1	26.3579	1.79176	26.7838	上海市	上海市	160077	16007700	23
600748	2015	-1.41957	0	K	1	24.0292	0.797891	0.0548528	0.740467	1.94591	42.86	0	63.65	2.99573	0.0084	上海市	上海市	160077	16007700	39
600846	2015	-1.71948	0	E	1	22.8614	0.632108	0.0402579	-0.207517	2.07944	50	1	23.3772	3.09104	0	上海市	上海市	160077	16007700	34
603003	2015	-1.06997	3.2581	F	0	21.7679	0.748156	-0.0569444	1.05923	1.94591	42.86	0	57.9912	1.38629	9.9525	上海市	上海市	160077	16007700	35
600663	2015	-0.540648	0.693147	K	1	24.6831	0.690369	0.0686672	0.100541	2.19722	44.44	0	56.4178	3.13549	0.0062	上海市	上海市	160077	16007700	39
300039	2015	1.30656	0.693147	C27	0	21.6098	0.173554	0.135091	-0.0575853	2.19722	33.33	0	29.6719	1.79176	31.9761	上海市	上海市	160077	16007700	16
300262	2015	0.805127	0	E	0	21.2931	0.608585	0.0827415	0.936792	1.94591	42.86	0	49.8681	1.60944	51.1071	上海市	上海市	160077	16007700	34
2346	2015	-0.497634	1.09861	C38	0	21.4169	0.255964	0.0714222	-0.0555528	2.19722	33.33	0	62.5186	1.79176	21.6291	上海市	上海市	160077	16007700	27
2058	2015	-0.721477	0	C40	0	19.9609	0.181538	-0.0464032	-0.205958	2.19722	33.33	0	15.0025	2.30259	0.028	上海市	上海市	160077	16007700	29
600018	2015	-0.677268	1.94591	G	1	25.3135	0.318433	0.111007	0.0254399	2.07944	37.5	0	31.3597	2.30259	0	上海市	上海市	160077	16007700	36
2506	2015	0.710128	1.79176	C39	0	23.4169	0.757684	0.0629596	1.32797	2.19722	33.33	1	28.191	1.79176	0	上海市	上海市	160077	16007700	28
600616	2015	-0.214775	0.693147	C15	1	21.6256	0.200235	0.0445526	0.133468	2.19722	33.33	0	34.8805	3.17805	0.0003	上海市	上海市	160077	16007700	5
300061	2015	-0.473029	1.09861	C41	0	20.538	0.416985	0.0924673	0.118735	2.19722	33.33	1	55.1988	1.79176	55.607	上海市	上海市	160077	16007700	30
600009	2015	1.73027	0	G	1	23.9674	0.192739	0.131344	0.0929453	2.19722	33.33	0	53.2538	2.89037	0	上海市	上海市	160077	16007700	36
600638	2015	-1.16452	1.09861	K	0	22.9617	0.580497	0.0336692	0.180525	1.94591	42.86	0	17.9242	3.13549	0.0014	上海市	上海市	160077	16007700	39
600628	2015	0.618064	2.70805	F	1	22.2887	0.457015	0.043178	-0.0655574	2.19722	33.33	0	25.2115	3.13549	0.0248	上海市	上海市	160077	16007700	35
600618	2015	1.32248	0	C26	1	22.3018	0.531757	0.047158	-0.120383	2.19722	33.33	0	50.2934	3.17805	0.0054	上海市	上海市	160077	16007700	15
600836	2015	-1.43534	1.38629	C23	0	22.0306	0.744665	0.0297114	-0.222609	2.19722	33.33	0	26.6723	3.09104	0.0169	上海市	上海市	160077	16007700	12
600680	2015	0.421223	0	C39	1	21.8504	0.607835	-0.0189899	-0.30319	2.19722	33.33	0	50.2513	3.13549	0	上海市	上海市	160077	16007700	28
2565	2015	-0.886083	2.30259	C22	0	21.9555	0.43054	0.0645581	-0.0460033	1.94591	42.86	0	45.5647	1.60944	46.0569	上海市	上海市	160077	16007700	11
600315	2015	0.147707	2.19722	C26	0	22.8224	0.297895	0.255616	0.0958273	1.94591	42.86	1	27.0683	2.70805	0.1411	上海市	上海市	160077	16007700	15
600620	2015	-0.654481	0	S	0	22.4087	0.222388	0.0153564	0.212507	2.3979	36.36	0	25.081	3.17805	0	上海市	上海市	160077	16007700	47
603009	2015	0.495029	2.70805	C36	0	20.8197	0.519312	0.0775664	0.113766	1.60944	40	0	51.2052	0.693147	67.4306	上海市	上海市	160077	16007700	25
600662	2015	-1.17783	2.07944	G	1	22.6556	0.483997	0.0523572	0.0367902	2.19722	33.33	0	48.0028	3.13549	0.0027	上海市	上海市	160077	16007700	36
600420	2015	-1.0892	1.60944	C27	1	22.1433	0.610474	0.109348	-0.0242252	2.19722	33.33	0	41.6206	2.48491	0	上海市	上海市	160077	16007700	16
600851	2015	-1.14526	0	C17	0	22.5224	0.205348	0.0278822	-0.0525796	2.19722	33.33	0	9.0862	3.09104	0.0004	上海市	上海市	160077	16007700	6
600822	2015	-0.342413	0.693147	F	1	22.4073	0.88338	-0.206532	-0.180968	2.19722	33.33	0	48.1026	3.09104	0	上海市	上海市	160077	16007700	35
300236	2015	-0.224891	1.09861	C26	0	20.8717	0.218024	0.0442876	-0.020443	2.19722	33.33	0	21.2778	1.60944	11.2556	上海市	上海市	160077	16007700	15
600615	2015	-1.07527	0	C33	0	20.2596	0.241343	0.0126924	0.16014	2.19722	33.33	1	31.9202	3.17805	0	上海市	上海市	160077	16007700	22
600649	2015	-1.57452	1.09861	K	1	24.5033	0.52854	0.114151	0.6178	2.30259	40	1	45.6146	3.13549	0	上海市	上海市	160077	16007700	39
600612	2015	-1.76465	0	C41	1	23.1708	0.530572	0.17794	0.0876307	1.79176	33.33	0	42.0884	3.17805	0.0021	上海市	上海市	160077	16007700	30
300225	2015	1.37756	0	C26	0	20.7923	0.202463	0.0653388	0.013183	2.19722	33.33	0	29.5445	1.60944	30.418	上海市	上海市	160077	16007700	15
600655	2015	-1.47597	2.3979	F	0	23.5656	0.508954	0.0745545	-0.0836121	2.07944	37.5	0	17.2366	3.17805	0.0002	上海市	上海市	160077	16007700	35
2028	2015	-0.544629	1.38629	C38	0	22.5466	0.335835	0.0822857	0.0888284	1.94591	42.86	1	18.1993	2.48491	32.0302	上海市	上海市	160077	16007700	27
600151	2015	-1.02615	1.94591	C39	1	23.1028	0.612229	0.0371641	0.066845	2.19722	33.33	0	30.3437	2.89037	0.0053	上海市	上海市	160077	16007700	28
600630	2015	-0.678174	1.09861	C17	1	21.5982	0.293029	0.0493365	0.0329649	2.19722	33.33	0	30.083	3.13549	0	上海市	上海市	160077	16007700	6
600741	2015	-1.72051	0.693147	C36	1	25.0876	0.572164	0.108917	0.23181	2.19722	33.33	0	60.0979	2.99573	0.0108	上海市	上海市	160077	16007700	25
600767	2015	-0.894418	3.21888	K	0	20.1842	0.375533	-0.106248	-0.545373	1.94591	42.86	1	15.6911	2.99573	0.0216	上海市	上海市	160077	16007700	39
600826	2015	-0.238523	0.693147	F	1	22.2334	0.279117	0.128002	0.725962	2.19722	33.33	0	51.4183	3.09104	0	上海市	上海市	160077	16007700	35
600650	2015	-1.55695	1.09861	G	1	22.3236	0.235908	0.0716427	0.0045604	2.19722	33.33	0	38.5393	3.13549	0	上海市	上海市	160077	16007700	36
600665	2015	-1.05117	0	K	1	23.5766	0.842161	0.0183484	-0.0755037	2.3979	36.36	0	56.5151	3.13549	0.0005	上海市	上海市	160077	16007700	39
600648	2015	-1.08445	1.38629	F	1	24.0997	0.67284	0.037095	0.0172284	2.07944	37.5	0	53.0345	3.13549	0.0001	上海市	上海市	160077	16007700	35
600754	2015	-1.57698	1.09861	H	1	24.0201	0.686436	0.054952	0.909544	2.19722	33.33	0	50.3172	2.99573	0.0393	上海市	上海市	160077	16007700	37
2454	2015	0.199612	0	C36	0	22.198	0.387265	0.0995029	0.187449	2.07944	37.5	0	43.439	1.79176	1.9412	上海市	上海市	160077	16007700	25
600823	2015	-1.33243	0	K	0	24.903	0.622708	0.0660208	0.183596	2.19722	44.44	0	43.7336	3.09104	0.0416	上海市	上海市	160077	16007700	39
600604	2015	-0.582618	2.3979	K	1	22.8986	0.593123	0.0398334	2.06831	1.79176	50	0	50.429	3.17805	0	上海市	上海市	160077	16007700	39
2669	2015	1.1051	0	C26	0	20.6234	0.203583	0.160696	0.378973	2.19722	33.33	0	17.9721	1.38629	15.0198	上海市	上海市	160077	16007700	15
600820	2015	-1.46027	0.693147	E	1	24.8646	0.731488	0.0480341	0.0543377	2.19722	44.44	0	43.4608	3.09104	0.0001	上海市	上海市	160077	16007700	34
600611	2015	-0.277583	2.63906	G	0	23.4113	0.378673	0.0592172	-0.183431	1.79176	50	1	19.8186	3.17805	0.1096	上海市	上海市	160077	16007700	36
600692	2015	-1.59736	1.09861	G	1	21.6451	0.739407	0.0505888	0.105446	1.94591	33.33	0	32.5052	3.13549	0.0092	上海市	上海市	160077	16007700	36
300336	2015	-0.803806	1.79176	R	0	22.0377	0.283348	0.132861	0.65315	1.79176	50	1	24.5559	1.38629	0.9597	上海市	上海市	160077	16007700	46
600835	2015	-1.7174	0	C34	1	24.1195	0.648726	0.0965007	-0.0713895	2.19722	33.33	0	47.3454	3.09104	0	上海市	上海市	160077	16007700	23
600170	2015	-1.48949	1.79176	E	1	25.6805	0.832613	0.0264339	0.103544	2.19722	33.33	0	31.6802	2.89037	0.001	上海市	上海市	160077	16007700	34
600843	2015	-1.54579	1.60944	C35	1	21.8696	0.348355	0.0801567	0.173898	2.19722	33.33	1	19.2121	3.09104	0.0245	上海市	上海市	160077	16007700	24
600555	2015	-0.863656	1.09861	K	0	22.0489	0.530127	0.0254229	2.06831	2.19722	55.56	0	13.77	2.70805	0.0012	上海市	上海市	160077	16007700	39
600500	2015	-1.2808	0	C26	1	24.4206	0.513453	0.0546888	0.133156	1.94591	42.86	0	55.352	2.77259	0.015	上海市	上海市	160077	16007700	15
600624	2015	-1.54863	1.09861	S	1	21.3315	0.38513	0.0415345	-0.287971	2.19722	33.33	0	18.7434	3.13549	0.0101	上海市	上海市	160077	16007700	47
600626	2015	-1.6685	0	F	1	22.2951	0.435083	0.0469734	0.098058	2.19722	33.33	0	31.0728	3.13549	0.0285	上海市	上海市	160077	16007700	35
2252	2015	-0.250856	0.693147	C27	0	23.1705	0.0730045	0.165857	0.52555	2.19722	33.33	0	32.0782	2.07944	4.3906	上海市	上海市	160077	16007700	16
2116	2015	-1.00861	0	M	1	21.9832	0.68764	0.0717476	-0.142073	2.48491	33.33	0	53.139	2.19722	0.5842	上海市	上海市	160077	16007700	41
601607	2015	-1.72387	2.07944	F	1	25.032	0.54525	0.0683095	0.141968	2.19722	44.44	0	27.8232	1.79176	0.0119	上海市	上海市	160077	16007700	35
600629	2015	-1.76465	0.693147	M	1	22.1556	0.816329	0.0748014	2.06831	1.94591	42.86	0	51.0001	3.13549	0	上海市	上海市	160077	16007700	41
600642	2015	-1.58374	0.693147	D	1	24.6661	0.401155	0.0749647	0.127582	2.3979	36.36	0	51.12	3.13549	0.0075	上海市	上海市	160077	16007700	33
600614	2015	-1.46432	1.79176	C32	0	22.8401	0.43915	0.0265109	0.351624	2.07944	37.5	0	19.2994	3.17805	0.61	上海市	上海市	160077	16007700	21
600081	2015	-1.68545	1.09861	C36	1	22.1826	0.644068	0.0773549	-0.0156454	2.19722	33.33	0	65	2.94444	0.0005	上海市	上海市	160077	16007700	25
603006	2015	-0.402894	0	C36	0	20.6547	0.22786	0.154451	0.295165	2.19722	33.33	0	60.6328	0.693147	0.8572	上海市	上海市	160077	16007700	25
600104	2015	-1.44739	1.60944	C36	1	26.305	0.587755	0.0983884	0.0553069	1.94591	42.86	0	73.6565	2.94444	0.0001	上海市	上海市	160077	16007700	25
600597	2015	-0.0340426	1.79176	C14	1	23.4607	0.659273	0.0596219	-0.0496378	1.94591	57.14	0	54.35	2.63906	0.1242	上海市	上海市	160077	16007700	4
600115	2015	0.232163	2.70805	G	1	25.9999	0.807617	0.0720388	0.0456622	2.3979	36.36	0	38.6062	2.94444	0.0005	上海市	上海市	160077	16007700	36
600708	2015	-1.76465	2.83321	K	1	24.6338	0.831522	0.0400804	1.73668	2.3979	36.36	0	38.2222	2.99573	1.6427	上海市	上海市	160077	16007700	39
601727	2015	-1.12389	1.09861	C34	1	25.8116	0.693875	0.0413639	0.0159529	2.19722	33.33	0	54.8214	2.07944	0	上海市	上海市	160077	16007700	23
601616	2015	0.301883	1.60944	C38	0	21.8213	0.153631	0.00233088	-0.129147	2.19722	33.33	1	14.0398	1.60944	3.2977	上海市	上海市	160077	16007700	27
600635	2015	-1.55364	0.693147	D	0	23.3969	0.528369	0.0542823	0.094357	2.3979	36.36	0	20.0682	3.13549	0.1729	上海市	上海市	160077	16007700	33
600150	2015	-1.76465	0	C37	1	24.6616	0.621197	0.00161934	-0.0197651	2.56495	38.46	0	54.3699	2.89037	0	上海市	上海市	160077	16007700	26
600675	2015	-0.948301	0	K	1	24.3238	0.88338	-0.0354814	0.0541845	1.94591	42.86	0	36.3574	3.13549	0.0063	上海市	上海市	160077	16007700	39
600019	2015	0.0835098	3.66356	C31	1	26.1791	0.478281	0.0183532	-0.126053	2.30259	40	0	73.6565	2.77259	0.0297	上海市	上海市	160077	16007700	20
600647	2015	-0.916513	0	F	1	20.1155	0.433262	0.164405	-0.220573	1.79176	33.33	0	40.6821	3.13549	0	上海市	上海市	160077	16007700	35
600689	2015	-1.08612	0.693147	C17	1	20.4541	0.550163	-0.0557196	-0.121765	1.60944	57.14	1	25.9508	3.13549	0.0052	上海市	上海市	160077	16007700	6
300129	2016	0.0878153	0.693147	C38	0	21.8399	0.296026	0.0842563	-0.0572039	2.3979	36.36	0	9.0862	1.94591	29.9713	上海市	上海市	169826	16982600	27
2486	2016	-0.0897456	1.09861	C18	0	21.2131	0.425946	0.0134928	0.0386257	2.19722	33.33	0	19.6142	1.94591	3.0469	上海市	上海市	169826	16982600	7
603006	2016	-0.297446	1.09861	C36	0	20.8333	0.256314	0.165617	0.349516	2.19722	33.33	0	59.3982	1.09861	1.6691	上海市	上海市	169826	16982600	25
601968	2016	-0.445115	0	C33	1	22.486	0.630535	0.019061	0.212435	2.19722	33.33	0	56.4442	0.693147	0	上海市	上海市	169826	16982600	22
600833	2016	0.216754	2.70805	F	1	20.8933	0.379057	0.042813	0.0188266	2.19722	33.33	0	23.3923	3.13549	0	上海市	上海市	169826	16982600	35
600315	2016	0.217887	1.94591	C26	0	22.7557	0.310296	0.0365358	0.0199125	1.94591	42.86	1	27.0931	2.77259	0.1354	上海市	上海市	169826	16982600	15
600620	2016	-0.433746	0	S	0	21.93	0.203635	0.0125252	0.0842588	2.3979	36.36	0	25.081	3.21888	0	上海市	上海市	169826	16982600	47
600320	2016	0.694524	0	C35	1	24.8312	0.728936	0.0264986	0.0462219	2.48491	33.33	0	28.8281	2.83321	0.0025	上海市	上海市	169826	16982600	24
600073	2016	-1.51907	1.94591	C14	1	23.1711	0.555175	0.0571575	0.130801	2.19722	33.33	0	31.8201	2.99573	0.0024	上海市	上海市	169826	16982600	4
600019	2016	-0.0375937	2.94444	C31	1	26.305	0.509591	0.0545933	0.132298	2.19722	44.44	0	70.0493	2.83321	0.0146	上海市	上海市	169826	16982600	20
300039	2016	1.43799	0	C27	0	21.6507	0.129595	0.126209	0.0726203	2.19722	33.33	0	29.824	1.94591	32.14	上海市	上海市	169826	16982600	16
2162	2016	-0.0529162	0	C30	0	21.4455	0.586805	0.032065	0.136928	2.19722	44.44	0	46.9161	2.30259	0.0471	上海市	上海市	169826	16982600	19
300462	2016	0.621889	1.09861	C35	0	20.4375	0.263588	0.0746791	0.140936	1.79176	50	1	38.7561	0.693147	45.6391	上海市	上海市	169826	16982600	24
600284	2016	-1.11933	0	E	1	23.1289	0.504486	0.0458699	-0.197869	2.07944	37.5	0	25.3896	2.56495	0	上海市	上海市	169826	16982600	34
2269	2016	0.812727	1.38629	C18	0	22.5457	0.492186	0.0422179	0.0356499	1.60944	40	1	50.3755	2.19722	8.9074	上海市	上海市	169826	16982600	7
2028	2016	-0.602584	1.38629	C38	0	22.5889	0.326221	0.0718111	0.101643	1.94591	42.86	1	18.0229	2.56495	31.6321	上海市	上海市	169826	16982600	27
600819	2016	-1.16846	0	C30	1	22.7333	0.51733	0.0654266	0.0710648	1.94591	42.86	0	27.6882	3.13549	0	上海市	上海市	169826	16982600	19
600615	2016	-1.1126	0	C33	0	20.2876	0.248556	0.0198714	0.286726	2.07944	37.5	1	31.9202	3.21888	0	上海市	上海市	169826	16982600	22
601021	2016	1.10211	3.04452	G	0	23.7012	0.627238	0.0857666	0.0414808	1.94591	42.86	0	62.9544	0.693147	0	上海市	上海市	169826	16982600	36
600634	2016	-1.28735	1.60944	C30	0	22.5082	0.330613	0.0630016	0.271808	1.60944	40	1	30.9834	3.17805	0.0002	上海市	上海市	169826	16982600	19
600676	2016	-1.12045	0.693147	G	1	22.9333	0.368207	0.0602278	0.0309214	2.19722	33.33	0	31.9178	3.17805	0	上海市	上海市	169826	16982600	36
600081	2016	-1.70095	0.693147	C36	1	22.2782	0.649196	0.0643729	0.0827992	2.19722	33.33	0	65	2.99573	0.0005	上海市	上海市	169826	16982600	25
600661	2016	-1.61873	1.60944	P	1	21.5343	0.553137	0.112981	0.192715	2.3979	36.36	0	23.8428	3.17805	1.58	上海市	上海市	169826	16982600	44
600622	2016	-1.50265	0	K	1	23.3875	0.589898	0.0342312	0.1279	2.19722	33.33	1	14.0999	3.21888	0.0236	上海市	上海市	169826	16982600	39
600679	2016	-1.14984	0	C37	1	21.2872	0.259048	0.0388673	0.367629	2.19722	33.33	0	27.6368	3.17805	0	上海市	上海市	169826	16982600	26
2527	2016	-0.620733	2.19722	C38	0	22.2135	0.387199	0.0621372	0.809229	2.19722	33.33	0	17.8847	1.94591	42.8945	上海市	上海市	169826	16982600	27
600626	2016	-1.70127	0.693147	F	1	22.4053	0.455276	0.0628216	0.125725	2.19722	33.33	1	31.0728	3.17805	0.0125	上海市	上海市	169826	16982600	35
603729	2016	0.942549	1.79176	L	0	20.5944	0.0703313	0.0417641	-0.267965	1.60944	40	1	32.0834	0.693147	32.1884	上海市	上海市	169826	16982600	40
2252	2016	-0.320576	0	C27	0	23.3054	0.113061	0.156727	0.155429	2.07944	37.5	1	32.1307	2.19722	0.0358	上海市	上海市	169826	16982600	16
600151	2016	-1.06633	2.48491	C39	1	23.348	0.546481	0.0371653	0.34865	2.19722	33.33	0	28.3423	2.94444	0.0046	上海市	上海市	169826	16982600	28
600104	2016	-1.50853	2.07944	C36	1	26.305	0.601955	0.0910134	0.128313	1.94591	42.86	0	73.6565	2.99573	0.0001	上海市	上海市	169826	16982600	25
600826	2016	-0.754703	1.09861	F	1	22.3308	0.21965	0.223238	0.082494	2.19722	33.33	0	51.4183	3.13549	0	上海市	上海市	169826	16982600	35
603108	2016	0.0695656	0	F	0	22.1362	0.459059	0.0794942	0.329137	2.19722	33.33	0	20.2615	0.693147	13.2479	上海市	上海市	169826	16982600	35
601607	2016	-1.73637	1.79176	F	1	25.139	0.554831	0.066533	0.144509	2.19722	44.44	0	27.8236	1.94591	0.0092	上海市	上海市	169826	16982600	35
603030	2016	1.3641	1.09861	E	0	22.0986	0.633913	0.0448814	0.526771	2.19722	33.33	0	31.1451	0.693147	48.2256	上海市	上海市	169826	16982600	34
600278	2016	-1.32691	2.70805	F	1	22.7076	0.521334	0.0336261	0.0849248	2.07944	37.5	0	70.1617	2.83321	0	上海市	上海市	169826	16982600	35
603003	2016	-0.81118	2.30259	F	0	22.4068	0.218867	0.0157897	0.461085	1.94591	42.86	0	26.5559	1.60944	4.1537	上海市	上海市	169826	16982600	35
300327	2016	1.41693	3.04452	C39	0	20.5311	0.135587	0.124096	0.258479	1.79176	50	0	26.9306	1.60944	24.6917	上海市	上海市	169826	16982600	28
601866	2016	-0.967957	0	G	1	25.5551	0.88338	0.0262515	-0.50924	2.3979	36.36	0	37.7521	2.30259	0.0002	上海市	上海市	169826	16982600	36
2328	2016	-0.971926	1.79176	C36	0	22.1189	0.326222	0.0539111	0.00124419	2.19722	33.33	1	36.3758	2.07944	36.5346	上海市	上海市	169826	16982600	25
600630	2016	-0.746327	2.07944	C17	1	21.6709	0.336722	0.022581	-0.00312744	2.19722	33.33	1	30.083	3.17805	0	上海市	上海市	169826	16982600	6
300061	2016	-0.740268	2.30259	C41	0	22.0544	0.130625	0.060515	0.441367	2.19722	33.33	1	26.2081	1.94591	26.4318	上海市	上海市	169826	16982600	30
600605	2016	0.139832	0	F	0	20.9371	0.534006	0.0458774	0.166775	1.94591	42.86	0	32.8305	3.21888	0	上海市	上海市	169826	16982600	35
300272	2016	-0.655732	0.693147	C38	0	21.6817	0.548747	0.0510534	0.40748	1.60944	40	0	38.4798	1.79176	44.1587	上海市	上海市	169826	16982600	27
600196	2016	-1.51713	2.07944	C27	0	24.5022	0.423084	0.096926	0.160221	2.3979	36.36	0	38.6222	2.94444	0.1506	上海市	上海市	169826	16982600	16
600619	2016	-1.71526	1.38629	C34	1	23.1815	0.590595	0.030606	0.252274	2.19722	33.33	0	20.2155	3.21888	3.9227	上海市	上海市	169826	16982600	23
601616	2016	0.356472	1.79176	C38	0	21.742	0.14372	-0.0347944	-0.115788	2.19722	33.33	0	14.0291	1.79176	3.2951	上海市	上海市	169826	16982600	27
600662	2016	-1.26432	2.30259	G	1	22.6122	0.449826	0.0481288	0.0595463	2.19722	33.33	0	48.0028	3.17805	0	上海市	上海市	169826	16982600	36
2116	2016	-1.00168	0	M	1	22.058	0.695821	0.034444	-0.0469225	2.48491	33.33	0	52.0277	2.30259	0.6091	上海市	上海市	169826	16982600	41
600838	2016	-0.0397808	0	F	1	21.1088	0.154118	0.12979	-0.00733199	2.19722	33.33	0	19.592	3.13549	0.0102	上海市	上海市	169826	16982600	35
300483	2016	-0.480782	0	C41	0	20.0443	0.216692	0.0243181	-0.166951	1.94591	42.86	1	12.5561	0.693147	26.5821	上海市	上海市	169826	16982600	30
600171	2016	1.24962	2.48491	C39	1	21.4677	0.109441	0.00175778	0.0406445	1.94591	42.86	0	26.4467	2.94444	0	上海市	上海市	169826	16982600	28
600616	2016	-0.308394	0.693147	C15	1	21.6164	0.181452	0.0331034	0.00767397	2.19722	33.33	0	34.8805	3.21888	0.0001	上海市	上海市	169826	16982600	5
300222	2016	-1.02967	4.40672	C38	0	22.3078	0.247427	0.0916369	1.02123	2.07944	37.5	0	31.2937	1.79176	34.902	上海市	上海市	169826	16982600	27
300180	2016	0.595555	0	C29	0	22.0695	0.315054	0.0355122	0.265731	1.94591	42.86	0	12.3684	1.79176	3.0777	上海市	上海市	169826	16982600	18
2506	2016	-0.0778197	0.693147	C39	0	23.7353	0.79418	0.0320176	0.913913	2.19722	33.33	1	28.191	1.94591	0	上海市	上海市	169826	16982600	28
603128	2016	-0.350132	2.63906	G	1	22.357	0.300247	0.0697394	-0.0839504	2.19722	33.33	0	46.8382	1.60944	0.2352	上海市	上海市	169826	16982600	36
600696	2016	-0.0309251	2.99573	K	0	20.1201	0.52862	-0.207381	1.39756	1.60944	40	0	9.0862	3.17805	0	上海市	上海市	169826	16982600	39
600841	2016	0.682047	0	C34	1	22.4645	0.380207	0.00478568	0.176562	2.19722	33.33	0	48.0509	3.13549	0.0079	上海市	上海市	169826	16982600	23
600818	2016	0.107688	1.79176	C37	0	20.7331	0.364945	0.122984	0.0377047	1.79176	33.33	1	40.9182	3.13549	0	上海市	上海市	169826	16982600	26
2454	2016	0.0150439	0	C36	0	22.2945	0.39265	0.063828	0.0781412	2.19722	33.33	0	43.5189	1.94591	1.8916	上海市	上海市	169826	16982600	25
600689	2016	-1.1546	1.09861	C17	1	20.4914	0.449393	0.131692	0.0201551	1.94591	42.86	0	25.9508	3.17805	0.0015	上海市	上海市	169826	16982600	6
300230	2016	-1.14778	0.693147	C29	0	22.1272	0.359404	0.0657718	0.967594	2.07944	37.5	1	31.493	1.79176	46.8474	上海市	上海市	169826	16982600	18
600822	2016	-0.932449	0.693147	F	1	21.4547	0.716459	0.0220606	-0.545373	2.07944	37.5	0	48.1026	3.13549	0	上海市	上海市	169826	16982600	35
600618	2016	1.16633	0	C26	1	22.225	0.567606	-0.0556509	0.0945608	2.19722	33.33	0	47.2934	3.21888	0.0015	上海市	上海市	169826	16982600	15
600655	2016	-1.51634	2.3979	F	0	23.8665	0.528105	0.0412921	-0.108733	2.07944	37.5	0	17.2366	3.21888	0.0001	上海市	上海市	169826	16982600	35
2058	2016	-0.735651	0	C40	0	19.9609	0.138146	0.0301994	0.0175905	2.19722	33.33	0	12.3005	2.3979	0	上海市	上海市	169826	16982600	29
300442	2016	-0.439054	0.693147	C35	0	21.0736	0.307892	0.00405435	0.0651185	1.94591	42.86	1	27.795	0.693147	1.073	上海市	上海市	169826	16982600	24
600650	2016	-1.56276	1.38629	G	1	22.2195	0.212679	0.0667349	0.0748884	2.19722	33.33	0	38.5393	3.17805	0	上海市	上海市	169826	16982600	36
300286	2016	0.526391	0	C40	0	20.4511	0.220655	0.119432	0.0722456	1.94591	57.14	1	18.3172	1.60944	35.3094	上海市	上海市	169826	16982600	29
600820	2016	-1.76465	0.693147	E	1	24.9282	0.727666	0.042042	0.0755617	2.19722	44.44	0	30.4926	3.13549	0.0003	上海市	上海市	169826	16982600	34
600639	2016	0.0931166	0.693147	K	1	23.6215	0.516845	0.047079	-0.0202226	2.07944	50	1	49.3652	3.17805	0.0007	上海市	上海市	169826	16982600	39
600825	2016	-1.39881	2.83321	R	1	22.0967	0.342189	-0.00758023	-0.0306055	2.07944	37.5	0	27.9967	3.13549	0.0089	上海市	上海市	169826	16982600	46
600642	2016	-1.57917	0	D	1	24.7062	0.387834	0.0787554	-0.0310684	2.3979	36.36	0	49.7919	3.17805	0.0132	上海市	上海市	169826	16982600	33
600741	2016	-1.74995	1.79176	C36	1	25.4018	0.57399	0.10478	0.364086	2.19722	33.33	0	58.3198	3.04452	0.0054	上海市	上海市	169826	16982600	25
600018	2016	-0.828166	2.30259	G	1	25.4836	0.415691	0.0990375	0.0626328	2.07944	37.5	0	31.3597	2.3979	0.0004	上海市	上海市	169826	16982600	36
300262	2016	0.193794	0	E	0	21.9941	0.433732	0.0827867	0.516665	1.94591	42.86	0	41.6745	1.79176	42.6185	上海市	上海市	169826	16982600	34
300153	2016	1.07292	3.43399	C38	0	21.0437	0.291579	0.0252002	-0.00274334	2.19722	33.33	0	41.7	1.94591	0.1823	上海市	上海市	169826	16982600	27
600692	2016	-1.54433	1.09861	G	1	21.6591	0.724498	0.0534503	0.768678	2.07944	37.5	0	32.5052	3.17805	0.0087	上海市	上海市	169826	16982600	36
2561	2016	-0.930224	3.3322	F	1	21.6661	0.186533	0.132788	0.0525687	2.19722	33.33	0	30.3718	1.79176	5.9331	上海市	上海市	169826	16982600	35
600170	2016	-1.52087	1.94591	E	1	25.8844	0.852261	0.0241242	0.0655807	2.07944	37.5	0	31.6802	2.94444	0.001	上海市	上海市	169826	16982600	34
600597	2016	-0.112688	1.38629	C14	1	23.5008	0.616914	0.0829203	0.0430264	1.94591	57.14	0	54.35	2.70805	0.0887	上海市	上海市	169826	16982600	4
2669	2016	0.736301	0	C26	0	21.3086	0.103832	0.0732842	-0.182856	2.19722	33.33	0	15.5739	1.60944	1.3061	上海市	上海市	169826	16982600	15
2565	2016	-0.840587	2.70805	C22	0	22.0373	0.389639	0.0464827	0.00901083	1.94591	42.86	1	25.335	1.79176	0.6323	上海市	上海市	169826	16982600	11
603012	2016	0.466374	0	C35	0	21.9646	0.282565	0.0341177	-0.105447	1.94591	42.86	0	17.7923	0.693147	22.0713	上海市	上海市	169826	16982600	24
300008	2016	-0.519438	0	M	0	22.0583	0.235846	0.068393	0.341618	2.07944	37.5	1	22.5233	2.07944	22.7853	上海市	上海市	169826	16982600	41
600624	2016	-1.59545	1.79176	S	1	21.5583	0.497027	0.041484	-0.0646705	2.19722	33.33	0	18.7434	3.17805	0.0101	上海市	上海市	169826	16982600	47
300336	2016	-0.675289	0	R	0	22.2151	0.36306	0.094516	0.0847491	1.94591	42.86	1	24.5559	1.60944	12.6052	上海市	上海市	169826	16982600	46
600836	2016	-1.42129	0.693147	C23	0	21.9483	0.731505	0.0107476	0.123254	2.19722	33.33	0	26.9801	3.13549	0.0169	上海市	上海市	169826	16982600	12
600623	2016	-1.53001	1.38629	C26	1	24.3005	0.460735	0.0259202	0.0073625	1.79176	50	0	42.172	3.21888	0	上海市	上海市	169826	16982600	15
600503	2016	-1.20214	2.56495	K	0	22.6004	0.423963	0.0249889	1.22205	2.07944	37.5	0	9.0862	2.70805	0.0156	上海市	上海市	169826	16982600	39
600604	2016	-0.835313	3.29584	K	1	23.2757	0.545146	0.0299608	0.190621	1.94591	42.86	0	44.8454	3.21888	0	上海市	上海市	169826	16982600	39
600640	2016	-1.3868	3.85015	L	1	22.0629	0.194775	0.00786476	-0.243151	2.30259	40	0	37.5006	3.17805	0	上海市	上海市	169826	16982600	40
600072	2016	-1.03749	0	C37	1	23.1372	0.639169	0.0109564	2.06831	2.19722	33.33	0	37.3793	2.99573	0	上海市	上海市	169826	16982600	26
600500	2016	-1.43557	0	C26	1	24.6355	0.598916	0.0224954	-0.0706114	1.94591	42.86	0	55.352	2.83321	0.0061	上海市	上海市	169826	16982600	15
300225	2016	1.55622	0	C26	0	20.8692	0.221156	0.0675843	0.124998	2.19722	33.33	0	19.5445	1.79176	0.6552	上海市	上海市	169826	16982600	15
2184	2016	-0.719302	1.38629	C38	0	21.4917	0.41985	0.0233808	0.00363024	2.19722	33.33	0	21.6777	2.30259	46.6701	上海市	上海市	169826	16982600	27
603020	2016	0.00566683	0	C14	0	21.4856	0.108141	0.109101	0.245971	2.19722	33.33	1	35.3813	0.693147	37.7969	上海市	上海市	169826	16982600	4
600636	2016	-1.15426	2.07944	C26	1	22.1485	0.263112	-0.0367341	0.326474	2.07944	37.5	1	31.6	3.17805	0.0057	上海市	上海市	169826	16982600	15
603885	2016	1.1448	2.07944	G	0	23.5773	0.554365	0.119663	0.21699	2.19722	33.33	0	63.1209	0.693147	0	上海市	上海市	169826	16982600	36
600508	2016	0.806142	0	B	1	23.3616	0.360812	0.0409457	0.0441794	1.60944	40	0	62.4298	2.77259	0	上海市	上海市	169826	16982600	2
2178	2016	0.0728364	3.3322	M	0	21.5557	0.442982	0.0274601	-0.0155072	1.94591	42.86	0	18.5289	2.30259	0.8548	上海市	上海市	169826	16982600	41
600824	2016	-1.03402	3.2581	F	1	21.7644	0.257611	0.0800962	-0.0866641	2.19722	33.33	0	39.0404	3.13549	0	上海市	上海市	169826	16982600	35
600754	2016	-1.59968	1.38629	H	1	24.5119	0.676035	0.0383264	0.911938	2.19722	33.33	0	50.3172	3.04452	0.0111	上海市	上海市	169826	16982600	37
2346	2016	-0.725336	1.09861	C38	0	21.3827	0.146175	0.0244787	-0.0359674	1.94591	42.86	0	62.5186	1.94591	15.2387	上海市	上海市	169826	16982600	27
2605	2016	0.27795	0	C24	0	21.4162	0.227047	0.0827864	-0.122293	1.94591	42.86	0	17.7512	1.79176	40.029	上海市	上海市	169826	16982600	13
2451	2016	0.927332	2.3979	C38	0	21.2958	0.620558	0.0262364	-0.131454	1.94591	42.86	1	59.7905	1.94591	7.4283	上海市	上海市	169826	16982600	27
600210	2016	-1.12146	1.09861	C29	0	23.1058	0.584291	0.0512952	-0.00402192	2.19722	33.33	0	27.0565	2.89037	0.4075	上海市	上海市	169826	16982600	18
2636	2016	-1.10918	1.79176	C39	0	21.881	0.455725	0.133428	0.199832	2.19722	33.33	1	39.825	1.79176	0.9042	上海市	上海市	169826	16982600	28
600895	2016	-0.146397	2.07944	S	1	23.6698	0.554802	0.0582943	-0.137034	1.79176	50	1	50.7549	3.04452	0.0096	上海市	上海市	169826	16982600	47
600823	2016	-1.47844	0	K	0	25.1047	0.627074	0.0535343	-0.0881259	2.19722	44.44	0	43.7336	3.13549	0.0238	上海市	上海市	169826	16982600	39
600688	2016	1.19288	0	C25	1	24.2533	0.266453	0.248112	-0.0360026	2.48491	33.33	1	50.5556	3.17805	0	上海市	上海市	169826	16982600	14
600490	2016	-0.814778	1.79176	C32	0	22.2503	0.160693	0.0395362	0.431768	2.19722	44.44	0	24.7508	2.63906	0.0063	上海市	上海市	169826	16982600	21
603022	2016	0.671704	0	C22	0	20.3803	0.185825	0.0567359	-0.0415674	2.19722	33.33	1	58.7925	0.693147	58.7925	上海市	上海市	169826	16982600	11
600009	2016	1.73375	0	G	1	24.017	0.160316	0.135824	0.105972	2.19722	33.33	0	53.2538	2.94444	0	上海市	上海市	169826	16982600	36
600647	2016	-0.726118	0	F	1	20.2215	0.322373	0.191056	-0.243225	1.79176	33.33	0	40.6821	3.17805	0	上海市	上海市	169826	16982600	35
600835	2016	-1.75452	0	C34	1	24.1809	0.634843	0.0803401	-0.0185008	2.19722	33.33	1	47.3454	3.13549	0	上海市	上海市	169826	16982600	23
2324	2016	-0.398048	1.38629	C29	0	21.9584	0.382592	0.125849	0.132917	1.94591	42.86	1	51.4267	2.07944	53.4682	上海市	上海市	169826	16982600	18
600420	2016	-1.45287	0.693147	C27	1	23.4323	0.537899	0.135255	2.06831	2.19722	33.33	0	41.6206	2.56495	0.0035	上海市	上海市	169826	16982600	16
600638	2016	-1.11361	1.09861	K	0	23.0795	0.60611	0.0205224	-0.0504856	2.19722	33.33	0	17.9242	3.17805	0.0014	上海市	上海市	169826	16982600	39
300126	2016	0.695283	1.79176	C34	0	20.9825	0.20138	-0.0019691	-0.0538025	2.19722	33.33	1	26.4413	1.94591	26.821	上海市	上海市	169826	16982600	23
600665	2016	-1.3254	0	K	1	23.6742	0.848596	0.0171467	0.252323	2.3979	36.36	0	56.5151	3.17805	0.0005	上海市	上海市	169826	16982600	39
600635	2016	-1.49334	3.09104	D	0	23.5772	0.52461	0.0524498	-0.0171132	2.3979	36.36	0	17.058	3.17805	0.1483	上海市	上海市	169826	16982600	33
600648	2016	-0.911071	1.79176	F	1	24.1114	0.669097	0.0430091	0.0965526	2.19722	33.33	0	53.0345	3.17805	0.0001	上海市	上海市	169826	16982600	35
600663	2016	-1.37985	2.70805	K	1	25.1031	0.745864	0.0733253	1.27426	2.19722	44.44	0	56.4178	3.17805	0.0082	上海市	上海市	169826	16982600	39
600530	2016	-0.180969	2.63906	C27	0	21.6255	0.281955	0.0602162	0.00603995	2.3979	36.36	0	18.3569	2.77259	0.2404	上海市	上海市	169826	16982600	16
601231	2016	-0.612737	2.3979	C39	0	23.4579	0.510722	0.067118	0.124785	2.19722	33.33	0	73.6565	1.60944	0	上海市	上海市	169826	16982600	28
600628	2016	0.619166	2.63906	F	1	22.4781	0.305864	0.0734966	-0.0307316	2.19722	33.33	0	20.7265	3.17805	0.0204	上海市	上海市	169826	16982600	35
600119	2016	-1.46412	1.60944	G	1	21.7967	0.578681	0.069121	0.153016	2.19722	33.33	0	35.6371	2.94444	0.037	上海市	上海市	169826	16982600	36
600827	2016	-1.3576	3.89182	F	1	24.5434	0.560917	0.0235174	-0.0434987	2.19722	55.56	0	45.6206	3.13549	0	上海市	上海市	169826	16982600	35
300067	2016	-0.403656	3.2581	C26	0	21.0903	0.260881	0.0795315	0.45486	1.79176	50	1	42.5079	1.94591	42.999	上海市	上海市	169826	16982600	15
2158	2016	0.992116	1.60944	C34	0	21.6128	0.192324	0.0748777	0.0952612	2.07944	37.5	0	32.9683	2.30259	0.1948	上海市	上海市	169826	16982600	23
603899	2016	0.792076	0	C24	0	21.9549	0.265584	0.178309	0.243619	1.94591	42.86	0	58.2609	0.693147	8.6957	上海市	上海市	169826	16982600	13
600612	2016	-1.76465	0	C41	1	23.3663	0.571439	0.154165	-0.0209619	1.79176	33.33	0	42.0884	3.21888	0.0037	上海市	上海市	169826	16982600	30
300236	2016	-0.27302	1.38629	C26	0	21.1086	0.145854	0.0459939	0.123087	2.19722	33.33	0	19.8462	1.79176	8.1083	上海市	上海市	169826	16982600	15
603718	2016	0.7747	1.60944	C27	0	21.1152	0.320662	0.05742	0.0845326	2.19722	33.33	0	50.8996	0.693147	3.971	上海市	上海市	169826	16982600	16
601727	2016	-0.780088	2.19722	C34	1	25.8917	0.671777	0.0333135	0.0137024	2.19722	33.33	0	56.413	2.19722	0	上海市	上海市	169826	16982600	23
603009	2016	0.386735	1.09861	C36	0	21.2926	0.274173	0.0533343	0.132868	1.60944	50	0	42.9116	1.09861	53.1722	上海市	上海市	169826	16982600	25
600611	2016	-0.401888	2.63906	G	0	23.492	0.386165	0.0553725	0.378238	1.94591	42.86	1	19.8186	3.21888	0.1096	上海市	上海市	169826	16982600	36
600115	2016	0.232483	0	G	1	26.0706	0.761506	0.0635844	0.0502536	2.3979	36.36	0	35.0641	2.99573	0.0005	上海市	上海市	169826	16982600	36
300398	2016	0.552236	1.09861	C26	0	20.8574	0.316866	0.0747273	-0.0949669	2.19722	33.33	1	53.7975	1.09861	59.4035	上海市	上海市	169826	16982600	15
600846	2016	-1.74807	0	E	1	22.9103	0.686747	0.0478633	-0.033547	1.94591	42.86	0	23.3772	3.13549	0	上海市	上海市	169826	16982600	34
2568	2016	-1.02051	0.693147	C15	0	21.6207	0.347994	-0.087236	-0.545373	1.94591	42.86	1	46.5297	1.79176	50.3662	上海市	上海市	169826	16982600	5
600851	2016	-1.14581	0	C17	0	22.4148	0.200622	0.010582	-0.0380394	2.19722	33.33	0	9.0862	3.13549	0.0004	上海市	上海市	169826	16982600	6
300171	2016	0.471601	0	C35	0	22.1579	0.285421	0.0624711	-0.146391	2.19722	33.33	1	60.6489	1.79176	62.1334	上海市	上海市	169826	16982600	24
603777	2017	0.361223	3.4012	F	0	21.8224	0.364764	0.0516921	0.123544	2.3979	36.36	0	56.8318	0.693147	3.3374	上海市	上海市	180434	18043400	35
2184	2017	-0.784219	0.693147	C38	0	21.4923	0.410656	0.029812	0.173005	2.19722	33.33	0	21.5304	2.3979	46.443	上海市	上海市	180434	18043400	27
300230	2017	-1.30701	2.19722	C29	0	22.1585	0.332939	0.0947182	0.689518	2.19722	33.33	0	29.5278	1.94591	44.9975	上海市	上海市	180434	18043400	18
603003	2017	-0.897947	3.98898	F	0	22.5662	0.314181	0.00875857	0.0597872	1.94591	42.86	0	26.5559	1.79176	4.2942	上海市	上海市	180434	18043400	35
600500	2017	-1.59668	0.693147	C26	1	24.7443	0.622612	0.0532289	0.536426	1.94591	42.86	0	55.352	2.89037	0.0061	上海市	上海市	180434	18043400	15
600614	2017	-1.46841	0	C42	0	22.8621	0.40678	0.0741664	-0.138872	1.94591	42.86	1	11.4262	3.2581	9.2871	上海市	上海市	180434	18043400	31
600315	2017	-0.440492	2.56495	C26	0	22.9854	0.440173	0.0581417	0.0882173	1.79176	33.33	1	47.0931	2.83321	0.0817	上海市	上海市	180434	18043400	15
300511	2017	-0.0970594	0.693147	A	0	22.0678	0.630809	0.0501223	0.332046	1.94591	42.86	1	39.3984	0.693147	46.8705	上海市	上海市	180434	18043400	1
300327	2017	1.2788	2.77259	C39	0	20.7039	0.191626	0.165547	0.324554	1.94591	42.86	0	25.0188	1.79176	22.944	上海市	上海市	180434	18043400	28
300286	2017	0.498465	2.94444	C40	0	20.6	0.238411	0.131966	0.230798	1.94591	57.14	1	18.0723	1.79176	29.7705	上海市	上海市	180434	18043400	29
600689	2017	-1.31189	0.693147	C17	1	20.4389	0.376771	0.0346651	0.109657	1.94591	42.86	0	25.9508	3.21888	0.0015	上海市	上海市	180434	18043400	6
601607	2017	-1.7502	1.79176	F	1	25.2702	0.579458	0.0664246	0.083489	2.19722	44.44	0	27.1375	2.07944	0.0062	上海市	上海市	180434	18043400	35
603515	2017	0.218459	2.94444	C38	0	22.5648	0.423653	0.14228	0.270313	2.19722	44.44	0	46.2238	0.693147	37.1258	上海市	上海市	180434	18043400	27
600026	2017	-1.60026	0	G	1	24.824	0.53197	0.0446728	-0.249595	2.3979	45.45	0	38.1179	2.77259	0	上海市	上海市	180434	18043400	36
2328	2017	-1.02591	1.09861	C36	0	22.1085	0.288266	0.0583809	-0.00316771	2.19722	33.33	0	36.3758	2.19722	36.5459	上海市	上海市	180434	18043400	25
601231	2017	-0.685309	2.56495	C39	0	23.5776	0.502806	0.0989532	0.238569	2.19722	33.33	0	73.6565	1.79176	0.001	上海市	上海市	180434	18043400	28
300462	2017	0.576477	2.3979	C35	0	20.5341	0.288046	0.0616302	0.12851	1.94591	42.86	1	38.7561	1.09861	45.5285	上海市	上海市	180434	18043400	24
600320	2017	0.485691	1.09861	C35	1	24.9357	0.750761	0.0183876	-0.102237	2.30259	50	0	17.4012	2.89037	0.0025	上海市	上海市	180434	18043400	24
2028	2017	-0.516032	1.09861	C38	0	22.6387	0.335728	0.0500732	0.0206774	1.94591	42.86	1	17.9948	2.63906	31.506	上海市	上海市	180434	18043400	27
603887	2017	1.50893	0	E	0	20.9308	0.387255	0.0767545	0.437248	1.94591	42.86	1	31.3074	0.693147	36.6042	上海市	上海市	180434	18043400	34
2058	2017	-0.78792	0	C40	0	19.9609	0.158761	0.0208052	0.123274	2.19722	33.33	0	24.4135	2.48491	0	上海市	上海市	180434	18043400	29
603987	2017	-0.504026	0	C35	0	21.1949	0.162973	0.113905	0.109817	2.19722	33.33	0	39.7431	0.693147	2.7689	上海市	上海市	180434	18043400	24
300222	2017	-1.2932	4.62497	C38	0	22.5122	0.306906	0.0740383	0.47595	2.19722	33.33	0	31.221	1.94591	40.155	上海市	上海市	180434	18043400	27
2252	2017	-0.270052	0.693147	C27	0	23.3943	0.136646	0.0751592	-0.171307	2.07944	37.5	1	32.1017	2.30259	0.0447	上海市	上海市	180434	18043400	16
600170	2017	-1.53348	1.94591	E	1	25.9998	0.844878	0.0276031	0.063043	2.19722	33.33	0	30.1949	2.99573	0.0035	上海市	上海市	180434	18043400	34
603128	2017	-0.303872	1.79176	G	1	22.4243	0.308926	0.069525	0.192534	2.19722	33.33	0	41.5907	1.79176	0.2676	上海市	上海市	180434	18043400	36
600635	2017	-1.46712	2.56495	D	0	23.7555	0.597019	0.0515198	0.0357015	2.56495	38.46	0	18.066	3.21888	0.1271	上海市	上海市	180434	18043400	33
2561	2017	-0.942933	2.99573	F	1	21.7014	0.180939	0.124426	0.000805864	2.19722	33.33	0	30.3718	1.94591	5.5544	上海市	上海市	180434	18043400	35
600833	2017	0.186291	2.56495	F	1	20.8508	0.371404	0.0443631	0.0244346	2.19722	33.33	0	43.9387	3.17805	0	上海市	上海市	180434	18043400	35
300126	2017	0.643271	1.79176	C34	0	20.972	0.190816	0.0128015	0.0416642	1.94591	42.86	1	26.5218	2.07944	26.7093	上海市	上海市	180434	18043400	23
2636	2017	-1.18511	2.3979	C39	0	22.1325	0.457297	0.177623	0.20371	2.19722	33.33	1	39.825	1.94591	0.9042	上海市	上海市	180434	18043400	28
600278	2017	-1.36348	2.89037	F	1	22.8675	0.489043	0.0397839	0.0296204	2.19722	33.33	0	67.4617	2.89037	0	上海市	上海市	180434	18043400	35
601616	2017	0.427349	1.38629	C38	0	21.7397	0.122199	0.0083782	-0.0608479	2.19722	33.33	0	14.0291	1.94591	2.6858	上海市	上海市	180434	18043400	27
600073	2017	-1.5799	2.07944	C14	1	23.1461	0.512717	0.0574977	0.606335	2.07944	37.5	0	31.8201	3.04452	0.0024	上海市	上海市	180434	18043400	4
2454	2017	-0.0306576	0	C36	0	22.5405	0.452687	0.0821536	0.289597	2.19722	33.33	0	43.5189	2.07944	0.9081	上海市	上海市	180434	18043400	25
2116	2017	-0.908018	0	M	1	22.0923	0.664666	0.0645965	-0.0611495	2.3979	36.36	0	51.9048	2.3979	0.6093	上海市	上海市	180434	18043400	41
2158	2017	0.360483	1.09861	C34	0	21.8584	0.426182	0.0949045	0.647708	2.19722	33.33	0	32.9683	2.3979	0.2532	上海市	上海市	180434	18043400	23
600655	2017	-1.50039	2.77259	F	0	23.9061	0.527574	0.051077	0.0938559	2.07944	37.5	0	17.2366	3.2581	0.0003	上海市	上海市	180434	18043400	35
600639	2017	-0.028248	1.38629	K	1	23.7429	0.552082	0.0529926	0.139186	2.19722	44.44	0	49.3652	3.21888	0.0007	上海市	上海市	180434	18043400	39
2565	2017	-0.727482	2.30259	C22	0	22.0931	0.378269	0.0467888	0.0406537	1.79176	57.14	1	24.3535	1.94591	0.6181	上海市	上海市	180434	18043400	11
600822	2017	-1.67035	0.693147	F	1	21.436	0.697814	0.0347928	-0.545373	2.19722	33.33	0	48.1026	3.17805	0	上海市	上海市	180434	18043400	35
600827	2017	-1.4454	3.93183	F	1	24.5226	0.545111	0.0330123	0.00220669	2.19722	33.33	0	45.6206	3.17805	0	上海市	上海市	180434	18043400	35
600663	2017	-1.31989	1.38629	K	1	25.1199	0.751118	0.0770412	-0.271923	2.07944	50	0	56.4178	3.21888	0.0078	上海市	上海市	180434	18043400	39
300236	2017	-0.158961	1.94591	C26	0	21.1379	0.138641	0.054832	0.14114	2.19722	33.33	0	19.8462	1.94591	2.441	上海市	上海市	180434	18043400	15
600196	2017	-1.59189	2.30259	C27	0	24.8499	0.520075	0.087319	0.266921	2.3979	36.36	0	37.5361	2.99573	0.17	上海市	上海市	180434	18043400	16
600171	2017	0.817116	3.09104	C39	1	21.7341	0.118895	0.0502645	0.103675	1.94591	42.86	0	25.4714	2.99573	0	上海市	上海市	180434	18043400	28
600210	2017	-1.11103	1.09861	C29	0	23.0296	0.551272	0.0830295	0.0181426	2.19722	33.33	0	26.0565	2.94444	0.4095	上海市	上海市	180434	18043400	18
603159	2017	1.0024	0	C35	0	20.1264	0.281494	0.107657	0.217245	2.19722	33.33	0	54.285	0.693147	67.4306	上海市	上海市	180434	18043400	24
600619	2017	-1.75737	1.38629	C34	1	23.3363	0.629863	0.0418687	0.414837	2.19722	33.33	0	20.2155	3.2581	3.906	上海市	上海市	180434	18043400	23
600604	2017	-0.750901	4.29046	K	1	23.2648	0.517657	0.0436095	0.856897	1.94591	42.86	0	45.0789	3.2581	0	上海市	上海市	180434	18043400	39
600009	2017	1.72956	0	G	1	24.0392	0.0750207	0.173257	0.159808	2.19722	33.33	0	53.2538	2.99573	0	上海市	上海市	180434	18043400	36
600824	2017	-1.04322	3.09104	F	1	21.7762	0.236371	0.0729831	-0.350163	2.19722	33.33	0	39.0404	3.17805	0	上海市	上海市	180434	18043400	35
300153	2017	1.23057	3.4012	C38	0	21.1213	0.345197	0.0323769	0.316646	2.07944	37.5	0	39.1375	2.07944	0.1678	上海市	上海市	180434	18043400	27
300008	2017	-0.789726	0.693147	M	0	22.2139	0.402612	0.0454765	-0.114106	2.19722	33.33	1	18.8327	2.19722	18.9534	上海市	上海市	180434	18043400	41
600895	2017	0.387453	1.60944	S	1	23.6668	0.545121	0.044806	-0.399783	1.79176	50	1	50.7549	3.09104	0.0088	上海市	上海市	180434	18043400	47
2162	2017	-0.084101	0.693147	C30	0	21.4724	0.581206	0.0307403	0.15726	2.07944	50	0	46.7297	2.3979	0.2164	上海市	上海市	180434	18043400	19
600622	2017	-1.35477	0	K	0	23.3223	0.549133	0.0679407	0.304517	2.19722	33.33	0	14.0999	3.2581	0.0236	上海市	上海市	180434	18043400	39
2346	2017	-0.902361	1.09861	C38	0	21.6234	0.136979	0.148345	0.0743856	1.94591	42.86	0	62.5186	2.07944	14.1736	上海市	上海市	180434	18043400	27
600104	2017	-1.45411	2.63906	C36	1	26.305	0.623921	0.0827969	0.149739	1.94591	42.86	0	71.2377	3.04452	0.0001	上海市	上海市	180434	18043400	25
2451	2017	0.794699	2.19722	C38	0	21.2125	0.598589	0.0671107	-0.0665725	1.94591	42.86	0	40.2277	2.07944	6.9003	上海市	上海市	180434	18043400	27
600021	2017	-1.19252	0	D	1	25.1167	0.762354	0.0516929	0.174361	2.63906	42.86	0	49.4061	2.70805	0	上海市	上海市	180434	18043400	33
2568	2017	-1.01022	0.693147	C15	0	21.5647	0.231704	0.0993206	0.266368	1.94591	42.86	1	44.5485	1.94591	47.6418	上海市	上海市	180434	18043400	5
600851	2017	-1.07826	0.693147	C27	1	22.3109	0.192595	0.0233682	-0.0112401	2.19722	33.33	0	9.0862	3.17805	0.0004	上海市	上海市	180434	18043400	16
600835	2017	-1.74877	1.09861	C34	1	24.2354	0.629163	0.0760802	0.0281222	2.19722	33.33	1	47.3454	3.17805	0	上海市	上海市	180434	18043400	23
2527	2017	-0.753488	1.79176	C38	0	22.5577	0.524584	0.0476262	0.248314	2.19722	33.33	0	17.8847	2.07944	38.0334	上海市	上海市	180434	18043400	27
300442	2017	-0.431683	0	C35	0	21.2334	0.404759	0.00972776	0.205639	1.94591	42.86	1	27.795	1.09861	1.073	上海市	上海市	180434	18043400	24
2706	2017	1.74347	0	C38	0	21.4331	0.169366	0.124271	0.1846	2.19722	33.33	1	10.3746	1.38629	36.0804	上海市	上海市	180434	18043400	27
600662	2017	-1.2042	2.94444	G	1	22.5471	0.414992	0.0291152	-0.185228	2.07944	37.5	0	45.0029	3.21888	0.0019	上海市	上海市	180434	18043400	36
600823	2017	-1.59225	0	K	0	25.2442	0.623284	0.0632366	0.36174	2.19722	44.44	0	43.7336	3.17805	0.0238	上海市	上海市	180434	18043400	39
2669	2017	0.778191	0	C26	0	21.2924	0.0734659	0.0221798	-0.0742114	2.19722	33.33	0	16.2558	1.79176	1.3061	上海市	上海市	180434	18043400	15
300262	2017	-0.311222	0	E	0	22.213	0.514787	0.0612671	-0.116544	1.94591	42.86	0	41.6779	1.94591	42.3747	上海市	上海市	180434	18043400	34
601866	2017	-1.1385	0.693147	G	1	25.658	0.878639	0.0359177	0.0194422	2.3979	36.36	0	37.7521	2.3979	0.0002	上海市	上海市	180434	18043400	36
300067	2017	-0.209031	3.2581	C26	0	21.2994	0.118198	0.0731269	0.327879	1.94591	42.86	1	38.1281	2.07944	38.7134	上海市	上海市	180434	18043400	15
601595	2017	-1.13061	1.38629	R	1	21.8178	0.284289	0.106382	0.0733813	2.19722	33.33	0	69.2165	0.693147	0	上海市	上海市	180434	18043400	46
603868	2017	0.977744	2.77259	C38	0	21.9037	0.259697	0.255616	0.145526	1.94591	57.14	1	73.6565	0.693147	8.9991	上海市	上海市	180434	18043400	27
300272	2017	-0.522354	2.30259	C38	0	21.69	0.342743	0.01427	0.100322	1.60944	40	0	38.4798	1.94591	39.3607	上海市	上海市	180434	18043400	27
600597	2017	-0.211322	1.38629	C14	1	23.529	0.595964	0.0769458	0.072522	1.94591	57.14	0	51.623	2.77259	0.0176	上海市	上海市	180434	18043400	4
603886	2017	-0.0664928	2.77259	C14	0	21.4014	0.381049	0.140378	0.116607	2.19722	33.33	1	49.4963	0.693147	52.4098	上海市	上海市	180434	18043400	4
600019	2017	-0.350562	1.09861	C31	1	26.305	0.501841	0.0886599	0.5588	2.3979	45.45	0	52.139	2.89037	0.0215	上海市	上海市	180434	18043400	20
603633	2017	0.818704	0.693147	C39	0	20.8148	0.358456	0.0678962	0.0997346	2.19722	33.33	1	21.3189	0.693147	34.6364	上海市	上海市	180434	18043400	28
600754	2017	-1.63541	1.79176	H	1	24.4974	0.664467	0.0386309	0.277093	2.19722	33.33	0	50.3172	3.09104	0.0078	上海市	上海市	180434	18043400	37
300551	2017	0.739887	2.48491	C35	0	20.3476	0.236375	0.0257536	-0.0918715	2.19722	33.33	1	38.9245	0.693147	39.3438	上海市	上海市	180434	18043400	24
600115	2017	0.398193	2.77259	G	1	26.1503	0.75153	0.0451687	0.0320718	2.3979	36.36	0	35.0641	3.04452	0.0001	上海市	上海市	180434	18043400	36
600741	2017	-1.76465	2.19722	C36	1	25.5385	0.595256	0.0900529	0.130265	2.19722	33.33	0	58.3198	3.09104	0.0054	上海市	上海市	180434	18043400	25
600508	2017	0.898341	1.60944	B	1	23.3819	0.35659	0.042332	0.222902	1.60944	40	1	62.4298	2.83321	0	上海市	上海市	180434	18043400	2
600420	2017	-1.3882	1.09861	C27	1	23.4426	0.495882	0.0811697	-0.0666268	1.94591	42.86	1	21.5822	2.63906	0.0014	上海市	上海市	180434	18043400	16
300180	2017	-0.126922	4.17439	C29	0	22.6135	0.264448	0.0615622	0.741105	2.30259	40	0	9.3103	1.94591	13.416	上海市	上海市	180434	18043400	18
603009	2017	0.654038	1.09861	C36	0	21.4294	0.331834	0.0520143	0.14048	1.60944	40	0	42.9266	1.38629	51.3104	上海市	上海市	180434	18043400	25
2605	2017	0.145957	0	C24	0	21.3907	0.155648	0.0519614	-0.0706123	1.94591	42.86	0	17.7512	1.94591	40.0179	上海市	上海市	180434	18043400	13
603899	2017	0.58421	0.693147	C24	0	22.2022	0.335975	0.190218	0.363464	2.07944	50	0	58.2609	1.09861	0.0009	上海市	上海市	180434	18043400	13
600490	2017	-0.752964	1.94591	C32	0	22.7766	0.272094	0.0706137	1.3657	2.19722	44.44	0	21.9872	2.70805	0.4388	上海市	上海市	180434	18043400	21
600620	2017	-0.599699	0	S	0	21.8103	0.189452	0.0187426	0.0580497	2.3979	36.36	0	25.081	3.2581	0	上海市	上海市	180434	18043400	47
300129	2017	-0.065549	0.693147	C38	0	21.8919	0.298424	0.0630788	0.0560412	2.56495	38.46	0	9.0862	2.07944	30.1538	上海市	上海市	180434	18043400	27
300225	2017	1.55719	0	C26	0	20.9145	0.244379	0.0396323	0.00943742	1.94591	42.86	1	19.5445	1.94591	0.4914	上海市	上海市	180434	18043400	15
600081	2017	-1.71823	1.60944	C36	1	22.4155	0.669468	0.0642975	0.167919	2.19722	33.33	0	65	3.04452	0	上海市	上海市	180434	18043400	25
300483	2017	-0.396698	0.693147	C41	0	20.1877	0.318534	0.0395909	0.20038	1.79176	50	1	12.5561	1.09861	23.9707	上海市	上海市	180434	18043400	30
600688	2017	1.18728	0.693147	C25	1	24.4023	0.279426	0.207072	0.181262	2.3979	36.36	1	50.4893	3.21888	0.006	上海市	上海市	180434	18043400	14
300398	2017	-0.336252	0.693147	C26	0	21.7977	0.327059	0.0472504	1.09791	2.19722	33.33	1	45.888	1.38629	0	上海市	上海市	180434	18043400	15
600825	2017	-1.34817	2.77259	R	1	22.083	0.327301	-0.0079657	-0.0638942	2.19722	33.33	0	27.9967	3.17805	0.0089	上海市	上海市	180434	18043400	46
600530	2017	-0.225096	2.77259	C27	0	21.5389	0.227408	0.105097	0.0658691	2.30259	40	0	18.3569	2.83321	0.2083	上海市	上海市	180434	18043400	16
600018	2017	-0.896966	2.70805	G	1	25.6737	0.454409	0.130789	0.193397	2.19722	33.33	0	31.3597	2.48491	0.0004	上海市	上海市	180434	18043400	36
603131	2017	1.18547	1.94591	C34	0	20.627	0.269581	0.113196	0.424843	1.94591	42.86	0	37.5	0.693147	60.345	上海市	上海市	180434	18043400	23
600618	2017	1.07549	0	C26	1	22.2383	0.359148	0.237026	0.0699321	2.19722	33.33	0	46.5934	3.2581	0.0038	上海市	上海市	180434	18043400	15
600676	2017	-1.13539	1.94591	G	1	22.905	0.326438	0.0696372	0.100443	2.19722	33.33	0	31.9178	3.21888	0	上海市	上海市	180434	18043400	36
600628	2017	0.64394	3.09104	F	1	22.4907	0.25776	0.0947898	0.00133962	2.19722	33.33	0	20.7265	3.21888	0.0196	上海市	上海市	180434	18043400	35
600675	2017	-0.77556	1.09861	K	1	24.0504	0.816817	0.0413803	-0.460513	1.94591	42.86	0	30.376	3.21888	0.0089	上海市	上海市	180434	18043400	39
600838	2017	-0.0429756	1.79176	F	1	21.075	0.117711	0.0659274	0.00831642	2.19722	33.33	0	19.592	3.17805	0.0077	上海市	上海市	180434	18043400	35
603718	2017	0.648867	1.09861	C27	0	21.1943	0.328916	0.0754935	-0.115596	2.19722	33.33	0	50.8996	1.09861	4.0156	上海市	上海市	180434	18043400	16
600650	2017	-1.58082	0	G	1	22.2369	0.196733	0.0742732	0.00529251	2.07944	37.5	0	38.5393	3.21888	0	上海市	上海市	180434	18043400	36
600820	2017	-1.74081	2.07944	E	1	24.9416	0.704129	0.0414953	0.093587	2.19722	33.33	0	30.4926	3.17805	0.0003	上海市	上海市	180434	18043400	34
2825	2017	0.756145	0	C29	0	20.4367	0.242221	0.0698661	0.170778	2.19722	33.33	0	33.295	0.693147	67.4306	上海市	上海市	180434	18043400	18
600616	2017	-0.370013	1.60944	C15	1	21.5904	0.150309	0.02806	-0.0822679	2.19722	33.33	0	34.8805	3.2581	0.0001	上海市	上海市	180434	18043400	5
2269	2017	0.616905	1.38629	C18	0	22.6127	0.571115	-0.0365291	-0.00718386	1.94591	42.86	1	50.6462	2.30259	8.9552	上海市	上海市	180434	18043400	7
600819	2017	-1.22961	0	C30	1	22.6714	0.48614	0.0215107	0.112271	1.94591	42.86	0	29.6082	3.17805	0	上海市	上海市	180434	18043400	19
2506	2017	-0.478901	0.693147	C39	0	23.7348	0.793129	0.0309561	0.201248	2.07944	37.5	0	28.191	2.07944	0	上海市	上海市	180434	18043400	28
601968	2017	-0.568434	0	C33	1	22.4661	0.623532	0.0231203	0.136298	2.19722	33.33	0	56.4442	1.09861	0	上海市	上海市	180434	18043400	22
603012	2017	0.389512	0	C35	0	22.0942	0.3373	0.049719	0.391505	1.79176	33.33	0	17.7923	1.09861	20.7052	上海市	上海市	180434	18043400	24
603022	2017	0.611594	0.693147	C22	0	20.4829	0.245162	0.0458302	0.241899	2.19722	33.33	1	58.7925	1.09861	58.7925	上海市	上海市	180434	18043400	11
603020	2017	-0.0329915	0	C14	0	21.514	0.102877	0.0761053	0.0190922	2.19722	33.33	1	35.3813	1.09861	35.7638	上海市	上海市	180434	18043400	4
603729	2017	0.851491	1.79176	L	0	20.8646	0.256567	0.04735	0.278343	1.60944	40	1	32.8851	1.09861	32.9901	上海市	上海市	180434	18043400	40
600611	2017	-0.325184	2.83321	G	0	23.4858	0.383836	0.0812442	-0.217568	1.94591	42.86	1	19.9549	3.2581	0.1096	上海市	上海市	180434	18043400	36
600826	2017	-1.00415	1.09861	F	1	22.2939	0.268351	0.0818849	0.287236	2.19722	33.33	0	51.4183	3.17805	0	上海市	上海市	180434	18043400	35
600151	2017	-1.06409	1.09861	C39	1	23.2954	0.553386	-0.0113982	0.221839	2.19722	33.33	0	28.3423	2.99573	0.0046	上海市	上海市	180434	18043400	28
601727	2017	-0.790825	2.70805	C34	1	26.0183	0.645232	0.0322085	0.00588572	1.94591	42.86	1	58.8304	2.30259	0	上海市	上海市	180434	18043400	23
2324	2017	-0.248641	1.79176	C29	0	22.068	0.411977	0.0684064	0.0758623	1.94591	42.86	1	51.8161	2.19722	53.2424	上海市	上海市	180434	18043400	18
600630	2017	-0.814325	1.09861	C17	1	21.7239	0.326509	0.0702574	0.0404536	2.07944	37.5	1	30.083	3.21888	0	上海市	上海市	180434	18043400	6
2178	2017	0.0685393	4.26268	M	0	21.5253	0.422307	0.018454	0.0834308	1.94591	42.86	0	18.8228	2.3979	0.3707	上海市	上海市	180434	18043400	41
603885	2017	0.616556	2.3979	G	0	23.7308	0.565968	0.111456	0.250108	2.19722	33.33	0	63.1209	1.09861	0	上海市	上海市	180434	18043400	36
300171	2017	0.496919	0	C35	0	22.1972	0.293182	0.0396426	0.299015	2.19722	33.33	1	61.25	1.94591	62.5376	上海市	上海市	180434	18043400	24
300039	2017	1.46284	0.693147	C27	0	21.709	0.117273	0.120792	0.0486022	2.19722	33.33	0	30.0124	2.07944	1.1388	上海市	上海市	180434	18043400	16
600629	2017	-1.61835	1.60944	M	1	22.7252	0.641875	0.0580225	0.162374	1.94591	42.86	0	56.0969	3.21888	0	上海市	上海市	180434	18043400	41
603006	2017	-0.479779	0.693147	C36	0	21.2246	0.33735	0.108913	0.10073	2.19722	33.33	0	59.4235	1.38629	1.077	上海市	上海市	180434	18043400	25
600648	2017	-0.727021	1.09861	F	1	24.1427	0.662283	0.0423553	0.0342439	1.94591	42.86	0	53.0345	3.21888	0	上海市	上海市	180434	18043400	35
600665	2017	-1.22633	0	K	1	23.7947	0.857389	0.0172587	0.0616448	2.3979	36.36	0	56.5151	3.21888	0.0005	上海市	上海市	180434	18043400	39
603030	2017	0.903815	0.693147	E	0	22.3924	0.678441	0.057319	0.386549	1.94591	42.86	0	30.7674	1.09861	47.6063	上海市	上海市	180434	18043400	34
603108	2017	-0.318965	0	F	0	22.6869	0.614256	0.087915	0.995118	2.19722	33.33	0	20.2615	1.09861	13.2479	上海市	上海市	180434	18043400	35
603728	2018	-0.642825	3.3322	C38	0	21.6254	0.250337	0.0775513	0.163141	2.19722	33.33	1	56.625	0.693147	0	上海市	上海市	190484	19048400	27
300230	2018	-1.33715	2.30259	C29	0	22.2459	0.30522	0.105202	0.117703	2.19722	33.33	0	29.5278	2.07944	44.6453	上海市	上海市	190484	19048400	18
603619	2018	0.386008	0.693147	B	0	22.1856	0.450368	0.0310502	-0.215891	2.19722	33.33	0	36.5924	0.693147	11.2914	上海市	上海市	190484	19048400	2
300442	2018	-0.342453	0	C35	0	21.1344	0.522326	-0.15598	-0.165185	1.94591	42.86	1	27.795	1.38629	1.073	上海市	上海市	190484	19048400	24
600628	2018	0.644054	3.04452	F	1	22.48	0.233195	0.0660606	-0.0815098	2.19722	33.33	0	20.7265	3.2581	0.0196	上海市	上海市	190484	19048400	35
300327	2018	1.16059	2.77259	C39	0	20.7552	0.158423	0.16819	0.104978	1.79176	50	0	25.0216	1.94591	23.0517	上海市	上海市	190484	19048400	28
2506	2018	-0.783977	2.48491	C39	0	23.6584	0.772221	0.0232884	-0.22537	2.19722	33.33	1	28.1019	2.19722	0.0909	上海市	上海市	190484	19048400	28
600618	2018	1.1847	0	C26	1	22.3447	0.227248	0.245019	-0.00776394	2.19722	33.33	0	46.5934	3.29584	0.003	上海市	上海市	190484	19048400	15
600754	2018	-1.65556	1.38629	H	1	24.4155	0.656188	0.0462636	0.0820784	2.19722	33.33	0	50.3172	3.13549	0.012	上海市	上海市	190484	19048400	37
603496	2018	1.49698	4.47734	C39	0	20.6329	0.175747	0.131323	0.381757	1.94591	42.86	1	19.2901	0.693147	46.3859	上海市	上海市	190484	19048400	28
600688	2018	1.25936	0	C25	1	24.5197	0.315525	0.15343	0.171185	2.48491	33.33	0	50.4443	3.2581	0.0072	上海市	上海市	190484	19048400	14
2116	2018	-0.936515	1.79176	M	1	22.1825	0.667032	0.0545868	0.244338	2.3979	36.36	0	51.9048	2.48491	0.3524	上海市	上海市	190484	19048400	41
603899	2018	0.440448	1.09861	C24	0	22.4598	0.384119	0.189206	0.342591	1.94591	42.86	0	58.2609	1.38629	8.6957	上海市	上海市	190484	19048400	13
300153	2018	0.875468	3.58352	C38	0	21.2148	0.411457	0.0191654	0.221728	2.07944	37.5	0	37.2	2.19722	1.1053	上海市	上海市	190484	19048400	27
600081	2018	-1.71431	0.693147	C36	1	22.4912	0.67893	0.0604637	0.093641	2.19722	33.33	0	65	3.09104	0	上海市	上海市	190484	19048400	25
600021	2018	-1.28363	0.693147	D	1	25.315	0.733202	0.0685216	0.198174	2.63906	42.86	0	45.4889	2.77259	0	上海市	上海市	190484	19048400	33
600820	2018	-1.76465	1.94591	E	1	25.0796	0.72389	0.0413544	0.182063	2.19722	33.33	0	30.4926	3.21888	0.0003	上海市	上海市	190484	19048400	34
300067	2018	-0.0183663	3.95124	C26	0	21.3672	0.138771	0.0931346	-0.129762	1.94591	42.86	1	38.5122	2.19722	38.9918	上海市	上海市	190484	19048400	15
2568	2018	-0.941347	0.693147	C15	0	21.6091	0.206865	0.0712391	0.0495472	1.94591	42.86	1	40.835	2.07944	43.5937	上海市	上海市	190484	19048400	5
600597	2018	-0.378313	1.94591	C14	1	23.61	0.621674	0.0576346	-0.0316823	1.60944	57.14	0	51.623	2.83321	0.0176	上海市	上海市	190484	19048400	4
600420	2018	-1.29096	1.09861	C27	1	23.5244	0.487163	0.0920957	0.329081	2.19722	33.33	0	22.6762	2.70805	0.0014	上海市	上海市	190484	19048400	16
603466	2018	0.91214	2.56495	R	0	21.9579	0.591872	0.0718084	0.139516	1.94591	42.86	1	33.6015	0.693147	61.3767	上海市	上海市	190484	19048400	46
600841	2018	0.847699	1.09861	C34	1	22.6723	0.469967	0.00651487	0.123639	2.19722	33.33	0	48.0509	3.21888	0.0079	上海市	上海市	190484	19048400	23
603128	2018	-0.222474	2.3979	G	1	22.4244	0.280491	0.0777396	0.0837713	2.19722	33.33	0	41.3185	1.94591	0.3379	上海市	上海市	190484	19048400	36
300180	2018	-0.459644	4.09434	C29	0	22.7434	0.31881	0.0579899	0.223314	2.07944	37.5	0	9.3103	2.07944	13.4077	上海市	上海市	190484	19048400	18
603777	2018	0.372143	3.43399	F	0	21.7675	0.347671	0.0141893	0.0700914	2.3979	36.36	0	57.8318	1.09861	3.3419	上海市	上海市	190484	19048400	35
300236	2018	-0.219849	1.38629	C26	0	21.1506	0.167743	-0.000818487	0.185039	2.19722	33.33	0	19.8462	2.07944	2.3244	上海市	上海市	190484	19048400	15
600655	2018	-1.62642	2.07944	F	0	25.1689	0.622609	0.0909875	0.973976	2.3979	36.36	0	26.3692	3.29584	0.0558	上海市	上海市	190484	19048400	35
300462	2018	0.940581	2.30259	C35	0	20.602	0.291037	0.0676947	0.0957632	1.94591	42.86	1	38.7706	1.38629	45.543	上海市	上海市	190484	19048400	24
600072	2018	-1.50905	1.09861	E	1	23.0773	0.599666	0.0208479	-0.234367	2.19722	33.33	1	37.3793	3.09104	0	上海市	上海市	190484	19048400	34
603887	2018	1.50828	1.09861	E	0	21.2443	0.489019	0.0654988	0.550441	1.94591	42.86	1	31.3074	1.09861	36.5963	上海市	上海市	190484	19048400	34
600614	2018	-1.50812	0	C42	0	22.3339	0.755134	-0.207381	0.0716682	1.94591	42.86	1	11.4262	3.29584	9.1478	上海市	上海市	190484	19048400	31
600622	2018	-1.57028	0	K	1	23.9461	0.675396	0.0969121	0.543048	2.19722	33.33	0	14.0999	3.29584	0.0236	上海市	上海市	190484	19048400	39
600895	2018	0.340208	1.94591	S	1	23.7019	0.545446	0.0436751	-0.0835863	1.79176	50	1	50.7549	3.13549	0.0063	上海市	上海市	190484	19048400	47
600636	2018	-1.09038	2.89037	C26	1	21.9739	0.0980329	0.149851	-0.545373	2.19722	33.33	0	24.6601	3.2581	3.7331	上海市	上海市	190484	19048400	15
603157	2018	-0.609919	3.4012	C18	0	22.8854	0.590085	-0.0130126	0.130813	2.19722	33.33	1	25.905	0.693147	25.905	上海市	上海市	190484	19048400	7
300126	2018	0.702052	1.79176	C34	0	20.9151	0.202496	-0.0497115	0.0620146	1.94591	42.86	1	26.6485	2.19722	26.7542	上海市	上海市	190484	19048400	23
603515	2018	0.153629	3.3322	C38	0	22.7157	0.408497	0.15082	0.15047	2.19722	33.33	0	46.0522	1.09861	36.8711	上海市	上海市	190484	19048400	27
603718	2018	0.164926	1.09861	C27	0	21.2821	0.413374	0.00776753	-0.16165	2.07944	37.5	0	50.8996	1.38629	4.1444	上海市	上海市	190484	19048400	16
2858	2018	0.413098	1.09861	R	0	20.1923	0.22652	0.0966711	0.328692	2.19722	33.33	1	23.9867	0.693147	35.0221	上海市	上海市	190484	19048400	46
603159	2018	1.00291	1.09861	C35	0	20.1553	0.252662	0.0907946	0.110652	2.19722	33.33	0	54.285	1.09861	67.4306	上海市	上海市	190484	19048400	24
601595	2018	-1.16779	0.693147	R	1	21.8751	0.249519	0.0843146	-0.0592847	2.19722	33.33	0	69.2165	1.09861	0	上海市	上海市	190484	19048400	46
600170	2018	-1.54434	1.94591	E	1	26.0982	0.836483	0.027883	0.200328	2.19722	33.33	0	30.1949	3.04452	0.0161	上海市	上海市	190484	19048400	34
2565	2018	-0.631621	1.79176	C22	0	22.007	0.369224	0.0463055	0.0545267	2.07944	50	0	23.6104	2.07944	0.5967	上海市	上海市	190484	19048400	11
300272	2018	-0.225234	1.60944	C38	0	21.2052	0.272617	0.18149	0.273528	1.94591	42.86	0	37.9607	2.07944	0.7793	上海市	上海市	190484	19048400	27
603886	2018	-0.0915773	2.19722	C14	0	21.5136	0.386543	0.140886	0.101829	2.07944	37.5	1	49.4963	1.09861	51.9451	上海市	上海市	190484	19048400	4
600009	2018	1.73492	0	G	1	24.155	0.0741777	0.185919	0.155132	2.07944	37.5	0	53.2538	3.04452	0	上海市	上海市	190484	19048400	36
2669	2018	0.42748	1.38629	C26	0	21.5385	0.153088	0.0446678	0.687981	2.19722	33.33	0	15.5593	1.94591	1.2502	上海市	上海市	190484	19048400	15
603329	2018	-0.660211	3.21888	G	0	21.0327	0.416337	0.0466901	0.0293126	2.19722	33.33	0	51	0.693147	0	上海市	上海市	190484	19048400	36
600210	2018	-1.07925	1.38629	C29	0	23.0626	0.546549	0.0712273	0.0590349	2.19722	33.33	0	26.0565	2.99573	0.4424	上海市	上海市	190484	19048400	18
600833	2018	0.329955	2.63906	F	1	20.7997	0.379723	0.048388	-0.243859	2.19722	33.33	0	44.021	3.21888	0	上海市	上海市	190484	19048400	35
600508	2018	0.831786	0	B	1	23.4228	0.349965	0.0496002	0.0813269	1.79176	33.33	0	62.4298	2.89037	0	上海市	上海市	190484	19048400	2
603009	2018	0.00954178	1.09861	C36	0	21.8186	0.411117	0.0338003	0.333442	1.60944	40	0	39.2257	1.60944	49.6693	上海市	上海市	190484	19048400	25
2605	2018	-0.0483396	2.07944	C24	0	21.7026	0.292608	0.100441	0.424186	1.94591	42.86	1	17.7244	2.07944	31.6741	上海市	上海市	190484	19048400	13
600115	2018	0.380001	2.3979	G	1	26.1903	0.749321	0.0421128	0.129855	2.07944	57.14	0	35.0641	3.09104	0.0001	上海市	上海市	190484	19048400	36
300225	2018	1.57188	0	C26	1	20.863	0.214709	0.00907729	0.0137568	2.19722	33.33	1	15.4274	2.07944	0.4914	上海市	上海市	190484	19048400	15
600835	2018	-1.7342	2.30259	C34	1	24.2396	0.609952	0.0642955	0.0905235	2.19722	33.33	1	48.0155	3.21888	0	上海市	上海市	190484	19048400	23
2058	2018	-0.785519	0	C40	0	19.9609	0.131286	0.0273222	0.0455878	2.19722	33.33	0	24.4135	2.56495	0	上海市	上海市	190484	19048400	29
600675	2018	-0.971016	0.693147	K	1	24.7598	0.723909	0.124147	1.51807	1.94591	42.86	0	68.445	3.2581	0.0099	上海市	上海市	190484	19048400	39
600825	2018	-1.27702	2.89037	R	1	22.0762	0.318935	-0.00539198	-0.02517	2.19722	33.33	0	27.9967	3.21888	0.01	上海市	上海市	190484	19048400	46
600838	2018	0.06284	1.79176	F	1	20.9943	0.0773666	0.0692545	-0.219269	1.94591	42.86	0	19.592	3.21888	0	上海市	上海市	190484	19048400	35
600019	2018	-0.34379	1.38629	C31	1	26.305	0.435326	0.093911	0.0542613	2.30259	50	0	50.7463	2.94444	0.0197	上海市	上海市	190484	19048400	20
300171	2018	0.43211	1.09861	C35	0	22.2683	0.335085	0.0181853	0.111279	2.07944	37.5	1	61.25	2.07944	62.5376	上海市	上海市	190484	19048400	24
300129	2018	0.144193	1.09861	C38	0	21.9649	0.361495	0.00240958	-0.073883	2.56495	38.46	0	9.0862	2.19722	28.7676	上海市	上海市	190484	19048400	27
603020	2018	-0.0377372	0	C14	0	21.5967	0.0991277	0.0554355	0.0752006	2.19722	33.33	1	35.3813	1.38629	35.7638	上海市	上海市	190484	19048400	4
2706	2018	1.69395	0.693147	C38	0	21.4963	0.187734	0.118989	0.0838391	2.07944	37.5	0	10.3901	1.60944	28.1135	上海市	上海市	190484	19048400	27
300222	2018	-1.31574	4.94876	C38	0	22.7871	0.419768	0.0682719	0.404238	2.19722	33.33	0	26.2307	2.07944	35.1284	上海市	上海市	190484	19048400	27
2527	2018	-0.83314	3.04452	C38	0	22.6159	0.512042	-0.0244417	0.0327248	2.19722	33.33	1	17.8843	2.19722	36.5196	上海市	上海市	190484	19048400	27
600530	2018	-0.151882	2.3979	C27	0	21.0836	0.314336	-0.207381	-0.077467	2.3979	36.36	0	18.3569	2.89037	0.2917	上海市	上海市	190484	19048400	16
300039	2018	1.47574	1.09861	C27	0	21.7339	0.0954578	0.0970074	-0.044104	2.19722	33.33	0	30.0124	2.19722	1.1388	上海市	上海市	190484	19048400	16
2825	2018	0.847409	0	C29	0	20.5509	0.261507	0.0731117	0.226591	2.19722	33.33	0	33.3309	1.09861	67.4306	上海市	上海市	190484	19048400	18
600851	2018	-1.05008	1.09861	C27	1	22.2294	0.196076	0.0378566	0.0981961	2.07944	37.5	0	9.0862	3.21888	0.0004	上海市	上海市	190484	19048400	16
600641	2018	-0.907335	0.693147	K	0	22.8041	0.228499	0.141105	0.278129	2.07944	37.5	0	28.1582	3.2581	0.0308	上海市	上海市	190484	19048400	39
2328	2018	-1.07925	1.79176	C36	0	22.0956	0.252478	0.0543869	0.033615	2.19722	33.33	0	36.7775	2.30259	36.9387	上海市	上海市	190484	19048400	25
603030	2018	-0.103103	1.09861	E	0	22.8174	0.761302	0.0638572	0.409838	1.94591	42.86	0	31.0526	1.38629	47.8981	上海市	上海市	190484	19048400	34
600196	2018	-1.57394	2.56495	C27	0	24.9796	0.523854	0.0649518	0.344495	2.3979	36.36	0	36.5686	3.04452	0.131	上海市	上海市	190484	19048400	16
600834	2018	0.680185	1.09861	G	1	21.7286	0.459436	0.030151	-0.000276816	2.07944	37.5	0	58.432	3.21888	0.0007	上海市	上海市	190484	19048400	36
603868	2018	0.716417	2.48491	C38	0	22.0308	0.295812	0.255616	0.0319525	1.94591	57.14	1	73.6565	1.09861	8.9991	上海市	上海市	190484	19048400	27
2486	2018	0.964101	1.60944	C18	0	20.8287	0.14343	0.0032187	-0.00469343	2.19722	33.33	0	19.6142	2.19722	0	上海市	上海市	190484	19048400	7
300642	2018	0.906373	0	C27	0	20.8211	0.0713461	0.157391	0.204558	1.94591	42.86	1	20.0307	0.693147	24.2247	上海市	上海市	190484	19048400	16
603960	2018	-1.00718	2.19722	C35	0	20.6621	0.383906	0.111153	1.31514	2.56495	38.46	1	23.2049	0.693147	56.3434	上海市	上海市	190484	19048400	24
600827	2018	-1.45879	4.07754	F	1	24.5396	0.563156	0.0324321	0.0264002	2.30259	33.33	0	45.7206	3.21888	0.0004	上海市	上海市	190484	19048400	35
300511	2018	-0.310214	1.09861	A	0	22.0823	0.596676	0.0560788	0.388144	1.94591	42.86	0	39.3984	1.09861	55.1005	上海市	上海市	190484	19048400	1
2028	2018	-0.456352	1.09861	C38	0	22.7487	0.378972	0.0395596	0.0693756	1.94591	42.86	1	17.2906	2.70805	30.2736	上海市	上海市	190484	19048400	27
603690	2018	0.610901	1.38629	C35	0	21.0975	0.694703	0.0470273	0.826418	1.60944	40	1	36.0307	0.693147	40.5972	上海市	上海市	190484	19048400	24
300398	2018	-0.608841	1.60944	C26	0	21.9731	0.358386	0.109758	0.762283	2.19722	33.33	1	38.888	1.60944	0.5466	上海市	上海市	190484	19048400	15
300483	2018	-1.44792	0	C41	0	22.5882	0.475818	0.0163856	-0.120276	1.60944	40	1	13.9853	1.38629	23.9707	上海市	上海市	190484	19048400	30
600073	2018	-1.5601	1.94591	C14	1	23.1701	0.50264	0.047807	-0.00188896	2.07944	37.5	0	31.8201	3.09104	0.0024	上海市	上海市	190484	19048400	4
600171	2018	0.545782	2.56495	C39	1	21.7194	0.0923472	0.0191636	0.395944	1.94591	42.86	0	25.4714	3.04452	0	上海市	上海市	190484	19048400	28
603131	2018	0.460988	1.79176	C34	0	21.0253	0.242094	0.0648205	0.212196	1.94591	42.86	0	33.9314	1.09861	54.6024	上海市	上海市	190484	19048400	23
2561	2018	-0.962355	2.77259	F	1	21.7229	0.166586	0.117393	-0.0156646	2.19722	33.33	0	30.3718	2.07944	5.5905	上海市	上海市	190484	19048400	35
300501	2018	-1.01223	0	C27	0	20.664	0.241535	0.0940575	0.3503	1.94591	42.86	1	38.3395	1.09861	59.6372	上海市	上海市	190484	19048400	16
600663	2018	-1.05319	1.79176	K	1	25.0814	0.708238	0.0809513	0.355423	2.19722	44.44	1	56.4178	3.2581	0.0103	上海市	上海市	190484	19048400	39
603365	2018	0.786882	3.17805	C17	0	21.741	0.20949	0.12373	0.104388	2.19722	33.33	1	40.4245	0.693147	13.5333	上海市	上海市	190484	19048400	6
300262	2018	-0.356431	0	N	0	22.4038	0.568191	0.0477813	0.213279	1.94591	42.86	0	41.6943	2.07944	42.0921	上海市	上海市	190484	19048400	42
300286	2018	0.374315	2.70805	C40	0	20.6627	0.215792	0.121651	0.129395	1.94591	57.14	1	18.1	1.94591	24.4867	上海市	上海市	190484	19048400	29
600104	2018	-1.40582	2.48491	C36	1	26.305	0.636266	0.0724148	0.0345562	1.94591	42.86	0	71.2377	3.09104	0.0001	上海市	上海市	190484	19048400	25
603855	2018	1.75346	1.09861	C35	0	21.6527	0.419763	0.0693788	0.102624	2.07944	37.5	1	35.8444	0.693147	58.6583	上海市	上海市	190484	19048400	24
603885	2018	0.725704	2.30259	G	0	23.7892	0.552535	0.0942869	0.157471	2.19722	33.33	0	63.1209	1.38629	0	上海市	上海市	190484	19048400	36
603501	2018	-0.402014	2.83321	C39	0	22.2493	0.642515	0.0473163	0.647401	2.19722	33.33	0	61.3046	0.693147	65.6513	上海市	上海市	190484	19048400	28
603197	2018	-0.428787	0.693147	C36	0	21.858	0.672213	0.102139	0.107684	2.19722	33.33	0	22.0343	0.693147	41.0711	上海市	上海市	190484	19048400	25
600819	2018	-1.30265	0	C30	1	22.7103	0.493165	0.025072	0.178401	2.07944	37.5	0	29.747	3.21888	0	上海市	上海市	190484	19048400	19
600616	2018	-0.355241	1.94591	C15	1	21.5476	0.156183	-0.0243408	-0.0896328	2.07944	37.5	0	34.8805	3.29584	0.0001	上海市	上海市	190484	19048400	5
2454	2018	-0.138664	0	C36	0	22.4984	0.39298	0.0402256	-0.116154	2.19722	33.33	0	43.8242	2.19722	1.0053	上海市	上海市	190484	19048400	25
603579	2018	0.746752	3.63759	C35	0	21.4965	0.308596	0.130657	0.196892	2.19722	33.33	0	28.9289	0.693147	49.2092	上海市	上海市	190484	19048400	24
2269	2018	0.499409	1.60944	C18	0	22.6986	0.600816	0.0187081	0.186178	1.79176	50	1	50.6462	2.3979	8.9552	上海市	上海市	190484	19048400	7
600490	2018	-0.259294	1.09861	C32	0	22.8362	0.333525	0.033132	1.33439	2.19722	44.44	0	19.6956	2.77259	4.3051	上海市	上海市	190484	19048400	21
603499	2018	1.70931	1.79176	C23	0	20.3584	0.225576	0.0693045	0.0534788	1.94591	42.86	1	46.4788	0.693147	46.6663	上海市	上海市	190484	19048400	12
600619	2018	-1.69352	1.38629	C34	1	23.386	0.627915	0.0405407	0.120758	2.19722	33.33	0	24.437	3.29584	3.197	上海市	上海市	190484	19048400	23
600320	2018	0.440859	1.09861	C35	1	24.9803	0.750525	0.0298197	-0.00212383	2.48491	41.67	0	17.4012	2.94444	0.0106	上海市	上海市	190484	19048400	24
600151	2018	-1.29339	1.60944	C39	1	23.1627	0.415884	0.0108839	0.00657076	2.19722	33.33	0	28.3423	3.04452	0.0046	上海市	上海市	190484	19048400	28
2252	2018	-0.241131	0	C27	0	23.1558	0.055467	-0.133024	-0.0640711	2.07944	37.5	1	31.8121	2.3979	0.052	上海市	上海市	190484	19048400	16
600676	2018	-1.20158	1.09861	G	1	22.9396	0.320509	0.053016	0.0380453	2.19722	33.33	0	31.9178	3.2581	0	上海市	上海市	190484	19048400	36
2162	2018	-0.199249	0	C30	0	21.5457	0.582459	0.0323809	0.0862666	2.19722	44.44	1	46.7297	2.48491	0.248	上海市	上海市	190484	19048400	19
601866	2018	-1.13251	0.693147	G	1	25.6493	0.86912	0.036233	0.0249383	2.56495	46.15	0	37.7521	2.48491	0.0002	上海市	上海市	190484	19048400	36
600662	2018	-0.8435	3.13549	G	1	22.534	0.410658	0.02047	0.00397996	2.19722	33.33	0	45.0029	3.2581	0.0019	上海市	上海市	190484	19048400	36
600611	2018	-0.44508	2.63906	G	0	23.4648	0.408877	0.0849504	0.422113	1.94591	42.86	1	20.0153	3.29584	0.0936	上海市	上海市	190484	19048400	36
603648	2018	0.183269	1.94591	L	1	21.3991	0.165454	0.0980649	0.071724	2.3979	36.36	0	24.8704	0.693147	3.0207	上海市	上海市	190484	19048400	40
300551	2018	0.952183	3.29584	C35	0	20.4633	0.309095	0.0209497	0.101018	2.07944	37.5	1	38.9245	1.09861	39.3438	上海市	上海市	190484	19048400	24
601231	2018	-0.860352	2.77259	C39	0	23.7265	0.53304	0.07176	0.129423	2.19722	33.33	0	73.6565	1.94591	0.001	上海市	上海市	190484	19048400	28
601616	2018	0.441137	1.09861	C38	0	21.7629	0.104212	0.0434055	-0.0765784	2.07944	37.5	0	14.0291	2.07944	0.0028	上海市	上海市	190484	19048400	27
2346	2018	-0.898395	1.09861	C38	0	21.6506	0.192474	0.0217145	0.234263	1.94591	42.86	0	62.5186	2.19722	14.1736	上海市	上海市	190484	19048400	27
600824	2018	-1.0729	2.56495	F	1	21.7778	0.216272	0.0600136	-0.199826	2.19722	33.33	0	39.0404	3.21888	0.0095	上海市	上海市	190484	19048400	35
603022	2018	0.580632	0	C22	0	20.5243	0.246778	0.0506353	0.111795	2.19722	33.33	1	58.7925	1.38629	58.7925	上海市	上海市	190484	19048400	11
2451	2018	0.817063	2.19722	C38	0	21.1894	0.583866	0.0301325	0.251449	1.94591	42.86	1	40.2277	2.19722	4.7992	上海市	上海市	190484	19048400	27
601607	2018	-1.76465	1.38629	F	1	25.5665	0.634036	0.0594315	0.215803	2.19722	44.44	0	31.0776	2.19722	0.0059	上海市	上海市	190484	19048400	35
600639	2018	-0.326254	1.79176	K	1	23.7362	0.554185	0.0665343	0.649788	2.07944	50	0	49.3652	3.2581	0.0007	上海市	上海市	190484	19048400	39
603003	2018	-0.836884	3.82864	F	0	22.4509	0.267118	0.0211035	-0.0472962	1.94591	42.86	0	28.1232	1.94591	4.6123	上海市	上海市	190484	19048400	35
600629	2018	-1.58138	0	M	1	22.8615	0.661325	0.0470499	0.126504	1.94591	42.86	0	56.0969	3.2581	0.084	上海市	上海市	190484	19048400	41
600630	2018	-0.849085	1.79176	C17	1	21.8045	0.37991	0.030461	-0.0134884	2.19722	33.33	1	30.083	3.2581	0	上海市	上海市	190484	19048400	6
600741	2018	-1.76465	2.07944	C36	1	25.6188	0.591375	0.088754	0.118751	2.19722	33.33	0	58.3198	3.13549	0.0054	上海市	上海市	190484	19048400	25
603012	2018	0.306336	0	C35	0	22.2345	0.362609	0.0640408	0.282348	1.79176	33.33	0	17.7923	1.38629	16.0797	上海市	上海市	190484	19048400	24
300627	2018	0.958731	3.3673	C39	0	21.0502	0.366531	0.0900556	0.403879	1.94591	42.86	0	23.7377	0.693147	28.8545	上海市	上海市	190484	19048400	28
600689	2018	-1.32205	1.79176	C17	1	20.4157	0.360166	0.0228888	0.0787799	1.94591	42.86	0	25.9508	3.2581	0.0015	上海市	上海市	190484	19048400	6
600500	2018	-1.60715	0	C26	1	24.6418	0.523112	0.0703028	-0.0401738	1.94591	42.86	0	55.352	2.94444	0.0061	上海市	上海市	190484	19048400	15
603633	2018	0.760879	0	C39	0	20.9523	0.418353	0.058556	0.160987	2.19722	33.33	1	21.3189	1.09861	34.6198	上海市	上海市	190484	19048400	28
603730	2018	-0.911702	0	C36	0	22.3602	0.353593	0.131476	0.316112	2.19722	33.33	0	54.9121	0.693147	28.9543	上海市	上海市	190484	19048400	25
603378	2018	-1.07208	0.693147	C26	0	21.6567	0.484035	0.0442714	0.226444	1.79176	50	1	25.8727	0.693147	6.3277	上海市	上海市	190484	19048400	15
600018	2018	-0.911492	2.48491	G	1	25.6956	0.429577	0.108803	0.0165295	2.19722	33.33	0	31.3597	2.56495	0.0019	上海市	上海市	190484	19048400	36
603729	2018	1.02421	2.07944	L	0	20.9682	0.317634	0.0190809	-0.0329773	1.60944	40	1	32.8851	1.38629	33.0576	上海市	上海市	190484	19048400	40
601968	2018	-0.425876	0	C33	1	22.4448	0.60549	0.0274335	0.0948106	2.19722	33.33	1	56.4442	1.38629	0	上海市	上海市	190484	19048400	22
300008	2018	-0.730382	0.693147	M	0	21.5818	0.679784	-0.207381	-0.27688	2.07944	37.5	0	18.8327	2.30259	18.9502	上海市	上海市	190484	19048400	41
2324	2018	-0.208559	0.693147	C29	0	22.0888	0.405067	0.0366918	0.0788927	1.94591	42.86	1	54.0416	2.30259	55.4689	上海市	上海市	190484	19048400	18
603108	2018	-0.541767	0.693147	F	0	22.7439	0.584933	0.106366	0.381015	2.19722	33.33	0	20.2615	1.38629	13.3857	上海市	上海市	190484	19048400	35
600635	2018	-1.48299	2.48491	D	0	23.7956	0.602583	0.0351768	0.0737926	2.56495	38.46	0	18.0706	3.2581	0.1271	上海市	上海市	190484	19048400	33
600620	2018	-0.648594	0	S	0	21.7743	0.190456	0.0233095	-0.0467133	2.3979	36.36	1	25.081	3.29584	0	上海市	上海市	190484	19048400	47
603200	2018	1.39923	0	N	0	20.6425	0.182694	0.0934426	0.374535	2.19722	44.44	1	45.7161	0.693147	46.5583	上海市	上海市	190484	19048400	42
603037	2018	1.1959	0	C36	0	20.6857	0.132913	0.151991	0.219746	2.19722	33.33	0	20.8623	0.693147	33.7733	上海市	上海市	190484	19048400	25
603330	2018	-0.335684	0	C26	0	20.701	0.346148	0.0520301	0.232369	1.94591	42.86	1	36.1013	0.693147	38.0564	上海市	上海市	190484	19048400	15
2636	2018	-1.29096	1.94591	C39	0	22.1511	0.388697	0.0746232	0.00201732	2.19722	33.33	1	39.825	2.07944	0.8963	上海市	上海市	190484	19048400	28
603987	2018	-0.580423	0	C35	0	21.5	0.25115	0.10182	0.154134	2.19722	33.33	0	40.9107	1.09861	12.0996	上海市	上海市	190484	19048400	24
2158	2018	0.302805	0.693147	C34	0	21.9028	0.426741	0.0766357	0.0792412	2.19722	33.33	0	32.6673	2.48491	0.5457	上海市	上海市	190484	19048400	23
603006	2018	-0.536499	0	C36	0	21.4399	0.366578	0.081552	0.00984444	2.19722	33.33	0	59.5814	1.60944	0.9759	上海市	上海市	190484	19048400	25
603083	2018	1.09941	3.3322	C39	0	21.7327	0.589124	0.023588	0.269364	2.19722	33.33	1	21.888	0.693147	0.0404	上海市	上海市	190484	19048400	28
600315	2018	-0.35532	1.94591	C26	0	23.0417	0.427852	0.071559	0.100135	1.94591	42.86	1	47.2452	2.89037	0.0618	上海市	上海市	190484	19048400	15
2184	2018	-0.550016	2.77259	C38	0	21.476	0.492891	-0.0584741	-0.175671	2.19722	33.33	0	21.6564	2.48491	45.171	上海市	上海市	190484	19048400	27
603683	2018	-0.703206	0.693147	C26	0	21.0058	0.389623	0.029796	0.210797	2.19722	33.33	1	28.8687	0.693147	61.8884	上海市	上海市	190484	19048400	15
603196	2018	0.665738	3.13549	C18	0	20.9708	0.270326	0.0267554	0.054646	1.94591	42.86	1	54	0.693147	12.6958	上海市	上海市	190484	19048400	7
603226	2018	1.76612	1.09861	C20	0	20.7865	0.224355	0.111461	0.0483279	2.19722	33.33	0	29.0153	0.693147	2.6779	上海市	上海市	190484	19048400	9
2825	2019	0.40195	0	C29	0	20.8023	0.28179	0.0485621	0.290003	1.94591	42.86	0	32.4419	1.38629	48.6812	上海市	上海市	204433	20443300	18
300442	2019	-0.29861	0	C35	0	21.157	0.529082	0.0164877	0.104409	1.79176	50	1	27.795	1.60944	1.073	上海市	上海市	204433	20443300	24
601607	2019	-1.74976	1.38629	F	1	25.6434	0.639588	0.0569994	0.172747	2.30259	33.33	0	29.6231	2.30259	0.0054	上海市	上海市	204433	20443300	35
603887	2019	-0.412726	3.52636	E	0	22.5711	0.477337	0.105687	1.32005	1.94591	42.86	1	21.8664	1.38629	23.7933	上海市	上海市	204433	20443300	34
603587	2019	0.618415	2.30259	C18	0	22.0905	0.156412	0.21035	0.132334	2.19722	33.33	1	53.8616	0.693147	67.4306	上海市	上海市	204433	20443300	7
603196	2019	0.63368	3.13549	C18	0	20.853	0.210575	0.000155766	-0.0156721	1.94591	42.86	1	54	1.09861	12.6958	上海市	上海市	204433	20443300	7
2328	2019	-1.06413	1.79176	C36	0	22.1085	0.250121	0.0522817	-0.11728	2.19722	33.33	0	36.7775	2.3979	36.9387	上海市	上海市	204433	20443300	25
2527	2019	-0.73416	2.99573	C38	0	22.5729	0.49186	0.0282386	0.00539821	2.19722	33.33	0	17.8841	2.30259	35.6151	上海市	上海市	204433	20443300	27
2184	2019	-0.593478	3.13549	C38	0	21.4273	0.444151	0.0532637	0.217626	2.07944	37.5	0	21.7601	2.56495	45.2258	上海市	上海市	204433	20443300	27
601616	2019	-0.324195	2.19722	C38	0	21.9642	0.218199	0.0428769	0.173166	1.94591	42.86	1	22.8174	2.19722	3.0719	上海市	上海市	204433	20443300	27
603330	2019	-0.422978	0	C26	0	20.7936	0.426319	0.0335575	0.175179	1.94591	42.86	1	36.1013	1.09861	37.4513	上海市	上海市	204433	20443300	15
603855	2019	1.70198	1.09861	C35	0	21.7745	0.464179	0.0802497	0.190812	2.07944	37.5	1	35.8444	1.09861	58.6583	上海市	上海市	204433	20443300	24
2636	2019	-1.49915	2.3979	C39	0	22.2818	0.424675	0.0369334	-0.0980124	2.19722	33.33	1	39.825	2.19722	0.8963	上海市	上海市	204433	20443300	28
603885	2019	0.70366	1.94591	G	0	24.224	0.6094	0.0636347	0.165893	2.19722	33.33	0	51.922	1.60944	0	上海市	上海市	204433	20443300	36
600151	2019	-1.39648	2.19722	C39	1	23.1167	0.471002	-0.0610733	0.0311909	2.19722	33.33	0	26.4494	3.09104	0.0046	上海市	上海市	204433	20443300	28
300462	2019	-1.04543	3.09104	C35	0	21.88	0.499217	0.157201	2.06831	1.94591	42.86	1	28.3698	1.60944	32.6097	上海市	上海市	204433	20443300	24
600841	2019	0.881772	0.693147	C34	1	22.7317	0.490367	0.00632213	-0.0212179	2.19722	33.33	0	48.0509	3.2581	0.0084	上海市	上海市	204433	20443300	23
300153	2019	0.371085	3.49651	C38	0	21.2276	0.407986	0.00916683	-0.201032	2.07944	37.5	0	36.2	2.30259	1.1053	上海市	上海市	204433	20443300	27
2178	2019	-0.223526	4.45435	M	0	21.4356	0.489299	0.0101076	-0.191708	1.94591	42.86	0	17.4097	2.56495	0.0506	上海市	上海市	204433	20443300	41
600635	2019	-1.5357	2.30259	D	0	23.8397	0.590134	0.0449314	0.10484	2.56495	38.46	0	18.071	3.29584	0.1271	上海市	上海市	204433	20443300	33
603713	2019	-1.12329	2.56495	G	0	21.6668	0.425562	0.120382	0.3559	1.94591	42.86	1	28.7643	0.693147	33.403	上海市	上海市	204433	20443300	36
603108	2019	-0.782313	1.09861	F	1	22.9241	0.610711	0.110607	0.182352	2.3979	36.36	0	20.0161	1.60944	8.373	上海市	上海市	204433	20443300	35
600619	2019	-1.42825	1.09861	C34	1	23.3579	0.606696	0.0311963	0.0368886	2.19722	33.33	0	23.967	3.3322	3.3195	上海市	上海市	204433	20443300	23
603365	2019	0.594866	3.21888	C17	0	21.7632	0.192318	0.130171	0.104124	2.19722	33.33	1	40.4245	1.09861	15.6688	上海市	上海市	204433	20443300	6
300272	2019	-0.249292	1.79176	C38	0	21.4027	0.376831	0.107457	0.168145	1.94591	42.86	0	37.8441	2.19722	0.8723	上海市	上海市	204433	20443300	27
603009	2019	-0.190756	1.09861	C36	0	21.894	0.484981	-0.0360106	0.0701337	1.60944	40	0	35.8927	1.79176	43.7727	上海市	上海市	204433	20443300	25
603683	2019	-1.25677	1.09861	C26	0	21.1366	0.453383	0.00785517	0.0573202	1.94591	42.86	1	28.8687	1.09861	61.6048	上海市	上海市	204433	20443300	15
600081	2019	-1.71416	0.693147	C36	1	22.5619	0.665122	0.0565843	-0.0213643	2.19722	33.33	0	65	3.13549	0	上海市	上海市	204433	20443300	25
603022	2019	0.27167	0	C22	0	20.5621	0.24952	0.0486046	0.029026	2.07944	37.5	1	58.7925	1.60944	58.7925	上海市	上海市	204433	20443300	11
600611	2019	-0.475518	2.07944	G	0	23.539	0.405006	0.0963328	0.0680057	1.94591	42.86	1	20.0153	3.3322	0.0936	上海市	上海市	204433	20443300	36
2058	2019	-0.912712	0.693147	C40	0	19.9609	0.143896	-0.0587759	-0.235467	2.19722	33.33	0	24.4135	2.63906	0.2306	上海市	上海市	204433	20443300	29
600754	2019	-1.65614	1.94591	H	1	24.3836	0.630705	0.0531149	0.0273248	2.3979	36.36	0	50.3172	3.17805	0.0116	上海市	上海市	204433	20443300	37
300171	2019	0.28799	0	C35	0	22.3736	0.377454	0.0370407	0.181124	2.07944	37.5	1	41.25	2.19722	42.5376	上海市	上海市	204433	20443300	24
600629	2019	-1.61999	1.79176	M	1	23.0479	0.679471	0.0400523	0.203388	1.94591	42.86	0	54.4687	3.29584	0.4302	上海市	上海市	204433	20443300	41
603056	2019	-1.55269	3.43399	G	0	22.949	0.528128	0.0645283	0.125808	1.94591	42.86	1	71.9871	0.693147	4.4806	上海市	上海市	204433	20443300	36
603886	2019	-0.139732	2.56495	C14	0	21.5957	0.376259	0.136821	0.135048	2.19722	33.33	0	49.4963	1.38629	46.672	上海市	上海市	204433	20443300	4
603030	2019	-0.750911	1.60944	E	0	22.9928	0.743704	0.0494201	0.0636544	1.79176	50	0	31.0636	1.60944	47.5216	上海市	上海市	204433	20443300	34
603619	2019	0.285376	0.693147	B	0	22.4143	0.564097	0.0375481	0.772207	2.19722	33.33	0	36.5924	1.09861	11.2913	上海市	上海市	204433	20443300	2
600618	2019	0.950136	0	C26	1	22.4697	0.188254	0.163014	-0.0985776	2.07944	37.5	0	46.5934	3.3322	0.002	上海市	上海市	204433	20443300	15
2028	2019	-0.659452	1.09861	C38	0	22.9031	0.412307	0.0778591	0.327357	1.94591	42.86	1	17.2906	2.77259	30.2736	上海市	上海市	204433	20443300	27
300627	2019	1.02256	3.97029	C39	0	21.1894	0.363185	0.10738	0.203223	1.94591	42.86	0	23.9971	1.09861	29.0134	上海市	上海市	204433	20443300	28
300008	2019	-1.02153	1.60944	M	0	21.4286	0.800823	-0.132607	-0.427033	2.19722	33.33	0	18.8327	2.3979	18.9502	上海市	上海市	204433	20443300	41
603128	2019	-0.22571	2.3979	G	1	22.5809	0.348143	0.0794908	0.0854405	2.19722	33.33	0	41.3185	2.07944	0.338	上海市	上海市	204433	20443300	36
600689	2019	-1.36764	1.09861	C17	1	20.4001	0.343957	0.0130371	-0.00620867	1.94591	42.86	0	25.9508	3.29584	0.0015	上海市	上海市	204433	20443300	6
603157	2019	-0.688494	3.3322	C18	0	22.8041	0.859428	-0.207381	-0.246625	2.07944	37.5	0	25.905	1.09861	25.905	上海市	上海市	204433	20443300	7
2605	2019	-0.153645	2.07944	C24	0	21.8288	0.479907	0.184723	0.840169	1.94591	42.86	1	17.6306	2.19722	31.4513	上海市	上海市	204433	20443300	13
603729	2019	1.31576	0.693147	L	0	20.8497	0.287357	-0.0479168	-0.461948	1.60944	40	1	32.8851	1.60944	33.0662	上海市	上海市	204433	20443300	40
600019	2019	-0.335264	2.3979	C31	1	26.305	0.436993	0.0517343	-0.0432624	2.3979	45.45	0	50.7314	2.99573	0.0175	上海市	上海市	204433	20443300	20
603131	2019	0.161479	2.94444	C34	0	21.2048	0.237708	0.0661035	0.0505758	1.94591	42.86	0	33.0215	1.38629	53.1383	上海市	上海市	204433	20443300	23
300230	2019	-1.33539	2.07944	C29	0	22.2507	0.285112	0.0795391	-0.0540284	2.07944	37.5	0	29.5278	2.19722	42.6118	上海市	上海市	204433	20443300	18
600825	2019	-1.28318	3.21888	R	1	22.1041	0.327206	-0.000251288	-0.0320625	2.19722	33.33	0	27.9967	3.2581	0.01	上海市	上海市	204433	20443300	46
603728	2019	-0.750846	2.94444	C38	0	21.6981	0.241741	0.0742886	0.0865483	2.19722	33.33	1	56.625	1.09861	0	上海市	上海市	204433	20443300	27
603003	2019	-0.6847	3.3673	F	0	22.5052	0.322923	0.0096703	-0.158265	1.94591	42.86	0	28.1232	2.07944	4.6123	上海市	上海市	204433	20443300	35
2568	2019	-0.986264	0.693147	C15	0	21.6639	0.217961	0.150619	0.193862	1.94591	42.86	1	41.773	2.19722	43.889	上海市	上海市	204433	20443300	5
603718	2019	-0.261006	1.38629	C27	0	21.2547	0.416578	0.0145158	0.0920306	2.19722	33.33	0	48.3713	1.60944	8.6962	上海市	上海市	204433	20443300	16
300180	2019	-0.612763	3.71357	C29	0	22.8503	0.374174	0.0322317	0.0571647	2.19722	44.44	0	9.3103	2.19722	11.0187	上海市	上海市	204433	20443300	18
2858	2019	0.0746431	1.38629	R	0	20.4214	0.302673	0.0827572	0.173408	2.07944	37.5	1	23.9867	1.09861	31.0602	上海市	上海市	204433	20443300	46
2451	2019	1.17043	1.60944	C38	0	20.91	0.419385	0.0472564	-0.372624	1.94591	42.86	1	40.2277	2.30259	0.0155	上海市	上海市	204433	20443300	27
601595	2019	-0.947693	1.09861	R	1	22.0031	0.295889	0.0412215	0.0479352	2.19722	33.33	0	69.2165	1.38629	0	上海市	上海市	204433	20443300	46
2565	2019	-0.579382	1.94591	C22	0	21.8407	0.299147	-0.059226	-0.155969	1.94591	42.86	0	22.2669	2.19722	0.5987	上海市	上海市	204433	20443300	11
600833	2019	0.250121	2.70805	F	1	20.9193	0.398022	0.0516505	0.0565188	2.19722	33.33	0	44.9488	3.2581	0	上海市	上海市	204433	20443300	35
600895	2019	0.193048	2.3979	K	1	23.9665	0.488564	0.0464321	0.285961	1.79176	50	0	50.7549	3.17805	0.007	上海市	上海市	204433	20443300	39
300067	2019	0.0206298	3.09104	C26	0	21.4316	0.158334	0.104234	-0.0305573	1.94591	42.86	1	38.7157	2.30259	39.6375	上海市	上海市	204433	20443300	15
600630	2019	-1.32682	1.60944	C17	1	21.8081	0.377557	0.0206955	-0.0613659	2.19722	33.33	1	30.083	3.29584	0	上海市	上海市	204433	20443300	6
300225	2019	1.71588	0	C26	0	20.8859	0.201988	0.0277167	0.00588751	2.19722	33.33	1	20.0018	2.19722	0.4914	上海市	上海市	204433	20443300	15
603690	2019	-0.440913	3.13549	C35	0	21.9041	0.5392	0.0679767	0.463363	1.60944	40	1	29.3552	1.09861	37.5804	上海市	上海市	204433	20443300	24
600641	2019	-0.965029	1.09861	K	0	22.7092	0.13864	0.0985427	-0.302492	2.19722	33.33	0	28.1582	3.29584	0.0308	上海市	上海市	204433	20443300	39
2346	2019	-0.921663	0	C38	0	21.7945	0.30439	0.0514357	-0.192582	1.94591	42.86	0	62.5186	2.30259	14.1743	上海市	上海市	204433	20443300	27
600663	2019	-1.1733	1.60944	K	1	25.239	0.682232	0.0863901	0.168859	2.07944	50	1	56.4178	3.29584	0.0131	上海市	上海市	204433	20443300	39
600021	2019	-1.35007	0.693147	D	1	25.433	0.729165	0.0481537	0.0492169	2.56495	38.46	0	44.3426	2.83321	0	上海市	上海市	204433	20443300	33
600490	2019	-0.463193	1.60944	C32	0	23.0323	0.360433	0.0559309	0.0459245	2.19722	44.44	0	18.7682	2.83321	3.9174	上海市	上海市	204433	20443300	21
300327	2019	1.18328	3.13549	C39	0	20.9046	0.172951	0.168057	0.100878	1.94591	42.86	0	24.0307	2.07944	22.1683	上海市	上海市	204433	20443300	28
2706	2019	1.3673	0.693147	C38	0	21.569	0.224533	0.138817	0.295292	2.07944	37.5	0	10.3932	1.79176	28.1219	上海市	上海市	204433	20443300	27
300126	2019	0.655416	1.79176	C34	0	20.8947	0.180219	0.00998938	-0.212757	1.94591	42.86	1	26.6485	2.30259	26.7542	上海市	上海市	204433	20443300	23
2158	2019	0.328844	0	C34	0	21.9756	0.412823	0.0896107	0.0435089	2.19722	33.33	0	32.6819	2.56495	0.5777	上海市	上海市	204433	20443300	23
603006	2019	-0.48496	0.693147	C36	0	21.4331	0.321603	0.0678573	0.0102437	2.07944	37.5	0	59.97	1.79176	0.7181	上海市	上海市	204433	20443300	25
300262	2019	-0.623417	0	N	0	22.4893	0.605352	0.0285804	-0.28292	1.94591	42.86	0	41.7162	2.19722	42.0617	上海市	上海市	204433	20443300	42
600597	2019	-0.342487	1.79176	C14	1	23.5933	0.57947	0.0662533	0.0751791	1.60944	57.14	0	51.623	2.89037	0.0176	上海市	上海市	204433	20443300	4
300511	2019	-0.378374	0	A	0	22.0692	0.547131	0.0730242	0.0638728	1.94591	42.86	0	31.0049	1.38629	45.2978	上海市	上海市	204433	20443300	1
603895	2019	1.29496	2.3979	C35	0	20.9525	0.536675	-0.0442437	-0.0713912	1.94591	42.86	1	62.3475	0.693147	0	上海市	上海市	204433	20443300	24
603730	2019	-0.997948	0	C36	0	22.3856	0.290258	0.135554	0.127419	2.19722	33.33	0	56.2431	1.09861	29.3645	上海市	上海市	204433	20443300	25
2454	2019	-0.37783	0	C36	0	22.4824	0.357762	0.0343541	-0.0764177	2.19722	33.33	0	43.8242	2.30259	0.7874	上海市	上海市	204433	20443300	25
600616	2019	-0.302409	2.30259	C15	1	21.5734	0.168065	0.0176299	0.0507585	2.19722	33.33	1	34.8805	3.3322	0	上海市	上海市	204433	20443300	5
603899	2019	-0.0846945	1.38629	C24	0	22.7468	0.41033	0.194113	0.305345	1.79176	50	0	58.2609	1.60944	6.5217	上海市	上海市	204433	20443300	13
2324	2019	-0.335481	0.693147	C29	0	22.0822	0.384407	0.06077	-0.0178849	1.79176	50	1	54.0416	2.3979	55.4227	上海市	上海市	204433	20443300	18
600820	2019	-1.76465	1.94591	E	1	25.2277	0.741954	0.0402935	0.170595	2.19722	33.33	0	30.4926	3.2581	0.0003	上海市	上海市	204433	20443300	34
300551	2019	0.954191	3.71357	C35	0	20.6157	0.344911	0.0595478	0.774495	2.07944	37.5	1	36.286	1.38629	36.9386	上海市	上海市	204433	20443300	24
600315	2019	-0.385716	2.30259	C26	0	23.1345	0.436129	0.0688406	0.0643048	1.94591	42.86	1	47.2452	2.94444	0.0385	上海市	上海市	204433	20443300	15
600009	2019	1.73718	0	G	1	24.3388	0.12702	0.189688	0.175189	2.19722	33.33	0	53.2538	3.09104	0	上海市	上海市	204433	20443300	36
300642	2019	0.933521	0	C27	0	20.9436	0.0624504	0.14881	0.209968	1.94591	42.86	1	20.0363	1.09861	24.2316	上海市	上海市	204433	20443300	16
600500	2019	-1.64914	0	C26	1	24.6873	0.520111	0.0469862	-0.118588	1.79176	50	0	55.352	2.99573	0.0061	上海市	上海市	204433	20443300	15
2561	2019	-0.973222	2.70805	F	1	21.7384	0.153447	0.106516	-0.0679916	2.19722	33.33	0	30.3718	2.19722	5.5905	上海市	上海市	204433	20443300	35
600073	2019	-1.62576	1.38629	C14	1	23.3428	0.524779	0.0658149	0.0551928	2.19722	44.44	0	31.8201	3.13549	0	上海市	上海市	204433	20443300	4
600530	2019	-0.662722	2.63906	C27	0	21.071	0.440491	-0.0552301	0.335555	2.3979	36.36	0	18.3569	2.94444	0.2917	上海市	上海市	204433	20443300	16
600741	2019	-1.74434	1.09861	C36	1	25.6587	0.578074	0.0687461	-0.0836457	2.19722	33.33	0	58.3198	3.17805	0.0043	上海市	上海市	204433	20443300	25
603777	2019	0.37427	3.58352	F	0	21.7763	0.38476	0.00977127	0.0285946	2.3979	36.36	0	58.1198	1.38629	3.2987	上海市	上海市	204433	20443300	35
601828	2019	-0.605533	4.00733	L	0	25.5297	0.599451	0.0725968	0.156564	2.48491	33.33	1	55.6966	0.693147	0.1085	上海市	上海市	204433	20443300	40
2252	2019	-0.175351	0	C27	0	23.1959	0.055467	0.0610282	0.432731	2.07944	37.5	1	31.8121	2.48491	0.0599	上海市	上海市	204433	20443300	16
603378	2019	-1.32864	1.60944	C26	0	21.8802	0.570478	0.0616267	0.458855	1.79176	50	1	27.7207	1.09861	6.0145	上海市	上海市	204433	20443300	15
600639	2019	1.18155	1.94591	K	1	23.9262	0.587316	0.0674423	0.21399	2.19722	44.44	0	49.3652	3.29584	0.0009	上海市	上海市	204433	20443300	39
603868	2019	0.776137	2.3979	C38	0	22.03	0.28808	0.245615	-0.054617	1.94591	57.14	1	73.6565	1.38629	8.9991	上海市	上海市	204433	20443300	27
2669	2019	0.385335	0.693147	C26	1	21.6594	0.16329	0.06601	0.148384	2.19722	33.33	0	24.9889	2.07944	1.1547	上海市	上海市	204433	20443300	15
600170	2019	-1.54559	1.94591	E	1	26.2734	0.859403	0.0312046	0.204936	2.19722	33.33	0	30.1949	3.09104	0.0295	上海市	上海市	204433	20443300	34
600508	2019	0.849499	1.09861	B	1	23.536	0.403517	0.0506086	0.112912	1.60944	40	0	62.4298	2.94444	0	上海市	上海市	204433	20443300	2
600104	2019	-1.38803	1.79176	C36	1	26.305	0.645793	0.0502201	-0.068831	1.94591	42.86	0	71.2377	3.13549	0.0001	上海市	上海市	204433	20443300	25
600676	2019	-1.24215	1.38629	G	1	22.9292	0.312316	0.0229107	-0.100636	2.19722	33.33	0	31.9178	3.29584	0	上海市	上海市	204433	20443300	36
601231	2019	-1.14432	3.09104	C39	0	23.8103	0.529622	0.0693713	0.108909	2.19722	33.33	0	73.6565	2.07944	0.0009	上海市	上海市	204433	20443300	28
603496	2019	1.44678	4.83628	C39	0	20.686	0.170716	0.0627969	0.00629577	1.94591	42.86	1	19.2005	1.09861	45.1415	上海市	上海市	204433	20443300	28
2269	2019	0.338745	1.94591	C18	0	22.5761	0.680169	-0.10739	-0.28839	1.94591	42.86	1	50.6462	2.48491	8.9552	上海市	上海市	204433	20443300	7
603960	2019	-0.913868	2.07944	C35	0	20.9434	0.40341	0.12792	0.36536	1.94591	42.86	1	23.2049	1.09861	56.0849	上海市	上海市	204433	20443300	24
600420	2019	-1.15108	1.09861	C27	1	23.5933	0.478232	0.0703216	0.0775852	2.19722	33.33	0	23.3229	2.77259	0	上海市	上海市	204433	20443300	16
600210	2019	-1.1184	1.38629	C29	0	23.1011	0.520735	0.0701489	0.0223208	2.19722	33.33	0	26.0565	3.04452	0.4424	上海市	上海市	204433	20443300	18
300222	2019	-1.2962	4.85203	C38	0	22.5732	0.686516	-0.207381	-0.356308	2.07944	37.5	1	26.4044	2.19722	28.4339	上海市	上海市	204433	20443300	27
600171	2019	0.528198	2.99573	C39	1	21.9448	0.0936687	0.0696207	0.120208	1.94591	42.86	0	25.3182	3.09104	0.0513	上海市	上海市	204433	20443300	28
300236	2019	-0.277729	1.79176	C26	0	21.3449	0.186049	0.154997	0.145379	2.19722	33.33	0	19.8462	2.19722	1.9101	上海市	上海市	204433	20443300	15
300039	2019	1.39321	1.38629	C27	0	21.768	0.0960449	0.100525	-0.054409	2.19722	33.33	0	16.0451	2.30259	16.5385	上海市	上海市	204433	20443300	16
603987	2019	-1.02317	1.60944	C35	0	22.0503	0.284465	0.0959092	0.25299	2.19722	33.33	0	41.3637	1.38629	13.0715	上海市	上海市	204433	20443300	24
2116	2019	-0.946502	0	M	1	22.1826	0.676747	0.0149325	0.0681255	2.48491	33.33	0	51.9048	2.56495	0.4068	上海市	上海市	204433	20443300	41
600620	2019	-0.476114	0	S	0	21.8743	0.171625	0.0243284	0.0130456	2.30259	40	0	25.081	3.3322	0	上海市	上海市	204433	20443300	47
600662	2019	-0.645332	2.77259	G	1	22.6726	0.49386	0.0241717	-0.0628964	2.19722	33.33	0	45.0029	3.29584	0	上海市	上海市	204433	20443300	36
600622	2019	-1.44027	0.693147	K	1	24.0702	0.666479	0.0424567	0.0132204	2.19722	33.33	0	14.0999	3.3322	0.0218	上海市	上海市	204433	20443300	39
603650	2019	-1.34826	1.09861	C26	0	22.1326	0.409881	0.10489	0.0152296	1.94591	42.86	0	50.269	0.693147	0.1905	上海市	上海市	204433	20443300	15
600628	2019	0.439453	2.63906	F	1	22.6059	0.343226	0.0109791	-0.404496	2.19722	33.33	0	20.7265	3.29584	0.0196	上海市	上海市	204433	20443300	35
603020	2019	-0.257124	0	C14	0	21.6771	0.132282	0.0625376	-0.0100403	2.19722	33.33	1	35.3813	1.60944	35.7638	上海市	上海市	204433	20443300	4
600636	2019	-1.34766	2.70805	C26	1	21.985	0.117427	0.0491302	-0.249677	2.07944	37.5	0	24.6604	3.29584	3.7332	上海市	上海市	204433	20443300	15
603466	2019	0.950169	2.3979	R	0	22.0425	0.553535	0.07933	0.188224	1.94591	42.86	1	33.6246	1.09861	61.4188	上海市	上海市	204433	20443300	46
300483	2019	-1.66129	0	B	0	22.6838	0.409437	0.0644858	2.06831	1.94591	42.86	1	12.2707	1.60944	8.973	上海市	上海市	204433	20443300	2
603499	2019	1.62939	1.79176	C23	0	20.3458	0.214488	0.0155625	-0.0903349	1.94591	42.86	1	46.4795	1.09861	46.6882	上海市	上海市	204433	20443300	12
300398	2019	-0.761381	2.19722	C26	0	22.2773	0.477042	0.0829672	0.0467504	2.19722	33.33	0	33.4608	1.79176	0.531	上海市	上海市	204433	20443300	15
603633	2019	0.649049	0	C39	0	21.0455	0.448945	0.0562431	0.070561	2.19722	33.33	1	21.3189	1.38629	34.6198	上海市	上海市	204433	20443300	28
603515	2019	-0.0865739	3.04452	C38	0	22.816	0.38125	0.135372	0.0438524	2.07944	37.5	0	46.0562	1.38629	36.8541	上海市	上海市	204433	20443300	27
603648	2019	0.0440451	2.07944	L	1	21.3955	0.131022	0.0727079	0.0503375	2.3979	36.36	0	24.8704	1.09861	2.5277	上海市	上海市	204433	20443300	40
600835	2019	-1.72816	2.19722	C34	1	24.2551	0.60014	0.0497762	0.0415615	2.19722	33.33	1	48.0155	3.2581	0	上海市	上海市	204433	20443300	23
603159	2019	0.911346	1.38629	C35	0	20.1612	0.243397	0.045192	-0.114919	2.19722	33.33	0	54.285	1.38629	67.4306	上海市	上海市	204433	20443300	24
603192	2019	1.09117	0	C26	0	21.2591	0.293211	0.0878156	-0.0957861	1.60944	40	1	35.625	0.693147	22.5	上海市	上海市	204433	20443300	15
600827	2019	-1.48092	3.95124	F	1	24.7431	0.606275	0.0330286	0.0419616	2.19722	33.33	0	47.3194	3.2581	0.0004	上海市	上海市	204433	20443300	35
603200	2019	1.29271	0	N	0	20.7951	0.248619	0.04025	0.411026	2.19722	44.44	1	46.094	1.09861	46.9535	上海市	上海市	204433	20443300	42
603501	2019	-0.993189	3.09104	C39	0	23.5841	0.544789	0.0959356	2.06831	2.19722	33.33	0	32.3547	1.09861	34.3853	上海市	上海市	204433	20443300	28
600688	2019	1.32929	1.38629	C25	1	24.544	0.342278	0.0511429	-0.068843	2.30259	40	0	50.4443	3.29584	0.0048	上海市	上海市	204433	20443300	14
600320	2019	0.53063	1.09861	C35	1	25.0329	0.750425	0.0287907	0.127597	2.48491	50	0	17.4012	2.99573	0.0106	上海市	上海市	204433	20443300	24
603579	2019	0.884695	3.78419	C35	0	21.624	0.337188	0.140239	0.00795574	2.19722	33.33	0	28.9289	1.09861	49.2106	上海市	上海市	204433	20443300	24
603197	2019	-1.33742	2.48491	C36	0	22.0452	0.656176	0.091048	0.440901	2.19722	33.33	0	22.1599	1.09861	40.9044	上海市	上海市	204433	20443300	25
603083	2019	0.758842	3.2581	C39	0	21.7861	0.591271	0.0120381	-0.0578444	2.19722	33.33	1	21.6251	1.09861	0.03	上海市	上海市	204433	20443300	28
603329	2019	-1.0148	2.56495	G	0	20.8172	0.371243	-0.0914655	0.00310068	2.19722	33.33	0	51	1.09861	0	上海市	上海市	204433	20443300	36
603037	2019	1.13922	0	C36	0	20.6623	0.0997173	0.095893	-0.100712	2.19722	33.33	0	20.8818	1.09861	31.2299	上海市	上海市	204433	20443300	25
600655	2019	-1.62709	2.07944	F	0	25.323	0.633259	0.066389	0.27045	2.48491	33.33	0	26.3508	3.3322	0.0827	上海市	上海市	204433	20443300	35
2506	2019	-0.974429	1.60944	C39	0	23.4985	0.723078	0.0290105	-0.224065	2.19722	33.33	1	20.1244	2.30259	0.0782	上海市	上海市	204433	20443300	28
601968	2019	-0.316172	0.693147	C33	1	22.6158	0.465601	0.0404251	0.159216	2.19722	44.44	1	56.4442	1.60944	0.324	上海市	上海市	204433	20443300	22
603214	2019	-1.48119	2.07944	F	0	21.2273	0.349592	0.143843	0.152178	1.94591	42.86	1	22.5926	0.693147	37.4834	上海市	上海市	204433	20443300	35
600824	2019	-1.07331	2.3979	F	1	21.8806	0.210494	0.0447994	-0.00149705	2.07944	37.5	0	39.0404	3.2581	0.0095	上海市	上海市	204433	20443300	35
600851	2019	-1.08507	1.38629	C27	1	22.3639	0.215183	0.0277717	0.0118931	2.07944	37.5	0	10.8825	3.2581	0.0004	上海市	上海市	204433	20443300	16
2162	2019	-0.337866	0.693147	C30	0	21.5736	0.575883	0.0426194	0.19262	2.19722	44.44	1	46.8268	2.56495	0.1326	上海市	上海市	204433	20443300	19
600675	2019	-0.963681	0.693147	K	1	24.7096	0.686662	0.0759352	-0.311322	1.94591	42.86	0	68.445	3.29584	0.0099	上海市	上海市	204433	20443300	39
300501	2019	-1.11204	0	C27	0	20.9342	0.38263	0.0741546	0.224439	1.94591	42.86	1	37.0664	1.38629	58.7638	上海市	上海市	204433	20443300	16
600115	2019	0.425872	2.07944	G	1	26.305	0.751191	0.0409235	0.0515966	2.19722	44.44	0	30.9712	3.13549	0	上海市	上海市	204433	20443300	36
603790	2019	-0.495673	1.60944	C26	0	21.0076	0.10199	0.107672	0.0165666	2.19722	33.33	1	25.65	0.693147	62.8688	上海市	上海市	204433	20443300	15
600882	2019	-0.656736	0	C14	0	21.6165	0.481945	0.0313258	0.423157	2.19722	33.33	1	18.2392	3.21888	19.2652	上海市	上海市	204433	20443300	4
600819	2019	-1.33144	0.693147	C30	1	22.6842	0.43429	0.0383071	0.169442	2.07944	37.5	0	30.8336	3.2581	0	上海市	上海市	204433	20443300	19
600196	2019	-1.6062	3.04452	C27	0	25.0556	0.484966	0.0735141	0.147156	2.3979	36.36	0	36.6029	3.09104	0.1115	上海市	上海市	204433	20443300	16
603012	2019	0.0255169	1.79176	C35	0	22.4136	0.476113	0.0865466	0.423543	1.79176	33.33	0	10.4226	1.60944	13.0483	上海市	上海市	204433	20443300	24
300129	2019	0.0384036	1.09861	C38	0	22.1761	0.456626	0.0460977	0.506952	2.3979	45.45	0	9.0862	2.30259	15.4907	上海市	上海市	204433	20443300	27
600018	2019	-0.889722	2.3979	G	1	25.6803	0.361439	0.0882003	-0.0510195	2.3979	36.36	0	31.3597	2.63906	0.005	上海市	上海市	204433	20443300	36
601727	2019	-0.994361	3.93183	C34	1	26.305	0.673506	0.0343132	0.251985	2.19722	33.33	0	57.1714	2.48491	0.0325	上海市	上海市	204433	20443300	23
300286	2019	0.318333	2.3979	C40	0	20.8374	0.323436	0.114358	0.310974	1.94591	57.14	1	18.2303	2.07944	24.8698	上海市	上海市	204433	20443300	29
601866	2019	-1.12492	1.38629	G	1	25.6965	0.832466	0.0371048	-0.131516	2.3979	45.45	0	37.996	2.56495	0.0003	上海市	上海市	204433	20443300	36
603226	2019	1.49336	2.07944	C20	0	20.8538	0.192073	0.109054	-0.0458581	2.19722	33.33	0	29.0357	1.09861	2.1642	上海市	上海市	204433	20443300	9
600639	2020	-0.506511	0	K	1	24.1255	0.634317	0.0582528	0.0718421	2.07944	50	0	49.3652	3.3322	0.0007	上海市	上海市	210722	21072200	39
603330	2020	-0.932842	0	C26	0	21.0689	0.493814	0.0706946	0.0606751	1.94591	42.86	1	36.1013	1.38629	37.1515	上海市	上海市	210722	21072200	15
2568	2020	-1.02428	0.693147	C15	0	22.0809	0.171993	0.206848	0.312034	1.94591	42.86	1	40.5218	2.30259	42.2454	上海市	上海市	210722	21072200	5
603009	2020	-0.390938	1.09861	C36	0	21.9109	0.525414	0.0177668	0.128732	1.60944	40	0	31.771	1.94591	39.6105	上海市	上海市	210722	21072200	25
600635	2020	-1.44611	1.94591	D	0	23.8854	0.581914	0.0513803	-0.123917	2.19722	33.33	0	18.0712	3.3322	0.086	上海市	上海市	210722	21072200	33
603197	2020	-1.35439	1.94591	C36	0	22.0877	0.649281	0.0696593	0.00304754	2.07944	37.5	0	22.2867	1.38629	40.4578	上海市	上海市	210722	21072200	25
603214	2020	-1.50038	2.77259	F	0	21.2602	0.385937	0.10426	-0.0828828	1.94591	42.86	1	22.6043	1.09861	37.4422	上海市	上海市	210722	21072200	35
600081	2020	-1.76465	0.693147	C36	1	22.7122	0.705072	0.0388887	0.0549202	2.19722	33.33	0	65	3.17805	0	上海市	上海市	210722	21072200	25
603030	2020	-1.00087	2.3979	E	0	23.0755	0.746184	0.0323105	-0.217982	1.94591	42.86	0	31.0685	1.79176	40.4294	上海市	上海市	210722	21072200	34
2211	2020	-0.561281	2.63906	C26	0	20.4588	0.490741	-0.207381	-0.496469	1.60944	40	0	28.2328	2.56495	0.0578	上海市	上海市	210722	21072200	15
603899	2020	-0.125787	1.09861	C24	0	22.9964	0.439646	0.176695	0.179214	1.94591	42.86	0	57.7943	1.79176	4.8827	上海市	上海市	210722	21072200	13
600018	2020	-0.792085	2.63906	G	1	25.7726	0.384449	0.0765906	-0.276502	2.3979	36.36	0	31.3597	2.70805	0.0109	上海市	上海市	210722	21072200	36
600827	2020	-1.50587	3.78419	F	1	24.7149	0.603565	0.0260198	-0.302214	2.19722	33.33	0	47.6206	3.29584	0.0004	上海市	上海市	210722	21072200	35
600210	2020	-1.15623	1.38629	C29	0	23.1272	0.491605	0.0749554	-0.0861283	2.19722	33.33	0	26.0565	3.09104	0.4404	上海市	上海市	210722	21072200	18
603885	2020	0.446693	2.19722	G	0	24.1986	0.663111	-0.0082751	-0.396901	2.19722	33.33	0	51.922	1.79176	0	上海市	上海市	210722	21072200	36
300230	2020	-1.29272	2.07944	C29	0	22.1179	0.429065	-0.106036	-0.0166735	2.07944	37.5	0	29.5278	2.30259	40.0334	上海市	上海市	210722	21072200	18
603226	2020	1.44491	1.79176	C20	0	20.9859	0.20592	0.0439386	-0.244791	2.19722	33.33	0	29.0357	1.38629	1.8206	上海市	上海市	210722	21072200	9
603713	2020	-1.46312	2.30259	G	0	22.0257	0.516192	0.121647	0.4168	1.94591	42.86	1	28.4567	1.09861	33.9879	上海市	上海市	210722	21072200	36
600622	2020	-1.47202	1.38629	K	1	24.246	0.706447	0.0362443	-0.183219	2.19722	33.33	0	14.0999	3.3322	0.0218	上海市	上海市	210722	21072200	39
603365	2020	0.299393	3.49651	C17	0	21.8236	0.215628	0.108796	0.0109229	2.19722	33.33	1	40.4245	1.38629	15.6422	上海市	上海市	210722	21072200	6
600151	2020	-1.37171	0.693147	C39	1	23.0881	0.441297	0.0200106	-0.118177	2.07944	37.5	0	26.4494	3.13549	0	上海市	上海市	210722	21072200	28
600641	2020	-1.03117	1.94591	K	0	22.7664	0.135259	0.0479402	-0.501565	2.19722	33.33	0	28.4363	3.3322	0.0311	上海市	上海市	210722	21072200	39
300039	2020	1.19945	1.60944	C27	0	21.7801	0.103903	0.0324429	-0.360118	2.19722	33.33	0	16.0451	2.3979	16.5357	上海市	上海市	210722	21072200	16
601616	2020	-0.551488	2.48491	C38	0	21.9119	0.162186	0.0345517	0.485481	1.94591	42.86	1	22.8174	2.30259	3.0691	上海市	上海市	210722	21072200	27
600616	2020	-0.285681	2.48491	C15	1	21.5423	0.140612	0.00759569	-0.356103	2.07944	37.5	0	34.8805	3.3322	0	上海市	上海市	210722	21072200	5
600009	2020	1.74356	1.09861	G	1	24.2259	0.10973	-0.0509195	-0.545373	2.19722	33.33	0	53.2538	3.13549	0	上海市	上海市	210722	21072200	36
300398	2020	-0.823165	2.63906	C26	0	22.4352	0.473012	0.0693148	0.231746	2.19722	33.33	0	33.5742	1.94591	0.3961	上海市	上海市	210722	21072200	15
2252	2020	-0.156574	0	C27	0	23.9617	0.055467	0.0773144	0.0683556	2.19722	33.33	1	26.2012	2.56495	0.0463	上海市	上海市	210722	21072200	16
300272	2020	-0.32898	1.79176	C38	0	21.3212	0.331005	0.0506714	0.122179	1.94591	42.86	0	38.2474	2.30259	38.4001	上海市	上海市	210722	21072200	27
603121	2020	0.257427	0	C36	0	21.1969	0.303223	0.0501092	0.0122424	2.19722	33.33	1	43.4444	0.693147	9.171	上海市	上海市	210722	21072200	25
601727	2020	-1.13245	3.49651	C34	1	26.305	0.661229	0.0275765	0.0781112	2.19722	33.33	0	55.7745	2.56495	0.0347	上海市	上海市	210722	21072200	23
603515	2020	-0.201238	3.04452	C38	0	22.8704	0.386469	0.116889	-0.046096	2.19722	33.33	0	46.0464	1.60944	36.8838	上海市	上海市	210722	21072200	27
603037	2020	0.891454	1.94591	C36	0	20.6858	0.0972745	0.0927077	0.00142901	2.19722	33.33	0	21.0654	1.38629	29.2011	上海市	上海市	210722	21072200	25
600629	2020	-1.55826	0.693147	M	1	23.1758	0.715924	0.0304274	0.201208	1.79176	50	0	54.4944	3.3322	0.3685	上海市	上海市	210722	21072200	41
600196	2020	-1.64576	3.09104	C27	0	25.1503	0.450514	0.0676086	0.0602351	2.3979	36.36	1	36.6029	3.13549	0.0958	上海市	上海市	210722	21072200	16
2324	2020	-0.386613	1.60944	C29	0	22.207	0.379212	0.122062	0.23544	1.94591	42.86	1	49.0789	2.48491	50.163	上海市	上海市	210722	21072200	18
603006	2020	-0.40272	1.38629	C36	0	21.4234	0.281809	0.0633501	-0.120876	2.19722	33.33	0	59.97	1.94591	0.2706	上海市	上海市	210722	21072200	25
2184	2020	-0.639936	3.17805	C38	0	21.5765	0.46224	0.0946706	0.100622	2.07944	37.5	0	21.8383	2.63906	45.306	上海市	上海市	210722	21072200	27
603786	2020	-0.0865143	1.79176	C36	0	22.273	0.160431	0.148419	-0.00287849	2.19722	33.33	1	59.8473	0.693147	12.8244	上海市	上海市	210722	21072200	25
600851	2020	-1.05765	1.60944	C27	1	22.4505	0.221432	0.0208789	-0.161022	2.19722	33.33	0	11.7251	3.29584	0	上海市	上海市	210722	21072200	16
603587	2020	0.566397	2.70805	C18	0	22.134	0.160571	0.194356	0.0780999	2.19722	33.33	1	53.8616	1.09861	67.4306	上海市	上海市	210722	21072200	7
300501	2020	-1.25642	0	C27	0	21.0637	0.37644	0.100942	0.149356	1.94591	42.86	1	37.0664	1.60944	58.3767	上海市	上海市	210722	21072200	16
603108	2020	-0.872113	0.693147	F	1	23.0434	0.599055	0.0913554	0.00243991	2.3979	36.36	0	20.016	1.79176	8.373	上海市	上海市	210722	21072200	35
600820	2020	-1.76465	2.07944	E	1	25.4181	0.769496	0.03488	0.238003	2.19722	33.33	0	30.4926	3.29584	0.0003	上海市	上海市	210722	21072200	34
603633	2020	0.365901	0	C39	0	21.3105	0.399356	0.0489552	0.138591	2.19722	33.33	1	21.3923	1.60944	13.0541	上海市	上海市	210722	21072200	28
603378	2020	-1.46855	1.09861	C26	0	22.3709	0.605874	0.0925897	0.446065	1.94591	57.14	1	26.1916	1.38629	11.1895	上海市	上海市	210722	21072200	15
2669	2020	0.502488	0	C26	1	21.9252	0.293596	0.0893607	0.812383	2.19722	33.33	0	24.9889	2.19722	0.8655	上海市	上海市	210722	21072200	15
603991	2020	0.322929	2.3979	C29	0	20.1641	0.351046	-0.073056	-0.325959	2.19722	33.33	1	27	1.38629	0	上海市	上海市	210722	21072200	18
603159	2020	0.904774	1.38629	C35	0	20.2137	0.268743	0.080777	0.049383	2.19722	33.33	0	54.285	1.60944	67.4306	上海市	上海市	210722	21072200	24
601968	2020	-0.281031	0.693147	C33	1	22.5885	0.437398	0.0428625	0.00270727	2.19722	33.33	1	56.4442	1.79176	0	上海市	上海市	210722	21072200	22
603868	2020	0.696129	2.48491	C38	0	22.0815	0.271594	0.226284	-0.0509359	1.94591	57.14	1	73.6565	1.60944	8.9991	上海市	上海市	210722	21072200	27
300327	2020	0.625669	2.30259	C39	0	21.0008	0.185401	0.172749	0.213522	1.94591	42.86	0	24.0327	2.19722	22.1702	上海市	上海市	210722	21072200	28
2346	2020	-0.99118	1.79176	C38	0	21.7171	0.228479	0.0648007	0.338234	1.94591	42.86	0	62.5141	2.3979	14.1743	上海市	上海市	210722	21072200	27
603496	2020	1.14227	5.06259	C39	0	20.879	0.305359	0.0315153	0.228074	1.94591	42.86	1	19.3611	1.38629	44.8369	上海市	上海市	210722	21072200	28
603580	2020	-0.202682	0.693147	C29	0	20.0206	0.0981244	0.0700604	0.00339876	2.19722	33.33	0	33.7483	1.38629	67.059	上海市	上海市	210722	21072200	18
300551	2020	0.551723	4.21951	C35	0	20.5463	0.245323	0.0312206	-0.373575	1.94591	42.86	1	28.3847	1.60944	29.0373	上海市	上海市	210722	21072200	24
600676	2020	-1.32409	1.94591	G	1	22.8464	0.290154	-0.0252584	-0.106485	2.19722	33.33	0	31.9178	3.3322	0	上海市	上海市	210722	21072200	36
300129	2020	-0.0645694	1.09861	C38	0	22.3029	0.461412	0.0971422	0.624122	2.3979	45.45	0	9.0862	2.3979	14.4923	上海市	上海市	210722	21072200	27
300462	2020	-1.02158	3.52636	C35	0	21.6886	0.348323	0.0516223	-0.132211	1.94591	42.86	1	28.3698	1.79176	29.7993	上海市	上海市	210722	21072200	24
2451	2020	1.14906	1.79176	C38	0	20.9282	0.424036	0.0192042	0.23772	1.94591	42.86	1	38.2277	2.3979	0.0155	上海市	上海市	210722	21072200	27
603619	2020	0.170721	0.693147	B	0	22.3417	0.622644	-0.0623984	-0.356587	2.07944	37.5	0	36.5924	1.38629	11.2913	上海市	上海市	210722	21072200	2
603648	2020	0.0311673	1.79176	L	1	21.3972	0.108889	0.0707718	0.171012	2.3979	36.36	0	24.8704	1.38629	2.5277	上海市	上海市	210722	21072200	40
2825	2020	0.0613105	0.693147	C29	0	20.9232	0.297192	0.115871	0.232528	1.94591	42.86	0	31.8206	1.60944	47.6517	上海市	上海市	210722	21072200	18
603200	2020	1.18283	1.38629	N	0	20.8771	0.283463	0.0335222	-0.0916926	1.94591	42.86	1	44.966	1.38629	45.2775	上海市	上海市	210722	21072200	42
2706	2020	1.23282	2.07944	C38	0	21.9053	0.375012	0.155814	0.479786	2.07944	37.5	0	10.3969	1.94591	28.0088	上海市	上海市	210722	21072200	27
2565	2020	-0.667514	1.38629	C22	0	21.8289	0.292116	0.0128149	-0.0782375	1.79176	33.33	0	22.2669	2.30259	0.5987	上海市	上海市	210722	21072200	11
603003	2020	-0.313398	3.2581	F	0	22.1707	0.101743	-0.014442	-0.33742	1.94591	42.86	0	28.1232	2.19722	4.6123	上海市	上海市	210722	21072200	35
2269	2020	0.465373	1.94591	C18	0	22.3907	0.777248	-0.127437	-0.300964	1.94591	42.86	1	50.6462	2.56495	8.9552	上海市	上海市	210722	21072200	7
300590	2020	0.805065	4.07754	C39	0	20.9573	0.147725	0.0912899	-0.249083	1.60944	40	1	35.8999	1.38629	36.5938	上海市	上海市	210722	21072200	28
2636	2020	-1.68733	1.38629	C39	0	22.3959	0.452533	0.043251	0.0856615	2.19722	33.33	1	39.825	2.30259	0.8963	上海市	上海市	210722	21072200	28
603681	2020	-0.562249	1.94591	C26	0	21.9456	0.541438	0.0871011	0.125834	2.19722	33.33	1	46.8174	0.693147	56.2063	上海市	上海市	210722	21072200	15
2058	2020	-0.895191	0.693147	C40	0	19.9609	0.171879	0.000479142	-0.0803159	2.19722	33.33	0	24.4135	2.70805	0.3072	上海市	上海市	210722	21072200	29
300762	2020	1.71371	2.07944	C39	0	21.3586	0.270639	0.0905585	0.173809	2.19722	33.33	0	22.2399	0.693147	0	上海市	上海市	210722	21072200	28
600825	2020	-1.27201	2.56495	R	1	22.0314	0.349455	-0.0849055	-0.0399467	2.19722	33.33	0	27.9967	3.29584	0.0089	上海市	上海市	210722	21072200	46
600655	2020	-1.63213	1.38629	F	0	25.444	0.643058	0.0573462	0.0265316	2.48491	33.33	1	26.3526	3.3322	0.0728	上海市	上海市	210722	21072200	35
688019	2020	0.454092	2.89037	C39	0	20.9758	0.185841	0.154679	0.479905	2.19722	33.33	1	42.4798	0.693147	0	上海市	上海市	210722	21072200	28
2028	2020	-0.822049	1.09861	C38	0	23.128	0.394063	0.116055	0.15555	1.60944	57.14	1	17.2268	2.83321	29.9109	上海市	上海市	210722	21072200	27
600019	2020	-0.369163	2.30259	C31	1	26.305	0.43928	0.0502493	-0.0271596	2.19722	55.56	0	48.5571	3.04452	0.007	上海市	上海市	210722	21072200	20
603068	2020	0.80861	3.46574	C39	0	21.5017	0.0870597	0.020524	-0.311525	1.60944	40	1	21.8725	0.693147	22.2774	上海市	上海市	210722	21072200	28
603579	2020	1.06481	3.55535	C38	0	21.8052	0.440633	0.0846	-0.126796	2.19722	33.33	0	28.9289	1.38629	47.8535	上海市	上海市	210722	21072200	27
603956	2020	1.51238	4.55388	C35	0	21.5227	0.406342	0.100864	0.167311	2.19722	33.33	0	58.3569	0.693147	64.4314	上海市	上海市	210722	21072200	24
300262	2020	-0.336612	0	N	0	22.3787	0.660958	-0.0741339	-0.458174	1.94591	42.86	0	39.6206	2.30259	39.9554	上海市	上海市	210722	21072200	42
2116	2020	-0.782998	1.09861	E	1	22.2319	0.689918	0.0240837	-0.0868436	2.3979	36.36	0	51.9048	2.63906	0.2985	上海市	上海市	210722	21072200	34
688366	2020	-0.674581	0	C27	0	22.5636	0.0896157	0.0253646	-0.169483	2.3979	45.45	0	25.0832	0.693147	27.0814	上海市	上海市	210722	21072200	16
688016	2020	1.71057	0	C35	0	21.0425	0.103261	0.191072	0.409069	1.94591	42.86	0	45.7124	0.693147	0	上海市	上海市	210722	21072200	24
600675	2020	-0.941116	1.09861	K	1	24.6221	0.646076	0.0546767	-0.130227	1.94591	42.86	0	68.445	3.3322	0.0099	上海市	上海市	210722	21072200	39
601607	2020	-1.74832	2.30259	F	1	25.7285	0.63307	0.058803	0.0286406	2.30259	40	0	27.9544	2.3979	0.0033	上海市	上海市	210722	21072200	35
2328	2020	-1.06598	1.60944	C36	0	22.2787	0.350006	0.0565015	0.179906	2.19722	33.33	0	34.4225	2.48491	34.943	上海市	上海市	210722	21072200	25
300222	2020	-1.25096	4.89035	C38	0	22.4417	0.699774	-0.0332009	0.183777	1.94591	42.86	1	26.4404	2.30259	26.6181	上海市	上海市	210722	21072200	27
603987	2020	-1.18625	0.693147	C35	0	22.172	0.303185	0.0998067	0.45598	2.19722	33.33	0	39.7431	1.60944	10.9352	上海市	上海市	210722	21072200	24
603056	2020	-1.57576	3.71357	G	0	23.1415	0.504991	0.0924064	0.0610037	1.94591	42.86	1	71.9871	1.09861	4.4806	上海市	上海市	210722	21072200	36
603022	2020	0.181787	0	C22	0	20.6247	0.257388	0.050769	-0.00482861	2.19722	33.33	0	58.7925	1.79176	58.7925	上海市	上海市	210722	21072200	11
603131	2020	0.106387	3.21888	C34	0	21.569	0.430146	0.0813063	0.196543	1.94591	42.86	0	31.5866	1.60944	51.3996	上海市	上海市	210722	21072200	23
603895	2020	1.27328	2.77259	C35	0	20.9444	0.523133	0.00660495	0.0786417	1.94591	42.86	1	62.3475	1.09861	0	上海市	上海市	210722	21072200	24
300442	2020	-0.267488	0.693147	C35	0	21.0241	0.640667	-0.152711	-0.282108	1.79176	50	1	27.795	1.79176	1.073	上海市	上海市	210722	21072200	24
2506	2020	-1.26762	2.19722	C39	0	23.3479	0.687265	-0.150086	-0.31402	1.94591	42.86	1	19.2265	2.3979	0.0664	上海市	上海市	210722	21072200	28
300180	2020	-0.774134	2.63906	C29	0	22.8096	0.36882	-0.0449818	-0.00655472	2.19722	44.44	0	9.0862	2.30259	8.3755	上海市	上海市	210722	21072200	18
603650	2020	-1.33203	0.693147	C26	0	22.2458	0.429989	0.120177	-0.0734198	1.94591	42.86	0	50.269	1.09861	0.1905	上海市	上海市	210722	21072200	15
603196	2020	0.814872	2.89037	C18	0	20.8115	0.243489	-0.0724223	-0.261889	1.94591	42.86	1	52.7146	1.38629	12.6958	上海市	上海市	210722	21072200	7
600689	2020	-1.42954	0.693147	C17	1	20.3472	0.378897	-0.0427374	-0.309684	1.94591	42.86	0	25.9508	3.3322	0.0015	上海市	上海市	210722	21072200	6
300126	2020	0.658346	1.79176	C34	0	20.9608	0.195166	0.0162412	-0.0651932	1.94591	42.86	1	26.6485	2.3979	26.7542	上海市	上海市	210722	21072200	23
600021	2020	-1.34901	1.79176	D	1	25.5827	0.731074	0.0401888	0.0216464	2.56495	38.46	0	46.3426	2.89037	0	上海市	上海市	210722	21072200	33
600073	2020	-1.62482	1.38629	C14	1	23.4166	0.511672	0.0756622	0.0197908	2.07944	50	0	31.8201	3.17805	0	上海市	上海市	210722	21072200	4
300286	2020	0.361068	3.04452	C40	0	20.8657	0.292165	0.113929	0.197498	1.94591	57.14	1	18.2367	2.19722	24.8786	上海市	上海市	210722	21072200	29
600741	2020	-1.74838	1.38629	C36	1	25.7368	0.613203	0.0551062	-0.0725297	2.19722	33.33	0	58.3198	3.21888	0.0043	上海市	上海市	210722	21072200	25
600619	2020	-1.40312	1.09861	C34	1	23.4278	0.634328	0.0228398	-0.0879466	2.19722	33.33	0	23.967	3.3322	0.2779	上海市	上海市	210722	21072200	23
2454	2020	-0.396322	1.38629	C36	0	22.6025	0.377327	0.04873	-0.00650733	2.19722	33.33	0	43.8242	2.3979	0.8147	上海市	上海市	210722	21072200	25
300511	2020	-0.281476	0	A	0	22.2416	0.556849	0.0680078	0.120948	1.94591	42.86	0	30.1078	1.60944	35.4147	上海市	上海市	210722	21072200	1
300642	2020	1.29638	0	C27	0	21.0394	0.0766834	0.0988387	0.109023	1.94591	42.86	1	20.0558	1.38629	20.0565	上海市	上海市	210722	21072200	16
2158	2020	0.365727	1.38629	C34	0	22.1005	0.417999	0.119066	0.257468	2.19722	33.33	0	32.6909	2.63906	0.453	上海市	上海市	210722	21072200	23
600490	2020	-0.344584	2.07944	C32	0	22.8514	0.225551	0.0432308	-0.410688	2.19722	44.44	0	18.7926	2.89037	3.8411	上海市	上海市	210722	21072200	21
300225	2020	1.55316	1.38629	C26	0	21.0805	0.278893	0.0804011	0.0878395	2.19722	33.33	1	15.04	2.30259	3.3631	上海市	上海市	210722	21072200	15
600882	2020	-0.387633	1.09861	C14	0	21.8521	0.407349	0.0449216	0.632017	2.07944	37.5	0	18.5932	3.2581	19.0758	上海市	上海市	210722	21072200	4
600320	2020	0.563401	2.19722	C35	1	25.0968	0.784731	0.021075	-0.0788941	2.30259	57.14	0	17.4012	3.04452	0.0101	上海市	上海市	210722	21072200	24
600104	2020	-1.37528	2.56495	C36	1	26.305	0.662784	0.0411687	-0.125207	1.94591	42.86	0	71.2377	3.17805	0.0001	上海市	上海市	210722	21072200	25
603128	2020	-0.139988	2.19722	G	1	22.7385	0.374813	0.109079	0.374747	1.94591	42.86	0	41.5137	2.19722	0.114	上海市	上海市	210722	21072200	36
603790	2020	-0.618679	1.38629	C26	0	21.0685	0.139352	0.0422962	-0.159646	2.19722	33.33	1	25.65	1.09861	62.869	上海市	上海市	210722	21072200	15
600833	2020	0.269962	2.56495	F	1	21.0571	0.463338	0.0567465	0.276498	2.19722	33.33	0	44.9488	3.29584	0	上海市	上海市	210722	21072200	35
2561	2020	-1.00362	2.56495	F	1	21.6941	0.146329	0.0423883	-0.545373	2.19722	33.33	0	30.3718	2.30259	1.1155	上海市	上海市	210722	21072200	35
600824	2020	-0.961434	1.94591	F	1	21.9495	0.21859	0.0830839	-0.314869	2.19722	33.33	0	39.0404	3.29584	0.0095	上海市	上海市	210722	21072200	35
603960	2020	-0.88293	1.79176	C35	0	20.9261	0.178095	0.126477	-0.0378746	1.94591	42.86	1	21.8816	1.38629	46.1951	上海市	上海市	210722	21072200	24
600508	2020	0.779104	0	B	1	23.5411	0.38464	0.0534269	0.00414155	1.79176	33.33	0	62.4298	2.99573	0	上海市	上海市	210722	21072200	2
600500	2020	-1.58762	0	C26	1	24.7475	0.499431	0.0497649	0.0248924	1.94591	42.86	0	54.2959	3.04452	0.2557	上海市	上海市	210722	21072200	15
300236	2020	-0.183171	1.60944	C26	0	22.53	0.22088	0.0847218	0.0825293	2.19722	33.33	0	19.1581	2.30259	1.1329	上海市	上海市	210722	21072200	15
600315	2020	-0.379542	2.89037	C26	0	23.1477	0.424609	0.0514445	-0.0743148	1.94591	42.86	1	49.3681	2.99573	0.1856	上海市	上海市	210722	21072200	15
600171	2020	0.26428	3.4012	C39	1	22.079	0.142173	0.155265	0.516232	1.94591	42.86	0	25.3081	3.13549	0.0513	上海市	上海市	210722	21072200	28
600618	2020	0.933623	1.09861	C26	1	22.5502	0.151138	0.10667	-0.243683	2.19722	33.33	0	46.5934	3.3322	0.0028	上海市	上海市	210722	21072200	15
300153	2020	1.10738	3.55535	C38	0	20.9399	0.384832	-0.13472	-0.329766	2.19722	33.33	0	35.2625	2.3979	1.1053	上海市	上海市	210722	21072200	27
603499	2020	0.7414	1.94591	C23	0	20.6537	0.333787	0.0255895	0.488328	1.94591	42.86	1	45.6597	1.38629	45.8255	上海市	上海市	210722	21072200	12
300627	2020	0.983504	4.35671	C39	0	21.3777	0.432849	0.132167	0.230465	1.94591	42.86	0	23.9971	1.38629	27.7242	上海市	上海市	210722	21072200	28
600170	2020	-1.55777	2.48491	E	1	26.305	0.863396	0.0217522	0.125698	2.07944	37.5	0	30.1949	3.13549	0.0311	上海市	上海市	210722	21072200	34
300171	2020	0.303824	0.693147	C35	0	22.6073	0.438596	0.0931735	0.195973	2.19722	33.33	1	41.25	2.30259	42.5376	上海市	上海市	210722	21072200	24
600895	2020	0.16668	2.3979	K	1	24.2143	0.557838	0.0921076	-0.472333	1.79176	50	0	50.7549	3.21888	0.0069	上海市	上海市	210722	21072200	39
601231	2020	-1.10427	3.09104	C39	0	24.1553	0.610555	0.0783084	0.282012	2.19722	33.33	0	73.6565	2.19722	0.0009	上海市	上海市	210722	21072200	28
2527	2020	-0.659208	2.99573	C38	0	22.5257	0.459637	0.0347517	0.119722	2.19722	33.33	0	17.8836	2.3979	27.3061	上海市	上海市	210722	21072200	27
600597	2020	-0.548514	1.79176	C14	1	23.7344	0.561039	0.0658919	0.117868	1.79176	57.14	0	51.623	2.94444	0.0176	上海市	上海市	210722	21072200	4
300067	2020	0.00586152	3.17805	C26	0	21.5693	0.247302	0.0687135	-0.115118	1.94591	42.86	1	38.6617	2.3979	39.3868	上海市	上海市	210722	21072200	15
600636	2020	-1.17523	2.3979	C26	1	21.9057	0.0663149	0.0445946	-0.439688	2.19722	33.33	0	24.6604	3.3322	3.7332	上海市	上海市	210722	21072200	15
600638	2020	-1.05082	0	K	0	23.7236	0.775662	0.0230754	-0.0642388	2.19722	33.33	0	17.9242	3.3322	0.0001	上海市	上海市	210722	21072200	39
600620	2020	-0.209664	0	S	0	21.8007	0.159987	0.0327781	-0.254115	2.19722	33.33	0	25.081	3.3322	0	上海市	上海市	210722	21072200	47
600819	2020	-1.26541	0.693147	C30	1	22.6657	0.372836	0.0325921	-0.0945072	2.07944	37.5	0	30.8336	3.29584	0.0214	上海市	上海市	210722	21072200	19
600611	2020	-0.332553	1.79176	G	0	23.57	0.431163	0.0557378	-0.320225	1.94591	42.86	1	20.0153	3.3322	0.0936	上海市	上海市	210722	21072200	36
600630	2020	-1.40104	1.09861	C17	1	21.6889	0.410662	-0.0905833	-0.205279	2.19722	33.33	0	30.083	3.3322	0	上海市	上海市	210722	21072200	6
600754	2020	-1.6488	1.79176	H	1	24.3775	0.645258	0.0171026	-0.34449	2.3979	36.36	0	50.3172	3.21888	0.0116	上海市	上海市	210722	21072200	37
300008	2020	-0.856469	1.79176	E	0	21.4357	0.191523	0.0395221	-0.111673	2.07944	37.5	0	12.4998	2.48491	9.9495	上海市	上海市	210722	21072200	34
600663	2020	-1.15882	1.94591	K	1	25.3419	0.666738	0.0800068	-0.0201863	2.19722	44.44	1	56.4178	3.3322	0.0184	上海市	上海市	210722	21072200	39
603256	2020	0.901632	2.56495	C30	0	21.5215	0.334101	0.0664322	-0.0635311	2.19722	33.33	0	73.6565	0.693147	0.8102	上海市	上海市	210722	21072200	19
600835	2020	-1.72915	2.56495	C34	1	24.3115	0.602261	0.0503264	0.0577791	2.19722	33.33	0	48.0155	3.29584	0	上海市	上海市	210722	21072200	23
601611	2020	-1.76465	1.09861	E	1	25.7053	0.822966	0.0244201	0.144779	2.07944	37.5	0	61.1825	1.60944	0.0507	上海市	上海市	210722	21072200	34
603886	2020	-0.135953	2.30259	C14	0	21.6598	0.412687	0.151376	0.0362629	2.19722	33.33	0	49.4963	1.60944	46.672	上海市	上海市	210722	21072200	4
600628	2020	0.300097	2.3979	F	1	22.53	0.286714	0.0195115	-0.367149	2.19722	33.33	0	20.7265	3.3322	0.0196	上海市	上海市	210722	21072200	35
600841	2020	1.04789	0.693147	C34	1	22.9403	0.563732	0.0189428	0.520223	2.19722	33.33	0	48.0509	3.29584	0.0084	上海市	上海市	210722	21072200	23
600688	2020	1.23716	1.79176	C25	1	24.5243	0.34401	0.00522999	-0.255524	2.56495	38.46	0	50.4443	3.3322	0.0061	上海市	上海市	210722	21072200	14
603236	2020	0.861323	3.61092	C39	0	22.2496	0.593876	0.036648	0.478488	1.60944	40	1	23.7778	0.693147	25.1795	上海市	上海市	210722	21072200	28
603659	2020	-1.56454	1.79176	C38	0	23.3965	0.384569	0.0864047	0.100478	1.60944	40	0	26.3924	1.38629	38.8096	上海市	上海市	210722	21072200	27
601595	2020	-0.930736	0.693147	R	1	21.7665	0.287045	-0.161595	-0.545373	2.19722	33.33	0	69.2165	1.60944	0	上海市	上海市	210722	21072200	46
603730	2020	-0.958994	0.693147	C36	0	22.4254	0.289316	0.10084	-0.180116	1.79176	33.33	0	56.3722	1.38629	25.2665	上海市	上海市	210722	21072200	25
688098	2020	1.76612	0	C27	0	21.1383	0.0780495	0.099761	0.330654	2.19722	33.33	0	21.9827	0.693147	9.9915	上海市	上海市	210722	21072200	16
603012	2020	-0.0391883	1.94591	C35	0	22.4808	0.444176	0.0973443	-0.000537291	1.94591	42.86	1	10.4226	1.79176	5.4559	上海市	上海市	210722	21072200	24
601828	2020	-0.682756	4.49981	L	0	25.6026	0.611565	0.0415893	-0.135573	2.63906	35.71	1	55.1614	1.09861	0.191	上海市	上海市	210722	21072200	40
603083	2020	0.910401	3.4012	C39	0	21.9878	0.52975	-0.058864	-0.0890838	2.19722	44.44	1	18.8869	1.38629	0.0123	上海市	上海市	210722	21072200	28
603020	2020	-0.616594	0.693147	C14	0	21.7379	0.136183	0.086696	0.078232	2.19722	33.33	1	35.3813	1.79176	35.67	上海市	上海市	210722	21072200	4
601866	2020	-1.121	1.09861	G	1	25.7071	0.833126	0.0323453	0.334913	2.3979	45.45	0	37.996	2.63906	0	上海市	上海市	210722	21072200	36
2162	2020	-0.470701	0.693147	C30	0	21.6402	0.581702	0.0428917	0.024408	2.30259	40	1	46.8268	2.63906	0.0459	上海市	上海市	210722	21072200	19
603777	2020	0.389832	3.49651	F	0	21.7193	0.384989	-0.0208905	0.0059313	2.3979	36.36	0	58.2931	1.60944	3.2362	上海市	上海市	210722	21072200	35
688202	2020	0.094083	1.09861	M	0	21.0339	0.167606	0.113956	0.481902	2.19722	33.33	0	15.6816	0.693147	44.7954	上海市	上海市	210722	21072200	41
603466	2020	0.945239	2.3979	R	0	22.1886	0.544324	0.0915342	0.111525	1.94591	42.86	0	33.6477	1.38629	61.4657	上海市	上海市	210722	21072200	46
2858	2020	0.0989237	1.38629	R	0	20.2015	0.273391	-0.0644595	-0.545373	2.07944	37.5	1	23.9867	1.38629	29.5765	上海市	上海市	210722	21072200	46
603501	2020	-1.12791	3.29584	C39	0	23.8433	0.491123	0.162824	0.454258	2.19722	33.33	0	32.2078	1.38629	33.3313	上海市	上海市	210722	21072200	28
300483	2020	-1.6033	0	B	0	22.6876	0.396181	0.0583217	-0.00333948	1.94591	42.86	1	10.1351	1.79176	3.5292	上海市	上海市	210722	21072200	2
600115	2020	0.504574	1.60944	G	1	26.305	0.798476	-0.0490462	-0.514819	1.94591	42.86	0	30.9712	3.17805	0	上海市	上海市	210722	21072200	36
603192	2020	0.866771	0	C26	0	21.4232	0.358737	0.0720409	0.0400974	1.60944	40	1	35.625	1.09861	22.5	上海市	上海市	210722	21072200	15
603855	2020	1.54044	0	C35	0	21.9428	0.512268	0.0995794	0.175113	2.07944	37.5	1	35.1448	1.38629	58.1624	上海市	上海市	210722	21072200	24
603729	2020	0.594264	2.19722	L	0	20.7706	0.248649	-0.0185492	-0.0334265	1.60944	40	1	24.7427	1.79176	24.9163	上海市	上海市	210722	21072200	40
603683	2020	-1.20128	2.07944	C26	0	21.2246	0.417286	0.131309	0.115262	2.19722	33.33	1	28.8687	1.38629	61.2429	上海市	上海市	210722	21072200	15
603329	2020	-1.18534	2.3979	G	0	21.0214	0.413964	0.0683897	-0.0122353	2.07944	37.5	0	51	1.38629	0	上海市	上海市	210722	21072200	36
603690	2020	-0.653109	3.09104	C35	0	22.5078	0.469381	0.0812943	0.416262	1.60944	40	1	23.0023	1.38629	29.288	上海市	上海市	210722	21072200	24
603718	2020	-0.139903	1.09861	C27	0	21.3037	0.461477	-0.00403536	-0.0678594	2.19722	33.33	0	40.1237	1.79176	8.0353	上海市	上海市	210722	21072200	16
603728	2020	-0.810198	2.70805	C38	0	21.7379	0.208918	0.0951566	0.0752491	2.19722	33.33	1	56.625	1.38629	0	上海市	上海市	210722	21072200	27
603012	2021	0.0448271	1.09861	C35	0	22.5249	0.486525	0.0762808	0.143005	1.94591	42.86	0	10.4226	1.94591	5.4234	上海市	上海市	244030	24403000	24
600622	2021	-1.49005	0	K	1	24.2893	0.731174	0.0301376	0.0399251	2.19722	33.33	0	14.0999	3.3322	0.0218	上海市	上海市	244030	24403000	39
603037	2021	1.06433	1.60944	C36	0	20.7571	0.137071	0.095095	0.10923	2.19722	33.33	0	21.0654	1.60944	29.2065	上海市	上海市	244030	24403000	25
605151	2021	-0.737772	1.09861	C36	0	21.3843	0.338546	0.0704003	-0.0849797	2.19722	33.33	1	18.856	0.693147	46.0906	上海市	上海市	244030	24403000	25
603466	2021	0.984746	2.3979	R	0	22.2057	0.478964	0.110721	0.302976	1.94591	42.86	0	30.0941	1.60944	58.1871	上海市	上海市	244030	24403000	46
603083	2021	0.853574	3.52636	C39	0	22.0708	0.547124	0.0424203	0.0777837	1.94591	42.86	1	17.795	1.60944	0.0092	上海市	上海市	244030	24403000	28
600171	2021	0.233654	3.97029	C39	1	22.2623	0.145698	0.169726	0.519536	1.94591	42.86	0	24.9995	3.17805	0.1391	上海市	上海市	244030	24403000	28
600315	2021	-0.353758	2.77259	C26	0	23.2202	0.426679	0.0662823	0.087273	1.94591	42.86	1	50.7518	3.04452	0.1851	上海市	上海市	244030	24403000	15
603128	2021	-0.24492	1.79176	G	1	23.0769	0.485991	0.138204	0.750157	1.79176	50	0	41.5137	2.30259	0.0891	上海市	上海市	244030	24403000	36
2636	2021	-1.70413	1.79176	C39	0	22.6497	0.466202	0.124046	0.63335	2.19722	33.33	1	39.825	2.3979	0.8963	上海市	上海市	244030	24403000	28
688336	2021	1.19991	0.693147	C27	0	22.3102	0.0715368	-0.0155149	0.418013	1.94591	42.86	0	35.9485	0.693147	0	上海市	上海市	244030	24403000	16
688596	2021	0.722389	2.48491	C35	0	21.9782	0.467699	0.0567618	0.656256	2.19722	33.33	0	20.7753	0.693147	13.0589	上海市	上海市	244030	24403000	24
601727	2021	-1.32152	2.77259	C34	1	26.305	0.673725	-0.0297376	-0.0429095	2.19722	33.33	0	52.3839	2.63906	0.0237	上海市	上海市	244030	24403000	23
600895	2021	-0.120477	2.63906	K	1	24.341	0.610548	0.0361169	1.69131	1.60944	57.14	0	50.7549	3.2581	0.0072	上海市	上海市	244030	24403000	39
688133	2021	0.350192	2.83321	M	0	21.6762	0.376847	0.0792184	0.563209	2.19722	33.33	0	10.8519	0.693147	30.9862	上海市	上海市	244030	24403000	41
600019	2021	-0.411985	0	C31	1	26.305	0.446052	0.0882301	0.284393	2.3979	45.45	0	48.5593	3.09104	0.0097	上海市	上海市	244030	24403000	20
688065	2021	-1.35863	0	C28	0	23.5082	0.0932669	0.0393642	0.467719	2.07944	37.5	1	28.3188	0.693147	0	上海市	上海市	244030	24403000	17
603730	2021	-0.910113	0	C36	0	22.3815	0.241177	0.0948762	0.065467	1.79176	33.33	0	56.3722	1.60944	24.4831	上海市	上海市	244030	24403000	25
688085	2021	1.24232	2.3979	C35	0	21.415	0.130634	0.114446	0.519749	2.19722	33.33	0	18.4841	0.693147	30.7704	上海市	上海市	244030	24403000	24
600819	2021	-1.33936	0	C30	1	22.695	0.379661	0.0242896	0.138171	2.07944	37.5	0	30.8336	3.3322	0	上海市	上海市	244030	24403000	19
2565	2021	-0.577282	1.38629	C22	0	21.7783	0.266083	-0.000866055	-0.0303007	2.19722	33.33	0	22.2704	2.3979	0.5481	上海市	上海市	244030	24403000	11
2184	2021	-0.563955	2.77259	C38	0	21.6695	0.447949	0.0855728	0.0994987	1.94591	42.86	0	21.8383	2.70805	42.3434	上海市	上海市	244030	24403000	27
603499	2021	0.198917	1.60944	C23	0	20.8517	0.463471	-0.00513339	0.338423	1.94591	42.86	1	36.1275	1.60944	36.1957	上海市	上海市	244030	24403000	12
603786	2021	-0.0346919	1.38629	C36	0	22.3034	0.132666	0.0992786	-0.0367979	2.19722	33.33	1	59.8473	1.09861	12.8246	上海市	上海市	244030	24403000	25
603648	2021	0.0710906	2.30259	L	1	21.5633	0.213771	0.0919107	0.0501863	2.3979	36.36	0	24.8704	1.60944	2.5277	上海市	上海市	244030	24403000	40
603790	2021	-1.01008	0	C26	0	21.2424	0.260845	0.0506677	0.15641	2.19722	33.33	1	25.65	1.38629	61.7815	上海市	上海市	244030	24403000	15
300222	2021	-1.34973	4.44265	C38	0	22.5905	0.657854	-0.0068149	0.0549923	1.94591	42.86	1	24.5265	2.3979	24.6913	上海市	上海市	244030	24403000	27
300067	2021	0.0345441	2.83321	C26	0	21.719	0.148592	0.0465919	0.0572407	1.94591	42.86	1	34.2219	2.48491	35.0125	上海市	上海市	244030	24403000	15
603718	2021	-0.404688	1.09861	C27	0	21.3353	0.464673	0.0381213	0.34022	1.94591	42.86	0	37.1239	1.94591	5.8865	上海市	上海市	244030	24403000	16
600104	2021	-1.31822	3.04452	C36	1	26.305	0.641441	0.0458759	0.0509957	1.94591	42.86	0	67.6577	3.21888	0.0001	上海市	上海市	244030	24403000	25
2116	2021	-0.821141	1.38629	E	1	22.3069	0.691784	0.040171	0.0330459	2.48491	33.33	0	51.9048	2.70805	0.2072	上海市	上海市	244030	24403000	34
601231	2021	-1.15857	3.21888	C39	0	24.3028	0.635149	0.0701325	0.159414	2.19722	33.33	0	73.6565	2.30259	0.0042	上海市	上海市	244030	24403000	28
2269	2021	0.505993	2.07944	C18	0	22.3531	0.860546	-0.0715266	-0.309072	1.79176	50	1	41.6473	2.63906	10.1493	上海市	上海市	244030	24403000	7
600638	2021	-0.880232	1.09861	K	0	23.7886	0.789036	0.00887037	2.00309	2.19722	33.33	1	17.9242	3.3322	0	上海市	上海市	244030	24403000	39
603713	2021	-1.47024	2.70805	G	0	22.7074	0.557293	0.106215	1.52257	1.94591	42.86	1	26.7948	1.38629	31.75	上海市	上海市	244030	24403000	36
603619	2021	-0.030794	0	B	0	22.4938	0.664557	0.0436	0.106739	1.94591	42.86	1	27.5924	1.60944	11.2913	上海市	上海市	244030	24403000	2
603330	2021	-1.24715	1.38629	C26	0	21.2973	0.359867	0.101954	0.527403	1.94591	42.86	1	32.5021	1.60944	33.4494	上海市	上海市	244030	24403000	15
300129	2021	-0.108121	1.09861	C38	0	22.4822	0.52156	0.0562175	0.0690137	2.3979	36.36	0	9.0862	2.48491	22.3166	上海市	上海市	244030	24403000	27
300627	2021	0.801915	4.11087	C39	0	21.946	0.341574	0.113376	0.350226	1.94591	42.86	0	21.6348	1.60944	24.6951	上海市	上海市	244030	24403000	28
600018	2021	-0.712372	3.09104	G	1	25.8637	0.368773	0.115505	0.312764	2.19722	33.33	0	26.3844	2.77259	0.0458	上海市	上海市	244030	24403000	36
2028	2021	-0.866344	1.38629	C38	0	23.3562	0.382067	0.113986	0.179425	1.94591	42.86	1	17.159	2.89037	29.8188	上海市	上海市	244030	24403000	27
600676	2021	-1.30301	0	G	1	22.8333	0.323485	0.00720586	-0.0335171	2.19722	33.33	0	36.3413	3.3322	0	上海市	上海市	244030	24403000	36
603580	2021	-0.404379	0.693147	C29	0	20.125	0.126777	0.0760359	0.30039	2.19722	33.33	0	33.7483	1.60944	67.0396	上海市	上海市	244030	24403000	18
603200	2021	0.72261	1.60944	N	0	20.9316	0.293347	0.0356714	0.0562973	1.94591	42.86	1	45.2039	1.60944	45.3154	上海市	上海市	244030	24403000	42
605128	2021	-0.240801	0	C36	0	21.0747	0.273336	0.0534662	0.0438068	2.19722	33.33	1	38.3938	0.693147	57.525	上海市	上海市	244030	24403000	25
2324	2021	-0.325447	1.60944	C29	0	22.2531	0.433116	0.0158005	0.0951611	2.07944	37.5	1	44.0789	2.56495	45.163	上海市	上海市	244030	24403000	18
600641	2021	-1.0439	0	K	0	22.9389	0.167556	0.0521924	-0.0553767	2.19722	33.33	0	28.4363	3.3322	0.0311	上海市	上海市	244030	24403000	39
831961	2021	1.47963	2.89037	C40	0	20.6971	0.272877	0.0479252	0.383979	1.94591	33.33	0	27.1137	0.693147	10.9228	上海市	上海市	244030	24403000	29
600210	2021	-1.19373	1.38629	C29	0	23.2214	0.511127	0.0750966	0.131979	2.19722	33.33	0	26.0565	3.13549	0.4404	上海市	上海市	244030	24403000	18
603501	2021	-1.2318	0	C39	0	24.1915	0.491758	0.195791	0.215877	2.19722	33.33	0	30.3217	1.60944	31.2821	上海市	上海市	244030	24403000	28
2328	2021	-1.02643	1.38629	C36	0	22.4192	0.378917	0.108972	0.110816	2.19722	33.33	0	34.3444	2.56495	34.8638	上海市	上海市	244030	24403000	25
603329	2021	-1.13604	1.94591	G	0	21.4471	0.430562	0.0979095	0.495488	2.19722	33.33	0	44.9797	1.60944	0	上海市	上海市	244030	24403000	36
300642	2021	0.965921	0	C27	0	21.128	0.0684438	0.121368	0.337039	1.94591	42.86	1	19.9834	1.60944	20.0164	上海市	上海市	244030	24403000	16
2561	2021	-1.0621	2.63906	F	1	21.7799	0.19635	0.0527036	0.0512162	2.19722	33.33	0	30.3718	2.3979	1.1155	上海市	上海市	244030	24403000	35
600508	2021	0.677698	0	B	1	23.5971	0.405406	0.037066	0.326852	1.79176	33.33	0	62.4298	3.04452	0	上海市	上海市	244030	24403000	2
300899	2021	0.652785	0	N	0	20.3797	0.081518	0.0739687	0.204194	2.19722	33.33	1	22.4811	0.693147	47.7603	上海市	上海市	244030	24403000	42
300915	2021	0.620737	1.79176	C14	0	21.1928	0.126794	0.0828066	0.306621	1.79176	33.33	0	43.2	0.693147	67.4306	上海市	上海市	244030	24403000	4
600696	2021	-0.917173	2.07944	C15	0	20.8246	0.44543	0.133991	2.06831	1.94591	42.86	0	42.8838	3.3322	0	上海市	上海市	244030	24403000	5
600628	2021	0.245397	2.89037	F	1	22.5334	0.286766	0.0236765	0.11405	2.19722	33.33	0	20.7265	3.3322	0.0002	上海市	上海市	244030	24403000	35
605338	2021	1.07838	1.79176	C14	0	21.6523	0.244062	0.166937	0.410583	2.19722	33.33	1	40.8038	0.693147	41.8305	上海市	上海市	244030	24403000	4
600848	2021	-1.53652	3.49651	K	1	24.6205	0.594476	0.0648335	0.596089	2.3979	36.36	0	35.6548	3.3322	0.0047	上海市	上海市	244030	24403000	39
603650	2021	-1.30096	1.38629	C26	0	22.512	0.524657	0.0778934	0.128293	2.19722	33.33	0	49.3291	1.38629	0.2932	上海市	上海市	244030	24403000	15
605050	2021	0.534426	3.29584	G	0	22.5941	0.500206	0.0772998	0.488016	1.94591	42.86	0	29.3816	0.693147	36.7264	上海市	上海市	244030	24403000	36
603020	2021	-0.69414	0.693147	C14	0	22.0704	0.135692	0.0934372	0.253462	2.19722	33.33	1	30.5331	1.94591	30.7139	上海市	上海市	244030	24403000	4
2706	2021	1.18273	2.63906	C38	0	22.2091	0.500734	0.119684	0.335014	2.19722	33.33	0	10.4074	2.07944	27.7529	上海市	上海市	244030	24403000	27
600619	2021	-1.46202	1.79176	C34	1	23.7723	0.637602	0.0223067	0.424137	2.19722	33.33	0	26.1211	3.3322	0.2262	上海市	上海市	244030	24403000	23
601828	2021	-1.056	4.31749	L	0	25.6299	0.574434	0.0394624	0.0896524	2.63906	35.71	1	47.4696	1.38629	0.1713	上海市	上海市	244030	24403000	40
603197	2021	-1.27676	1.60944	C36	0	22.3622	0.524008	0.0987194	0.170065	2.19722	33.33	0	18.5811	1.60944	33.9375	上海市	上海市	244030	24403000	25
2858	2021	0.132498	3.3322	R	0	20.8506	0.281908	0.0286466	0.403745	2.07944	37.5	0	16.2763	1.60944	16.5574	上海市	上海市	244030	24403000	46
601616	2021	-0.317773	1.79176	C38	0	21.8341	0.167767	0.0399664	-0.0323682	1.94591	42.86	1	22.8174	2.3979	3.0691	上海市	上海市	244030	24403000	27
300039	2021	0.868744	1.09861	C27	0	21.934	0.0926466	0.041586	0.212079	2.19722	33.33	0	16.064	2.48491	16.4988	上海市	上海市	244030	24403000	16
600629	2021	-1.33275	0	M	1	23.3204	0.731461	0.0380255	0.0512031	1.94591	42.86	0	39.5	3.3322	0.2467	上海市	上海市	244030	24403000	41
601595	2021	-1.02531	0.693147	R	1	21.9647	0.409645	0.00978182	1.36368	2.19722	33.33	0	69.2165	1.79176	0	上海市	上海市	244030	24403000	46
603895	2021	1.11945	2.83321	C35	0	21.0995	0.590481	-0.00167663	-0.0061786	1.94591	42.86	1	61.8925	1.38629	0	上海市	上海市	244030	24403000	24
600081	2021	-1.69095	1.60944	C36	1	22.98	0.576378	0.057455	0.141093	2.19722	33.33	0	73.6565	3.21888	0	上海市	上海市	244030	24403000	25
600530	2021	-0.665403	2.19722	C27	0	21.0251	0.324456	0.046646	0.0898154	2.3979	36.36	0	14.3826	3.04452	0.0367	上海市	上海市	244030	24403000	16
600009	2021	1.75082	0.693147	G	1	24.6634	0.461247	-0.043612	-0.133768	2.19722	33.33	0	46.2538	3.17805	0	上海市	上海市	244030	24403000	36
601968	2021	-0.00522083	0	C33	1	22.8313	0.54386	0.0461227	0.204438	2.19722	33.33	1	41.5224	1.94591	0.0706	上海市	上海市	244030	24403000	22
688179	2021	1.15528	2.83321	M	0	20.653	0.0791608	0.107036	0.228166	2.07944	37.5	1	27.7411	0.693147	43.2265	上海市	上海市	244030	24403000	41
300008	2021	-0.906383	1.38629	E	0	21.6197	0.317193	0.0195623	1.71557	2.19722	33.33	0	12.4998	2.56495	0.0422	上海市	上海市	244030	24403000	34
300180	2021	-0.82574	3.13549	C29	0	22.848	0.385332	0.0190699	0.286764	2.19722	44.44	0	9.0862	2.3979	7.1539	上海市	上海市	244030	24403000	18
300171	2021	0.0394902	0	C35	0	22.9995	0.540212	0.123907	0.54834	2.19722	33.33	1	41.25	2.3979	42.4927	上海市	上海市	244030	24403000	24
603131	2021	0.0846079	2.77259	C34	0	21.6077	0.419814	0.0763587	0.20777	1.94591	42.86	1	30.2687	1.79176	25.2418	上海市	上海市	244030	24403000	23
688585	2021	-0.133631	0	C26	0	21.3909	0.459989	0.0149051	0.0650721	1.94591	42.86	0	64.045	0.693147	0	上海市	上海市	244030	24403000	15
603960	2021	-0.868828	1.79176	C35	0	20.9268	0.168247	0.0388706	-0.267868	1.94591	42.86	1	21.8816	1.60944	44.6584	上海市	上海市	244030	24403000	24
603956	2021	1.24479	4.55388	C35	0	21.5936	0.441318	0.0951532	0.261227	2.19722	33.33	0	58.3568	1.09861	64.4313	上海市	上海市	244030	24403000	24
601702	2021	0.617669	1.38629	C32	0	22.4854	0.460776	0.123191	0.585643	1.60944	40	0	55.1411	0.693147	0	上海市	上海市	244030	24403000	21
300999	2021	-1.54919	0	C13	0	26.0572	0.560393	0.0333104	0.160596	2.19722	33.33	0	73.6565	0.693147	0	上海市	上海市	244030	24403000	3
600616	2021	-0.277306	2.07944	C15	1	21.5435	0.157973	-0.00763308	0.068255	2.19722	33.33	1	34.8805	3.3322	0	上海市	上海市	244030	24403000	5
600741	2021	-1.721	1.60944	C36	1	25.7592	0.651117	0.058533	0.0476614	2.19722	33.33	0	58.3198	3.2581	0.0043	上海市	上海市	244030	24403000	25
603192	2021	0.500077	1.09861	C26	0	21.6651	0.466948	0.052628	1.13085	1.60944	40	1	35.625	1.38629	22.5	上海市	上海市	244030	24403000	15
300257	2021	-0.703659	0	C34	0	23.175	0.5757	0.0408629	0.153066	1.94591	42.86	0	58.4939	2.3979	5.1722	上海市	上海市	244030	24403000	23
688155	2021	0.386337	2.99573	C35	0	21.4648	0.424994	0.0463126	1.19364	2.19722	33.33	0	25.4963	0.693147	40.1617	上海市	上海市	244030	24403000	24
600623	2021	-1.66977	1.79176	C26	1	24.6864	0.528159	0.0967196	0.411177	1.94591	42.86	0	42.0089	3.3322	0.1462	上海市	上海市	244030	24403000	15
2825	2021	-0.183013	0	C29	0	21.2798	0.343565	0.0669108	0.40279	1.94591	42.86	0	28.8208	1.79176	41.0852	上海市	上海市	244030	24403000	18
2178	2021	-0.33536	4.02535	M	1	21.2944	0.584191	0.00821048	0.238352	1.79176	50	0	17.4097	2.70805	0.088	上海市	上海市	244030	24403000	41
300398	2021	-0.734679	0.693147	C26	0	22.4916	0.445922	0.0953774	0.409383	2.19722	33.33	0	25.2007	2.07944	0.3959	上海市	上海市	244030	24403000	15
2669	2021	0.133422	0	C26	1	22.0392	0.385458	0.0124122	0.175701	2.19722	33.33	0	24.9889	2.30259	0.793	上海市	上海市	244030	24403000	15
600675	2021	-0.886672	0	K	1	24.7157	0.685906	0.0458039	-0.16925	1.94591	42.86	0	68.445	3.3322	0.0071	上海市	上海市	244030	24403000	39
601611	2021	-1.76465	1.60944	E	1	25.8693	0.825774	0.023239	0.149992	2.19722	33.33	0	61.2257	1.79176	0.0497	上海市	上海市	244030	24403000	34
603777	2021	0.341089	3.17805	F	0	21.9424	0.498985	0.0231474	0.0362962	2.3979	36.36	0	55.3788	1.79176	3.2284	上海市	上海市	244030	24403000	35
600635	2021	-1.42005	1.09861	D	0	23.9044	0.583958	0.0352864	0.132621	2.19722	33.33	0	18.0714	3.3322	0.086	上海市	上海市	244030	24403000	33
300762	2021	1.73125	2.56495	C39	0	21.9032	0.196794	0.0862565	0.137912	2.19722	33.33	0	19.4465	1.09861	0	上海市	上海市	244030	24403000	28
300272	2021	-0.279723	1.94591	C38	0	21.4807	0.412888	0.0843037	0.279705	1.79176	50	0	38.2275	2.3979	38.2882	上海市	上海市	244030	24403000	27
603681	2021	-0.872672	1.94591	C26	0	22.272	0.524745	0.0726771	0.590689	2.07944	37.5	1	40.8067	1.09861	48.8725	上海市	上海市	244030	24403000	15
688301	2021	0.318305	0	C35	0	21.9866	0.130204	0.168896	0.514325	2.19722	33.33	1	16.4245	0.693147	0	上海市	上海市	244030	24403000	24
300551	2021	0.289473	3.29584	C35	0	20.7715	0.386367	0.0260367	-0.405975	1.94591	42.86	0	28.3922	1.79176	29.0451	上海市	上海市	244030	24403000	24
600490	2021	-0.383974	1.94591	C32	0	22.8777	0.272545	0.0161859	-0.01458	2.19722	44.44	0	18.7926	2.94444	3.8104	上海市	上海市	244030	24403000	21
603682	2021	-0.35302	0	L	0	22.4017	0.766554	0.0854049	0.229278	2.19722	33.33	1	58	0.693147	0.0022	上海市	上海市	244030	24403000	40
600597	2021	-0.612436	2.07944	C14	1	23.8782	0.558562	0.0371846	0.157924	1.60944	57.14	0	51.635	2.99573	0.0011	上海市	上海市	244030	24403000	4
300892	2021	0.408278	2.99573	F	0	21.1683	0.261165	0.0768261	0.0984093	2.19722	33.33	1	45	0.693147	67.4306	上海市	上海市	244030	24403000	35
2568	2021	-1.10177	1.09861	C15	0	22.4532	0.327834	0.172564	0.346569	1.94591	42.86	1	40.5439	2.3979	41.8834	上海市	上海市	244030	24403000	5
605186	2021	-0.249307	1.94591	C35	0	20.8451	0.13636	0.130713	0.707613	2.07944	37.5	1	41.995	0.693147	41.995	上海市	上海市	244030	24403000	24
2527	2021	-0.657884	3.2581	C38	0	22.5885	0.434933	0.041145	0.0776205	2.19722	33.33	0	17.9774	2.48491	27.3565	上海市	上海市	244030	24403000	27
603226	2021	0.993127	2.99573	C20	0	21.059	0.229192	0.0124766	0.298965	1.94591	33.33	0	29.0357	1.60944	1.8189	上海市	上海市	244030	24403000	9
603378	2021	-1.58318	1.09861	C26	0	22.6949	0.774433	-0.0972943	0.344609	1.94591	57.14	1	26.1916	1.60944	10.0956	上海市	上海市	244030	24403000	15
603496	2021	0.616406	4.99721	C39	0	21.2024	0.273032	0.0408473	0.272134	1.94591	42.86	1	17.0705	1.60944	39.4958	上海市	上海市	244030	24403000	28
2451	2021	0.664806	1.94591	C38	0	21.067	0.407127	0.0243183	1.51456	1.94591	42.86	1	38.2277	2.48491	0.0155	上海市	上海市	244030	24403000	27
603855	2021	1.52241	0	C35	0	22.1422	0.566292	0.115287	0.326187	2.07944	37.5	0	35.1513	1.60944	55.9366	上海市	上海市	244030	24403000	24
603365	2021	0.0938849	3.52636	C17	0	21.9687	0.241019	0.143505	0.251923	2.19722	33.33	1	40.4245	1.60944	15.562	上海市	上海市	244030	24403000	6
603256	2021	0.700731	3.78419	C30	0	21.6273	0.379208	0.0697927	0.302277	2.19722	33.33	0	73.6565	1.09861	0.7555	上海市	上海市	244030	24403000	19
300590	2021	0.843118	4.30407	C39	0	21.3995	0.213788	0.106895	0.947925	1.60944	40	1	34.2652	1.60944	34.9536	上海市	上海市	244030	24403000	28
300286	2021	0.326358	3.49651	C40	0	21.0706	0.308015	0.147841	0.414937	1.94591	57.14	1	18.2486	2.30259	24.8762	上海市	上海市	244030	24403000	29
600500	2021	-1.51139	0	C26	1	24.7832	0.65623	0.176967	0.489012	1.94591	42.86	0	54.206	3.09104	0.2477	上海市	上海市	244030	24403000	15
600841	2021	-0.906755	1.60944	C34	1	23.9116	0.597105	0.0455493	2.06831	2.19722	33.33	0	47.9945	3.3322	0.0038	上海市	上海市	244030	24403000	23
600824	2021	-0.920755	1.79176	F	1	21.9949	0.243008	0.049213	-0.0118323	2.07944	37.5	0	39.0404	3.3322	0	上海市	上海市	244030	24403000	35
2158	2021	0.5549	0.693147	C34	0	22.2692	0.439457	0.136513	0.312012	2.19722	33.33	0	32.6909	2.70805	0.3419	上海市	上海市	244030	24403000	23
300462	2021	-0.428464	4.11087	C35	0	21.5413	0.336454	-0.0822191	-0.525014	1.94591	42.86	1	28.3698	1.94591	29.3357	上海市	上海市	244030	24403000	24
603899	2021	-0.336917	2.07944	C24	0	23.159	0.429003	0.176803	0.340215	1.94591	42.86	0	57.7745	1.94591	3.8372	上海市	上海市	244030	24403000	13
300442	2021	-0.17618	0	C35	0	20.9869	0.636007	-1.70435e-05	0.505232	1.79176	50	1	27.795	1.94591	1.073	上海市	上海市	244030	24403000	24
2252	2021	-0.240087	0.693147	C27	0	24.0278	0.055467	0.055891	0.552578	2.19722	33.33	1	26.2012	2.63906	0.0463	上海市	上海市	244030	24403000	16
600320	2021	0.494374	2.3979	C35	1	25.0842	0.774677	0.0161008	0.14667	2.19722	44.44	1	17.4012	3.09104	0	上海市	上海市	244030	24403000	24
603885	2021	0.464717	1.79176	G	0	24.5042	0.76972	-0.00315136	0.164881	2.19722	33.33	0	51.922	1.94591	0	上海市	上海市	244030	24403000	36
688180	2021	0.754434	0.693147	C27	0	23.1243	0.246358	-0.0592292	1.52357	2.63906	35.71	0	24.0779	0.693147	12.3339	上海市	上海市	244030	24403000	16
603068	2021	0.636125	3.3322	C39	0	21.5703	0.131255	0.0180764	0.354016	1.60944	40	1	20.0556	1.09861	19.8981	上海市	上海市	244030	24403000	28
600196	2021	-1.66493	3.29584	C27	0	25.259	0.481471	0.073657	0.287	2.3979	36.36	1	36.6029	3.17805	0.0895	上海市	上海市	244030	24403000	16
601607	2021	-1.75363	2.19722	F	1	25.8197	0.638596	0.0600675	0.124617	2.30259	40	0	26.3579	2.48491	0.0033	上海市	上海市	244030	24403000	35
603868	2021	0.602312	3.73767	C38	0	22.1506	0.270257	0.206433	0.122587	1.94591	57.14	1	73.6565	1.79176	8.9991	上海市	上海市	244030	24403000	27
600620	2021	-0.502622	0	S	0	21.728	0.145217	0.0485443	0.133699	2.19722	33.33	0	25.081	3.3322	0	上海市	上海市	244030	24403000	47
688366	2021	-0.830364	0.693147	C27	0	22.6621	0.128061	0.0449536	0.326147	2.3979	45.45	0	25.2807	1.09861	26.892	上海市	上海市	244030	24403000	16
603214	2021	-1.62038	3.09104	F	0	21.7661	0.626689	0.067863	0.175456	1.94591	42.86	1	22.8104	1.38629	37.2635	上海市	上海市	244030	24403000	35
603683	2021	-1.19473	1.79176	C26	0	21.289	0.438797	0.0347813	0.3427	2.19722	33.33	1	27.9558	1.60944	57.8891	上海市	上海市	244030	24403000	15
603108	2021	-0.765016	2.56495	F	1	23.2096	0.634501	0.0966147	0.253347	2.3979	36.36	0	20.0159	1.94591	8.3963	上海市	上海市	244030	24403000	35
600754	2021	-1.63943	0	H	1	24.5999	0.64079	0.0263569	0.14565	2.30259	40	0	45.0455	3.2581	0.0097	上海市	上海市	244030	24403000	37
688330	2021	1.29113	3.91202	C38	0	22.0882	0.14748	0.129225	0.24605	1.94591	42.86	0	18.0484	0.693147	11.3447	上海市	上海市	244030	24403000	27
600170	2021	-1.54279	2.70805	E	1	26.305	0.854234	0.0230258	0.214969	1.94591	42.86	0	30.1949	3.17805	0.0253	上海市	上海市	244030	24403000	34
603633	2021	0.523678	1.94591	C39	0	21.3608	0.415552	0.0446638	0.294823	2.19722	33.33	1	21.3923	1.79176	12.9875	上海市	上海市	244030	24403000	28
2454	2021	-0.587342	1.38629	C36	0	22.6589	0.407688	0.0234514	0.218645	2.19722	33.33	0	43.8242	2.48491	0.437	上海市	上海市	244030	24403000	25
600827	2021	-1.5049	3.7612	F	1	24.781	0.646099	0.0236527	-0.0158837	2.19722	33.33	0	47.6206	3.3322	0.0004	上海市	上海市	244030	24403000	35
603987	2021	-0.989645	0	C35	0	22.3243	0.316254	0.107443	0.170729	2.19722	33.33	0	34.4021	1.79176	10.9362	上海市	上海市	244030	24403000	24
603003	2021	-0.127335	4.5326	F	0	22.1711	0.153678	-0.0276502	-0.108203	1.94591	42.86	0	29.1077	2.30259	4.7737	上海市	上海市	244030	24403000	35
603236	2021	0.738583	4.09434	C39	0	22.8201	0.605738	0.0548141	0.844469	1.60944	40	1	22.7555	1.09861	24.0997	上海市	上海市	244030	24403000	28
600689	2021	-1.51579	1.09861	C17	1	20.4621	0.430988	0.0102803	-0.0744303	1.94591	42.86	0	25.9508	3.3322	0.0015	上海市	上海市	244030	24403000	6
600833	2021	0.334259	2.19722	F	1	21.0118	0.417051	0.0339027	-0.11886	2.19722	33.33	0	44.9488	3.3322	0	上海市	上海市	244030	24403000	35
603579	2021	0.916577	3.21888	C38	0	21.9105	0.45693	0.0955042	0.293021	2.19722	33.33	0	28.9282	1.60944	47.5364	上海市	上海市	244030	24403000	27
603009	2021	-0.327228	1.09861	C36	0	21.8754	0.491029	0.0314363	0.181835	1.60944	40	0	29.7951	2.07944	37.6447	上海市	上海市	244030	24403000	25
2506	2021	-1.15921	1.79176	C39	0	22.9533	0.74707	-0.151148	-0.210736	2.19722	33.33	0	13.882	2.48491	0.0015	上海市	上海市	244030	24403000	28
688578	2021	1.36839	1.09861	C27	0	21.8644	0.055467	0.00330546	2.06831	2.3979	36.36	0	32.1726	0.693147	8.0941	上海市	上海市	244030	24403000	16
603587	2021	0.491509	2.30259	C18	0	22.269	0.198954	0.200193	0.130034	2.19722	33.33	1	53.8616	1.38629	67.4306	上海市	上海市	244030	24403000	7
300327	2021	0.411523	2.30259	C39	0	21.257	0.220694	0.255616	0.47582	2.19722	33.33	0	18.4511	2.30259	17.1236	上海市	上海市	244030	24403000	28
600835	2021	-1.72817	2.56495	C34	1	24.3399	0.606688	0.0297071	0.056537	2.19722	33.33	0	48.0155	3.3322	0	上海市	上海市	244030	24403000	23
600663	2021	-1.11949	1.94591	K	1	25.5182	0.682185	0.0708488	-0.041637	2.07944	50	1	56.4178	3.3322	0.0274	上海市	上海市	244030	24403000	39
600611	2021	-0.512016	0.693147	G	0	23.6828	0.471269	0.0350263	-0.129734	1.94591	42.86	1	20.0153	3.3322	0.0872	上海市	上海市	244030	24403000	36
2162	2021	-0.509426	0.693147	C30	0	21.7212	0.5239	0.0309029	0.0553517	2.19722	44.44	0	43.1512	2.70805	0.0421	上海市	上海市	244030	24403000	19
600838	2021	0.161822	0.693147	F	1	21.2474	0.101139	0.0629281	0.0566865	1.94591	42.86	0	20	3.3322	0	上海市	上海市	244030	24403000	35
300511	2021	-0.270124	0	A	0	22.1912	0.618779	-0.0619569	-0.0632813	1.94591	42.86	0	24.295	1.79176	24.315	上海市	上海市	244030	24403000	1
600655	2021	-1.6469	1.79176	F	0	25.6021	0.682399	0.0514633	0.159188	2.48491	33.33	1	26.306	3.3322	0.1034	上海市	上海市	244030	24403000	35
600639	2021	-0.508667	0	K	1	24.2279	0.623874	0.0761412	0.28496	1.94591	57.14	0	49.3652	3.3322	0.0007	上海市	上海市	244030	24403000	39
688608	2021	0.993255	3.8712	C39	0	22.5729	0.0714766	0.0637651	0.663575	2.19722	33.33	1	11.3491	0.693147	25.5589	上海市	上海市	244030	24403000	28
600851	2021	-1.03247	1.09861	C27	1	22.3958	0.195816	0.0194925	0.620253	2.19722	33.33	0	11.7251	3.3322	0	上海市	上海市	244030	24403000	16
605222	2021	0.927388	2.30259	C38	0	22.948	0.597199	0.139997	0.938969	2.19722	33.33	0	21.7612	0.693147	62.6782	上海市	上海市	244030	24403000	27
600626	2021	-1.73099	0	C17	1	22.9925	0.628243	0.0245584	-0.0252736	2.19722	33.33	0	46.9787	3.3322	0.0029	上海市	上海市	244030	24403000	6
603022	2021	0.185268	0	C22	0	20.9874	0.471772	0.0293972	0.0690557	1.94591	42.86	1	44.0944	1.94591	44.0944	上海市	上海市	244030	24403000	11
603886	2021	-0.26	1.60944	C14	0	21.8464	0.480478	0.159213	0.122021	2.19722	33.33	0	49.4963	1.79176	46.672	上海市	上海市	244030	24403000	4
688129	2021	0.961302	2.19722	C26	0	20.7214	0.134628	0.112908	0.210077	1.94591	42.86	1	44.46	0.693147	17.265	上海市	上海市	244030	24403000	15
300230	2021	-1.18289	2.19722	C29	0	21.9537	0.286707	0.0725054	0.00134808	2.07944	37.5	0	29.5278	2.3979	35.463	上海市	上海市	244030	24403000	18
300126	2021	0.650714	2.56495	C34	0	21.0764	0.221738	0.0134836	0.458408	1.94591	42.86	1	26.6485	2.48491	26.7542	上海市	上海市	244030	24403000	23
600618	2021	0.908657	1.60944	C26	1	22.9533	0.236199	0.253419	0.363193	2.19722	33.33	0	46.5934	3.3322	0.0027	上海市	上海市	244030	24403000	15
600073	2021	-1.6502	1.94591	C14	1	23.4298	0.552443	0.0107936	-0.0104485	2.07944	50	0	31.8201	3.21888	0	上海市	上海市	244030	24403000	4
603159	2021	0.874596	0	C35	0	20.2816	0.279227	0.0653203	0.146111	2.19722	33.33	0	41.1564	1.79176	7.1286	上海市	上海市	244030	24403000	24
688016	2021	1.64544	0	C35	0	21.2849	0.132001	0.223829	0.45588	1.94591	42.86	0	45.7124	1.09861	0.0008	上海市	上海市	244030	24403000	24
600826	2021	-0.494675	3.3673	L	1	22.3762	0.273835	0.0313895	-0.545373	2.19722	33.33	0	41.1738	3.3322	0	上海市	上海市	244030	24403000	40
603728	2021	-0.682481	0	C38	0	21.9043	0.249415	0.107139	0.226581	2.19722	33.33	1	56.0637	1.60944	3.382	上海市	上海市	244030	24403000	27
603659	2021	-1.71168	1.79176	C38	0	23.789	0.502604	0.112631	0.70355	1.60944	40	0	26.3946	1.60944	38.5248	上海市	上海市	244030	24403000	27
688098	2021	1.76127	0	C27	0	21.1923	0.0784983	0.0799166	0.0612818	2.19722	33.33	0	21.9322	1.09861	7.3944	上海市	上海市	244030	24403000	16
688063	2021	0.113807	2.30259	C38	0	22.174	0.303844	0.091822	0.841416	2.3979	36.36	0	27.911	0.693147	0	上海市	上海市	244030	24403000	27
600688	2021	1.29743	1.79176	C25	1	24.5742	0.35382	0.0488379	0.195103	2.3979	45.45	0	50.4393	3.3322	0.0061	上海市	上海市	244030	24403000	14
600882	2021	-0.14883	0.693147	C14	0	22.6249	0.267387	0.0412393	0.573098	2.19722	33.33	0	28.4679	3.29584	15.2124	上海市	上海市	244030	24403000	4
688160	2021	-1.13575	4.27667	C40	0	20.4744	0.149425	0.102265	0.237823	1.94591	42.86	1	44.0235	0.693147	17.2681	上海市	上海市	244030	24403000	29
300501	2021	-1.33872	0.693147	C27	0	21.5404	0.299706	0.0652444	0.200442	1.94591	42.86	1	29.9515	1.79176	47.1456	上海市	上海市	244030	24403000	16
600820	2021	-1.76465	2.30259	E	1	25.5889	0.773676	0.0385669	0.152203	2.19722	33.33	0	30.4926	3.3322	0.0003	上海市	上海市	244030	24403000	34
300153	2021	1.44535	3.04452	C38	0	21.0549	0.447645	0.0111162	0.357225	2.19722	33.33	0	32.7625	2.48491	0.6217	上海市	上海市	244030	24403000	27
603515	2021	-0.354128	3.52636	C38	0	22.929	0.357722	0.122412	0.110028	1.94591	42.86	0	46.1694	1.79176	36.8697	上海市	上海市	244030	24403000	27
300225	2021	1.70132	1.60944	C26	0	20.9863	0.28786	-0.0997277	-0.0305101	2.19722	33.33	1	15.04	2.3979	2.392	上海市	上海市	244030	24403000	15
688019	2021	0.633435	2.30259	C39	0	21.2374	0.2817	0.0949014	0.625694	2.19722	33.33	1	42.3902	1.09861	0.0569	上海市	上海市	244030	24403000	28
300236	2021	-0.187614	1.79176	C26	0	22.617	0.249372	0.0185508	0.464735	2.07944	37.5	0	17.7684	2.3979	1.4253	上海市	上海市	244030	24403000	15
603006	2021	-0.676201	0.693147	C36	0	21.5433	0.266944	0.0847947	0.339089	2.19722	33.33	0	69.9165	2.07944	0.2037	上海市	上海市	244030	24403000	25
600115	2021	0.389375	2.07944	G	1	26.305	0.808374	-0.0479229	0.14475	2.19722	44.44	0	40.0958	3.21888	0	上海市	上海市	244030	24403000	36
603196	2021	0.77625	2.94444	C18	0	20.9078	0.28931	0.0972062	0.245791	1.94591	42.86	1	52.7146	1.60944	12.2672	上海市	上海市	244030	24403000	7
688519	2021	0.781682	3.46574	C39	0	22.3451	0.42834	0.1033	0.983853	2.19722	33.33	0	53.775	0.693147	7.9576	上海市	上海市	244030	24403000	28
688202	2021	0.027153	1.79176	M	0	21.3075	0.259851	0.20349	0.752761	2.19722	33.33	0	15.6615	1.09861	40.2188	上海市	上海市	244030	24403000	41
603690	2021	-0.825058	0.693147	C35	0	22.7943	0.459165	0.0652587	0.491778	1.60944	40	1	22.2299	1.60944	27.5068	上海市	上海市	244030	24403000	24
603121	2021	-0.0925365	0	C36	0	21.1799	0.26848	0.0534909	0.443034	2.19722	33.33	1	42.5332	1.09861	9.679	上海市	上海市	244030	24403000	25
600834	2021	-0.560527	0.693147	G	1	21.8035	0.456858	0.0387901	0.156402	2.07944	37.5	0	58.432	3.3322	0	上海市	上海市	244030	24403000	36
605136	2021	0.649328	3.7612	F	0	21.9569	0.216622	0.162617	-0.0967309	2.07944	37.5	1	33.3259	0.693147	33.3757	上海市	上海市	244030	24403000	35
603030	2021	-1.05799	1.09861	E	0	22.9516	0.843766	-0.112961	-0.254856	1.94591	42.86	0	26.8231	1.94591	35.5316	上海市	上海市	244030	24403000	34
301070	2022	0.356671	1.60944	C34	0	20.6814	0.175338	0.0363266	-0.114316	1.94591	42.86	0	25.7299	0.693147	49.9957	上海市	上海市	254631	25463100	23
603515	2022	-0.548059	3.43399	C38	0	22.8861	0.297832	0.0956032	-0.17822	1.79176	50	0	46.1694	1.94591	35.859	上海市	上海市	254631	25463100	27
603648	2022	0.172408	2.30259	L	1	21.5528	0.200054	0.0861903	0.0280097	2.30259	40	0	25.2996	1.79176	2.5713	上海市	上海市	254631	25463100	40
600641	2022	-1.11357	2.19722	K	0	23.0018	0.1411	0.0488567	0.315566	2.19722	33.33	0	28.4363	3.3322	0.0311	上海市	上海市	254631	25463100	39
603329	2022	-1.19696	2.07944	G	0	21.485	0.39576	0.101562	0.191038	2.19722	33.33	0	44.9797	1.79176	0	上海市	上海市	254631	25463100	36
300398	2022	-0.587688	1.60944	C26	0	22.566	0.395179	0.0882826	0.106467	2.19722	33.33	0	22.3658	2.19722	0.3743	上海市	上海市	254631	25463100	15
301166	2022	1.13817	1.38629	F	0	21.631	0.129586	0.0476302	0.0770107	2.19722	33.33	1	33.0854	0.693147	43.4472	上海市	上海市	254631	25463100	35
600278	2022	-1.65605	1.38629	F	1	23.6671	0.608218	0.0423183	-0.0475855	2.07944	37.5	0	48.4317	3.13549	0.0852	上海市	上海市	254631	25463100	35
688330	2022	1.29562	3.71357	C38	0	22.1465	0.148914	0.0897236	-0.0534939	1.94591	42.86	0	18.0484	1.09861	11.3447	上海市	上海市	254631	25463100	27
605289	2022	1.19944	2.3979	E	0	21.3549	0.342309	-0.0126147	-0.545373	2.19722	33.33	1	18.1447	0.693147	3.7049	上海市	上海市	254631	25463100	34
600508	2022	0.716047	0	B	1	23.6855	0.372423	0.131409	0.243993	1.94591	33.33	0	62.4298	3.09104	0	上海市	上海市	254631	25463100	2
688718	2022	-0.195604	0	C35	0	20.5593	0.154994	0.0322325	-0.187606	1.94591	42.86	1	60.7927	0.693147	0	上海市	上海市	254631	25463100	24
2184	2022	-0.746543	2.99573	C38	0	21.8642	0.504771	0.0673812	0.0861887	1.94591	42.86	0	21.8383	2.77259	42.3434	上海市	上海市	254631	25463100	27
688217	2022	-0.935084	2.30259	C27	0	20.8029	0.102963	0.0641995	0.458312	2.19722	33.33	1	18.3104	0.693147	18.3104	上海市	上海市	254631	25463100	16
688121	2022	-0.347382	2.70805	C35	0	22.7634	0.716998	0.0308175	-0.247422	1.94591	42.86	0	29.6053	0.693147	30.1421	上海市	上海市	254631	25463100	24
603009	2022	-0.347889	0	C36	0	21.8845	0.489117	0.0250765	-0.0186208	1.60944	40	0	29.7951	2.19722	37.6188	上海市	上海市	254631	25463100	25
300551	2022	-0.930663	3.63759	C35	0	21.1857	0.314212	-0.039812	2.0279	1.94591	42.86	0	34.439	1.94591	35.0174	上海市	上海市	254631	25463100	24
603777	2022	0.419396	3.66356	F	0	22.0285	0.508926	0.0360165	0.0503372	2.3979	36.36	0	53.3995	1.94591	3.2274	上海市	上海市	254631	25463100	35
605136	2022	0.664532	3.95124	F	0	21.8806	0.214307	-0.057816	-0.219821	1.60944	40	1	33.4567	1.09861	33.4627	上海市	上海市	254631	25463100	35
688085	2022	0.888253	2.77259	C35	0	21.5078	0.127021	0.110052	0.094029	2.19722	33.33	0	18.4841	1.09861	30.7704	上海市	上海市	254631	25463100	24
605098	2022	0.661916	1.09861	P	0	21.3914	0.451559	0.0484407	-0.187842	1.94591	42.86	1	31.2219	0.693147	31.2249	上海市	上海市	254631	25463100	44
300180	2022	-0.787905	3.13549	C29	0	22.8015	0.404176	-0.0370247	0.0233943	2.30259	40	0	9.0862	2.48491	4.4894	上海市	上海市	254631	25463100	18
300915	2022	1.41412	1.09861	C14	0	21.2669	0.1562	0.0587865	0.162302	1.79176	33.33	0	43.2	1.09861	67.4306	上海市	上海市	254631	25463100	4
603580	2022	-0.519557	0.693147	C29	0	20.0883	0.141493	-0.012211	-0.300873	2.19722	33.33	0	33.7483	1.79176	67.0349	上海市	上海市	254631	25463100	18
605339	2022	0.0978036	0.693147	C14	0	22.1491	0.218402	0.0387204	-0.00403664	1.79176	33.33	0	73.6565	0.693147	0.0439	上海市	上海市	254631	25463100	4
2568	2022	-1.19488	0.693147	C15	0	22.5886	0.41681	0.107792	-0.000366089	1.94591	42.86	1	40.5261	2.48491	41.865	上海市	上海市	254631	25463100	5
300947	2022	-1.17199	2.63906	L	0	22.5427	0.782328	0.0273467	-0.184359	2.56495	38.46	0	32.4792	0.693147	0.0423	上海市	上海市	254631	25463100	40
301005	2022	0.232217	0.693147	C36	0	20.85	0.235384	0.0709225	0.192182	1.60944	40	1	47.4508	0.693147	0.4743	上海市	上海市	254631	25463100	25
2706	2022	1.19945	2.94444	C38	0	22.4645	0.34378	0.0906513	0.0322594	2.07944	37.5	0	10.3092	2.19722	25.183	上海市	上海市	254631	25463100	27
600833	2022	-0.0453266	3.13549	F	1	21.4358	0.529853	0.113356	0.899404	2.19722	33.33	0	44.9488	3.3322	0	上海市	上海市	254631	25463100	35
600620	2022	-1.00044	0	S	0	21.9349	0.368883	0.0140428	2.06831	2.19722	33.33	0	25.081	3.3322	0	上海市	上海市	254631	25463100	47
603496	2022	0.40787	4.89035	C39	0	21.2584	0.259171	0.0454848	0.136128	1.94591	42.86	1	14.7676	1.79176	34.9441	上海市	上海市	254631	25463100	28
601616	2022	-0.320615	1.94591	C38	0	21.8417	0.150469	0.0195499	-0.0207909	1.94591	42.86	1	22.8174	2.48491	3.0691	上海市	上海市	254631	25463100	27
301025	2022	1.34453	0.693147	R	0	20.511	0.188674	0.0996112	-0.0104179	1.60944	40	0	41.0212	0.693147	45.0419	上海市	上海市	254631	25463100	46
603730	2022	-0.961768	0.693147	C36	0	22.4843	0.267605	0.0897484	0.222654	1.79176	33.33	0	56.3722	1.79176	24.352	上海市	上海市	254631	25463100	25
600170	2022	-1.52766	2.77259	E	1	26.305	0.860743	0.0138679	0.017723	2.07944	37.5	0	30.1949	3.21888	0.0594	上海市	上海市	254631	25463100	34
600320	2022	0.425409	2.19722	C35	1	25.0827	0.768295	0.0182735	0.162207	2.19722	44.44	0	17.4012	3.13549	0	上海市	上海市	254631	25463100	24
831305	2022	0.186782	2.48491	C40	0	20.522	0.055467	0.0859052	-0.228402	1.94591	33.33	1	57.864	0.693147	0.9247	上海市	上海市	254631	25463100	29
300999	2022	-1.53215	1.38629	C13	0	26.1524	0.59076	0.0210263	0.138182	2.19722	33.33	0	73.6565	1.09861	0	上海市	上海市	254631	25463100	3
2506	2022	-1.22024	1.09861	C39	0	23.0438	0.77845	0.0294217	0.776812	2.19722	33.33	0	9.0862	2.56495	0.0015	上海市	上海市	254631	25463100	28
600500	2022	-1.49553	0	C26	1	24.9754	0.622203	0.0506985	0.0843327	1.94591	42.86	0	54.2275	3.13549	0.1494	上海市	上海市	254631	25463100	15
600616	2022	-0.100361	2.07944	C15	1	21.5387	0.161877	0.0017526	0.0188277	2.19722	33.33	1	34.8805	3.3322	0	上海市	上海市	254631	25463100	5
605338	2022	0.840396	1.94591	C14	0	21.7076	0.226577	0.0991097	0.108834	2.19722	33.33	1	40.8038	1.09861	41.0654	上海市	上海市	254631	25463100	4
603956	2022	1.00347	4.49981	C35	0	21.9662	0.389973	-0.0432599	-0.163895	2.19722	33.33	0	42.6263	1.38629	47.7154	上海市	上海市	254631	25463100	24
300286	2022	0.288523	3.49651	C40	0	21.1786	0.272477	0.123054	0.00157537	2.19722	55.56	1	18.2557	2.3979	24.8579	上海市	上海市	254631	25463100	29
688660	2022	0.894206	1.79176	C34	1	24.1314	0.763307	-0.0131519	-0.496285	2.19722	33.33	0	59.4	0.693147	0	上海市	上海市	254631	25463100	23
688680	2022	0.022552	1.09861	C29	0	22.5917	0.61688	0.024118	0.708974	2.19722	33.33	0	23.8278	0.693147	44.6955	上海市	上海市	254631	25463100	18
2454	2022	-0.692176	1.38629	C36	0	22.6758	0.405515	0.0172437	0.0245699	2.19722	33.33	0	43.8242	2.56495	0.34	上海市	上海市	254631	25463100	25
688301	2022	0.779541	1.09861	C35	0	22.4843	0.329116	0.138231	0.304681	2.07944	37.5	1	16.3921	1.09861	0.033	上海市	上海市	254631	25463100	24
601702	2022	0.470959	0.693147	C32	0	22.5614	0.406116	0.124851	0.325051	1.60944	40	0	55.1411	1.09861	0	上海市	上海市	254631	25463100	21
600026	2022	-0.248328	0	G	1	24.9464	0.508127	0.0572957	0.469276	2.07944	50	0	32.2154	3.04452	0.007	上海市	上海市	254631	25463100	36
300501	2022	-1.40091	0	C27	0	21.5585	0.271455	0.0501492	0.181761	1.94591	42.86	1	29.9794	1.94591	47.0781	上海市	上海市	254631	25463100	16
2636	2022	-1.64947	1.09861	C39	0	22.5548	0.408049	0.00915052	-0.361689	2.19722	33.33	1	39.825	2.48491	0.8963	上海市	上海市	254631	25463100	28
600689	2022	-1.53262	1.09861	C17	1	20.5004	0.468499	-0.00417966	0.181264	1.94591	42.86	0	25.9508	3.3322	0	上海市	上海市	254631	25463100	6
603868	2022	0.502306	3.21888	C38	0	22.1926	0.211294	0.253977	0.155265	1.94591	57.14	1	73.6565	1.94591	8.9991	上海市	上海市	254631	25463100	27
603855	2022	1.23941	0	C35	0	22.1704	0.568572	0.0919703	0.0051607	2.07944	37.5	0	35.1553	1.79176	51.1728	上海市	上海市	254631	25463100	24
600618	2022	0.879838	2.30259	C26	1	23.1366	0.258578	0.140944	-0.0450116	2.19722	33.33	0	46.5934	3.3322	0.0027	上海市	上海市	254631	25463100	15
605208	2022	-0.930894	0.693147	C32	0	21.9335	0.381966	0.0394166	0.0742588	2.19722	33.33	1	30.911	0.693147	42.5759	上海市	上海市	254631	25463100	21
2858	2022	0.116289	3.97029	R	0	20.7529	0.255175	-0.057215	-0.0804017	2.19722	33.33	0	12.5988	1.79176	12.9112	上海市	上海市	254631	25463100	46
300511	2022	-0.294541	0	A	0	22.1274	0.600732	-0.0712962	0.124879	1.79176	50	1	21.3911	1.94591	21.4621	上海市	上海市	254631	25463100	1
603006	2022	-0.716657	0.693147	C36	0	21.552	0.2484	0.0823139	0.00946785	2.19722	33.33	0	69.9165	2.19722	0.2037	上海市	上海市	254631	25463100	25
605598	2022	-0.0575186	0	E	0	21.3425	0.157766	0.0986729	0.205014	1.60944	40	0	69.4672	0.693147	0	上海市	上海市	254631	25463100	34
300061	2022	-1.20448	4.45435	L	0	21.4047	0.390115	0.046409	0.190925	1.94591	42.86	0	11.3761	2.56495	3.4612	上海市	上海市	254631	25463100	40
600835	2022	-1.73466	1.38629	C34	1	24.3478	0.58449	0.0383203	-0.0464143	2.07944	37.5	0	48.0155	3.3322	0	上海市	上海市	254631	25463100	23
601156	2022	-0.14554	2.63906	G	1	23.984	0.436661	0.255616	0.0559438	2.48491	33.33	0	40.5	0.693147	0	上海市	上海市	254631	25463100	36
600688	2022	1.27832	1.60944	C25	1	24.4427	0.360581	-0.0919562	-0.07574	2.3979	45.45	0	50.4393	3.3322	0.0061	上海市	上海市	254631	25463100	14
688265	2022	0.380889	1.09861	M	0	21.4429	0.140115	-0.00847274	0.100615	2.19722	33.33	0	35.6205	0.693147	25.3354	上海市	上海市	254631	25463100	41
2324	2022	-0.692658	2.07944	C29	0	22.876	0.638935	0.0415687	0.387558	1.94591	42.86	1	44.0789	2.63906	44.7526	上海市	上海市	254631	25463100	18
605128	2022	-0.494713	0	C36	0	21.496	0.477141	0.0244321	0.357196	2.19722	33.33	1	38.3938	1.09861	55.9156	上海市	上海市	254631	25463100	25
300126	2022	0.75062	2.07944	C34	0	21.0046	0.175924	-0.00748018	-0.305504	1.94591	42.86	1	26.6485	2.56495	26.7542	上海市	上海市	254631	25463100	23
601866	2022	-1.53274	0	G	1	25.5764	0.774522	0.0465458	-0.31094	2.19722	44.44	0	34.0634	2.77259	0.0031	上海市	上海市	254631	25463100	36
600882	2022	0.0677521	0	C14	0	22.7297	0.344271	0.0305154	0.0784298	2.19722	33.33	0	35.0088	3.3322	15.2164	上海市	上海市	254631	25463100	4
603786	2022	0.00930847	1.38629	C36	0	22.39	0.187259	0.105796	0.205739	2.19722	33.33	1	59.2552	1.38629	12.7262	上海市	上海市	254631	25463100	25
603960	2022	-0.79972	1.60944	C35	0	20.9773	0.223574	0.0539794	0.207442	1.94591	42.86	1	21.6696	1.79176	26.9068	上海市	上海市	254631	25463100	24
603501	2022	-1.29286	2.94444	C39	0	24.284	0.485645	0.0563483	-0.167002	2.19722	33.33	0	30.2411	1.79176	31.0372	上海市	上海市	254631	25463100	28
600009	2022	0.526638	0.693147	G	1	24.9395	0.399433	-0.0563514	0.470157	2.19722	33.33	0	58.3815	3.21888	0	上海市	上海市	254631	25463100	36
603083	2022	1.12822	3.55535	C39	0	22.378	0.631929	0.0446255	0.296647	1.94591	42.86	1	16.6936	1.79176	0.0537	上海市	上海市	254631	25463100	28
600635	2022	-1.49537	0.693147	D	0	23.8838	0.59392	-0.00464383	0.0647705	2.30259	40	0	18.0715	3.3322	0.0843	上海市	上海市	254631	25463100	33
2561	2022	-1.07495	2.77259	F	1	21.7353	0.174855	0.0153375	-0.223325	2.19722	33.33	0	30.3718	2.48491	1.1155	上海市	上海市	254631	25463100	35
603256	2022	0.578813	3.3673	C30	0	21.6806	0.421388	0.029907	-0.242604	2.19722	33.33	0	73.6565	1.38629	0.5987	上海市	上海市	254631	25463100	19
300230	2022	-1.14457	2.70805	C29	0	22.0448	0.269221	0.0765753	-0.346225	1.94591	42.86	0	29.5278	2.48491	29.9583	上海市	上海市	254631	25463100	18
605050	2022	0.456736	3.2581	G	0	22.6541	0.412703	0.0602699	0.039121	1.94591	42.86	0	29.3816	1.09861	36.7264	上海市	上海市	254631	25463100	36
2527	2022	-0.518833	2.48491	C38	0	22.5116	0.682708	-0.152202	-0.273653	2.19722	33.33	0	17.89	2.56495	27.139	上海市	上海市	254631	25463100	27
688798	2022	1.19834	3.4012	C39	0	22.2769	0.252355	-0.0208388	-0.102054	1.94591	42.86	1	41.9193	0.693147	64.1601	上海市	上海市	254631	25463100	28
603499	2022	-0.0424397	1.09861	C23	0	20.8989	0.472824	0.0189481	0.0237305	1.94591	42.86	1	34.1437	1.79176	34.2119	上海市	上海市	254631	25463100	12
601231	2022	-1.18188	3.66356	C39	0	24.3759	0.591703	0.0939407	0.238996	2.19722	33.33	0	73.6565	2.3979	0.0232	上海市	上海市	254631	25463100	28
603378	2022	-1.57795	1.09861	C26	0	22.6078	0.737886	0.0290347	-0.340909	1.94591	57.14	1	26.2973	1.79176	9.2901	上海市	上海市	254631	25463100	15
688098	2022	1.75321	0	C27	0	21.1964	0.0674166	0.0459479	-0.0832374	2.19722	33.33	0	21.9322	1.38629	8.8201	上海市	上海市	254631	25463100	16
603012	2022	0.0803163	0.693147	C35	0	22.5553	0.459677	0.0840398	-0.00245538	1.94591	42.86	0	10.1826	2.07944	4.3404	上海市	上海市	254631	25463100	24
688366	2022	-0.882096	1.09861	C27	0	22.6537	0.143638	0.0233522	0.205593	2.3979	45.45	0	25.5263	1.38629	27.1429	上海市	上海市	254631	25463100	16
688180	2022	0.520124	0.693147	C27	0	23.2537	0.221526	-0.207381	-0.545373	2.63906	35.71	0	22.3113	1.09861	11.4471	上海市	上海市	254631	25463100	16
2269	2022	0.684677	2.19722	C18	0	22.0545	0.88338	-0.16705	-0.454515	1.94591	42.86	1	41.6473	2.70805	10.1504	上海市	上海市	254631	25463100	7
600171	2022	-0.0634521	3.43399	C39	1	22.3279	0.150486	0.0774177	0.00984608	1.94591	42.86	0	25.0218	3.21888	0.1298	上海市	上海市	254631	25463100	28
688065	2022	-1.40109	1.60944	C28	0	23.604	0.156449	0.0235629	0.110877	2.07944	37.5	1	28.3226	1.09861	15.0727	上海市	上海市	254631	25463100	17
603192	2022	0.367488	0.693147	C26	0	21.5523	0.390814	0.0213132	-0.0545711	1.60944	40	1	35.625	1.60944	22.5	上海市	上海市	254631	25463100	15
603121	2022	-0.303926	0.693147	C36	0	21.5085	0.463	0.00165884	-0.0182256	2.19722	33.33	1	42.7309	1.38629	8.0732	上海市	上海市	254631	25463100	25
2028	2022	-0.945866	1.38629	C38	0	23.4776	0.399385	0.0891937	0.21181	1.94591	42.86	1	17.0724	2.94444	29.6593	上海市	上海市	254631	25463100	27
603020	2022	-0.73416	0.693147	C14	0	22.0766	0.143131	0.041108	-0.0425513	2.19722	33.33	1	30.5331	2.07944	30.6688	上海市	上海市	254631	25463100	4
688131	2022	-0.68533	2.30259	M	0	22.0036	0.351826	0.0661838	0.401174	2.19722	33.33	1	32.1748	0.693147	0.0279	上海市	上海市	254631	25463100	41
600655	2022	-1.64292	2.63906	F	0	25.5782	0.69145	0.0576509	-0.0185092	2.48491	33.33	0	26.2416	3.3322	0.1145	上海市	上海市	254631	25463100	35
688585	2022	-0.301831	0	C26	0	21.3242	0.371359	0.0549987	-0.102686	1.94591	42.86	0	64.045	1.09861	0	上海市	上海市	254631	25463100	15
300039	2022	0.751514	1.09861	C27	0	22.1724	0.116978	0.0482347	0.0166023	2.19722	33.33	0	16.064	2.56495	16.4631	上海市	上海市	254631	25463100	16
603713	2022	-1.4416	2.83321	G	0	22.9757	0.590574	0.0934969	0.339039	1.94591	42.86	1	25.9106	1.60944	30.7215	上海市	上海市	254631	25463100	36
600820	2022	-1.76465	2.30259	E	1	25.7098	0.7688	0.0383277	0.0489884	2.07944	37.5	0	30.4926	3.3322	0.0001	上海市	上海市	254631	25463100	34
603579	2022	0.806319	3.17805	C38	0	21.954	0.453801	0.0471288	-0.232625	2.19722	33.33	0	24.9335	1.79176	40.545	上海市	上海市	254631	25463100	27
603681	2022	-0.922038	1.38629	C26	0	22.5885	0.61514	0.0400359	0.309086	2.07944	37.5	1	40.8067	1.38629	48.8725	上海市	上海市	254631	25463100	15
300236	2022	-0.104168	2.19722	C26	0	22.4497	0.26076	0.00828086	0.176441	2.19722	33.33	0	14.3697	2.48491	14.8755	上海市	上海市	254631	25463100	15
688133	2022	0.0718428	2.83321	M	0	22.1024	0.303387	0.0528782	0.204994	2.19722	33.33	0	9.8487	1.09861	28.1441	上海市	上海市	254631	25463100	41
603365	2022	-0.0322868	3.8712	C17	0	21.9862	0.217327	0.0906393	-0.0356801	2.19722	33.33	1	40.4245	1.79176	15.562	上海市	上海市	254631	25463100	6
688155	2022	-0.504222	3.46574	C35	0	22.24	0.699653	-0.0243777	0.6381	2.19722	33.33	0	25.2675	1.09861	39.8274	上海市	上海市	254631	25463100	24
603068	2022	0.516764	3.49651	C39	0	21.4262	0.10999	-0.131759	-0.348652	1.60944	40	1	20.0556	1.38629	19.5345	上海市	上海市	254631	25463100	28
300129	2022	0.0463069	0	C38	0	22.6934	0.434114	0.0439145	-0.18844	2.56495	38.46	0	26.9312	2.56495	10.0382	上海市	上海市	254631	25463100	27
300008	2022	-1.17084	1.38629	E	0	22.0481	0.525926	0.0389117	0.937485	2.19722	33.33	0	12.4998	2.63906	0.0422	上海市	上海市	254631	25463100	34
301037	2022	-1.64526	0	C26	0	21.6468	0.66989	0.017306	0.0632108	1.94591	42.86	1	51.5364	0.693147	67.4306	上海市	上海市	254631	25463100	15
600622	2022	-1.53927	0	K	1	24.1345	0.699422	0.0286883	0.360303	2.19722	33.33	0	14.0999	3.3322	0.0218	上海市	上海市	254631	25463100	39
301046	2022	1.43232	2.07944	M	0	20.8754	0.344268	0.0168882	-0.35603	2.19722	33.33	0	23.6491	0.693147	32.4588	上海市	上海市	254631	25463100	41
603619	2022	-0.39161	0	B	0	22.691	0.67883	0.123261	0.747714	1.94591	42.86	1	27.5924	1.79176	11.2913	上海市	上海市	254631	25463100	2
2328	2022	-1.00828	1.60944	C36	0	22.4815	0.373059	0.0860182	0.280697	2.19722	33.33	0	34.3444	2.63906	34.8638	上海市	上海市	254631	25463100	25
688179	2022	1.0844	2.83321	M	0	21.1129	0.339833	0.0848282	0.314407	2.07944	37.5	1	27.7406	1.09861	43.2258	上海市	上海市	254631	25463100	41
300257	2022	-1.29	0	C34	0	23.2968	0.556587	0.0473256	0.0773416	1.94591	42.86	0	58.4939	2.48491	5.1722	上海市	上海市	254631	25463100	23
688212	2022	1.04704	1.94591	C35	0	21.1019	0.12221	0.00768447	0.282969	2.48491	33.33	0	16.3046	0.693147	32.8855	上海市	上海市	254631	25463100	24
301099	2022	-0.414295	3.52636	F	0	21.4809	0.458937	0.140658	0.553608	1.94591	42.86	1	56.1	0.693147	56.9638	上海市	上海市	254631	25463100	35
600073	2022	-1.6574	2.07944	C14	1	23.4828	0.548229	0.0897437	0.0580064	2.19722	44.44	0	31.8201	3.2581	0	上海市	上海市	254631	25463100	4
600628	2022	0.191061	2.63906	F	1	22.4665	0.263146	-0.00677103	-0.270715	2.19722	33.33	0	20.7265	3.3322	0.0002	上海市	上海市	254631	25463100	35
600018	2022	-0.832329	2.30259	G	1	25.9262	0.333521	0.118104	0.0872331	2.3979	36.36	0	28.3031	2.83321	0.0447	上海市	上海市	254631	25463100	36
300963	2022	0.298651	0.693147	C32	0	21.0297	0.318651	0.0684999	0.273804	2.19722	33.33	0	35.4176	0.693147	51.5951	上海市	上海市	254631	25463100	21
605222	2022	0.628856	1.94591	C38	0	23.2261	0.656926	0.0634531	0.093585	2.19722	33.33	0	21.7653	1.09861	62.6996	上海市	上海市	254631	25463100	27
301024	2022	1.08258	2.07944	M	0	20.4951	0.165286	-0.207381	-0.545373	1.94591	42.86	1	63.6943	0.693147	6.3694	上海市	上海市	254631	25463100	41
603466	2022	0.924455	3.55535	R	0	22.3557	0.570422	0.0149654	-0.427905	1.94591	42.86	0	27.0685	1.79176	50.8907	上海市	上海市	254631	25463100	46
300153	2022	1.55069	3.21888	C38	0	21.1387	0.466866	0.0297622	-0.0815844	2.19722	33.33	0	32.1063	2.56495	0.8208	上海市	上海市	254631	25463100	27
600115	2022	0.438391	1.94591	G	1	26.305	0.88338	-0.111167	-0.313078	2.07944	50	1	46.1301	3.2581	0	上海市	上海市	254631	25463100	36
603659	2022	-1.76465	0.693147	C38	0	24.2983	0.608676	0.127824	0.718996	1.60944	40	0	26.3554	1.79176	38.5206	上海市	上海市	254631	25463100	27
600196	2022	-1.67172	2.70805	C27	0	25.3976	0.495083	0.0520986	0.126816	2.48491	33.33	0	33.1416	3.21888	0.1535	上海市	上海市	254631	25463100	16
2158	2022	0.554715	0.693147	C34	0	22.436	0.445465	0.141584	0.0954562	2.19722	33.33	0	32.7006	2.77259	0.2846	上海市	上海市	254631	25463100	23
600676	2022	-1.12003	1.09861	G	1	22.7829	0.295166	0.00306437	-0.208649	2.19722	33.33	0	36.3413	3.3322	0	上海市	上海市	254631	25463100	36
603682	2022	-0.453734	0.693147	L	0	22.384	0.766291	0.0535726	-0.0297226	2.19722	33.33	1	58	1.09861	0.0022	上海市	上海市	254631	25463100	40
603886	2022	-0.289597	1.79176	C14	0	21.8685	0.483845	0.113348	0.00109462	2.19722	33.33	0	49.4963	1.94591	46.672	上海市	上海市	254631	25463100	4
600210	2022	-1.25345	1.09861	C29	0	23.2145	0.509508	0.0728945	0.00832748	2.19722	33.33	0	26.0565	3.17805	0.4404	上海市	上海市	254631	25463100	18
600315	2022	-0.388315	3.17805	C26	0	23.2304	0.409145	0.0440911	-0.0705992	1.94591	42.86	1	50.8088	3.09104	0.1812	上海市	上海市	254631	25463100	15
300327	2022	0.393652	2.56495	C39	0	21.4052	0.249413	0.162963	0.0722845	2.19722	33.33	0	18.4511	2.3979	17.1236	上海市	上海市	254631	25463100	28
603131	2022	0.0766361	3.09104	C34	0	21.565	0.454691	-0.042876	-0.243953	1.94591	42.86	1	26.001	1.94591	25.2417	上海市	上海市	254631	25463100	23
600019	2022	-0.552475	2.3979	C31	1	26.305	0.457936	0.0426127	0.00941115	2.3979	45.45	0	43.236	3.13549	0.0174	上海市	上海市	254631	25463100	20
688160	2022	-1.15745	4.07754	C40	0	20.6112	0.18696	0.111727	0.00368515	1.94591	42.86	1	44.0235	1.09861	17.2383	上海市	上海市	254631	25463100	29
2252	2022	-0.440952	0	C27	0	24.1396	0.055467	0.0773852	0.531627	2.19722	33.33	0	26.2012	2.70805	0.0524	上海市	上海市	254631	25463100	16
603683	2022	-1.2863	1.60944	C26	0	21.3331	0.448762	0.0249089	0.0137429	2.19722	33.33	1	28.2905	1.79176	58.0539	上海市	上海市	254631	25463100	15
300272	2022	-0.326656	1.94591	C38	0	21.5623	0.51708	0.0563771	0.098681	1.79176	50	0	33.7227	2.48491	33.7835	上海市	上海市	254631	25463100	27
600490	2022	-1.03987	2.07944	C32	0	22.8967	0.335427	-0.085985	-0.0273652	2.19722	44.44	0	18.7926	2.99573	3.8104	上海市	上海市	254631	25463100	21
2162	2022	-0.455727	1.09861	C30	0	21.6357	0.591612	-0.105097	-0.0778885	2.19722	44.44	1	39.1512	2.77259	0.0448	上海市	上海市	254631	25463100	19
603108	2022	-0.881683	3.71357	F	1	23.3987	0.654942	0.0861673	0.184457	2.19722	44.44	0	20.0158	2.07944	8.0983	上海市	上海市	254631	25463100	35
600819	2022	-1.40371	0	C30	1	22.7835	0.434429	0.00755995	0.0230087	2.07944	37.5	0	30.8336	3.3322	0	上海市	上海市	254631	25463100	19
301062	2022	0.867194	1.94591	C22	0	21.3626	0.416812	0.0713492	0.00175139	2.19722	33.33	1	33.6429	0.693147	40.9829	上海市	上海市	254631	25463100	11
600619	2022	-1.49215	1.60944	C34	1	23.7295	0.634581	-0.00186487	0.0465503	2.07944	37.5	0	26.1369	3.3322	0.1597	上海市	上海市	254631	25463100	23
2116	2022	-0.874682	1.94591	E	1	22.5251	0.728028	0.0268645	0.086339	2.48491	33.33	0	50.621	2.77259	0.502	上海市	上海市	254631	25463100	34
600081	2022	-1.65256	1.09861	C36	1	22.9111	0.539491	0.0365925	-0.128588	2.19722	33.33	0	73.6565	3.2581	0	上海市	上海市	254631	25463100	25
603128	2022	-0.169203	1.94591	G	1	23.0028	0.38446	0.108493	-0.105299	1.60944	50	1	45.7932	2.3979	0.1619	上海市	上海市	254631	25463100	36
600626	2022	-1.76465	0.693147	C17	1	23.0624	0.680953	-0.0106051	0.0657435	2.19722	33.33	0	46.9787	3.3322	0.0029	上海市	上海市	254631	25463100	6
603899	2022	-0.448333	2.07944	C24	0	23.29	0.443108	0.13282	0.135677	1.94591	42.86	0	57.8251	2.07944	3.839	上海市	上海市	254631	25463100	13
601611	2022	-1.76465	1.79176	E	1	26.0084	0.822233	0.0263435	0.18416	2.19722	33.33	0	61.2377	1.94591	0.0453	上海市	上海市	254631	25463100	34
601727	2022	-1.29882	3.2581	C34	1	26.305	0.672961	-0.00229016	-0.104802	2.07944	37.5	0	47.7676	2.70805	0	上海市	上海市	254631	25463100	23
2825	2022	-0.121673	0.693147	C29	0	21.4007	0.290229	0.214166	-0.0798235	1.94591	42.86	1	28.2669	1.94591	31.3292	上海市	上海市	254631	25463100	18
605151	2022	-0.86169	0	C36	0	21.4103	0.308395	0.0833202	0.16038	2.19722	33.33	1	18.6324	1.09861	43.9848	上海市	上海市	254631	25463100	25
603633	2022	0.525887	2.48491	C39	0	21.7815	0.354613	0.0393179	0.357494	2.19722	33.33	1	17.1691	1.94591	10.4506	上海市	上海市	254631	25463100	28
300642	2022	0.826699	0	C27	0	21.2329	0.110573	0.0755025	0.0937723	1.94591	42.86	1	19.9919	1.79176	20.0215	上海市	上海市	254631	25463100	16
600696	2022	-1.02885	2.30259	C15	0	21.1432	0.584425	0.0838062	0.808992	1.94591	42.86	0	42.8838	3.3322	0	上海市	上海市	254631	25463100	5
603037	2022	0.819424	0.693147	C36	0	20.8189	0.196662	0.072718	0.170712	2.19722	33.33	0	15.8224	1.79176	29.1298	上海市	上海市	254631	25463100	25
601828	2022	-1.03826	3.3673	L	0	25.5762	0.555108	0.0301981	-0.0886025	2.63906	35.71	1	39.7768	1.60944	0.1889	上海市	上海市	254631	25463100	40
600629	2022	-1.47019	1.79176	M	1	23.4656	0.685324	0.0351474	-0.112108	2.19722	33.33	0	30.9612	3.3322	0.9209	上海市	上海市	254631	25463100	41
300899	2022	0.674149	0	N	0	20.3794	0.0689139	0.037744	-0.324032	2.19722	33.33	1	22.4811	1.09861	47.7603	上海市	上海市	254631	25463100	42
600638	2022	-0.984885	0.693147	K	0	23.9229	0.812983	0.00650606	0.203899	2.19722	33.33	0	17.9242	3.3322	0	上海市	上海市	254631	25463100	39
600851	2022	-1.10844	1.79176	C27	1	22.3186	0.184828	0.0438571	-0.0470897	2.19722	33.33	0	11.7251	3.3322	0	上海市	上海市	254631	25463100	16
603159	2022	0.830273	0.693147	C35	0	20.2734	0.247832	0.0473559	-0.119021	2.19722	33.33	0	41.1564	1.94591	7.1286	上海市	上海市	254631	25463100	24
603226	2022	0.724852	2.94444	C20	0	21.0693	0.236187	-0.00659776	-0.326163	2.19722	33.33	0	29.0357	1.79176	1.8189	上海市	上海市	254631	25463100	9
603324	2022	0.554232	2.07944	C35	0	21.6785	0.451912	0.0575869	0.0774086	1.94591	42.86	1	59.5483	0.693147	60.9484	上海市	上海市	254631	25463100	24
600827	2022	-1.45817	3.82864	F	1	24.7781	0.652286	0.0198103	-0.0687189	2.19722	44.44	0	47.6206	3.3322	0.0004	上海市	上海市	254631	25463100	35
603729	2022	0.752443	2.30259	L	0	20.3375	0.22939	-0.207381	-0.458148	1.60944	40	1	24.7427	2.07944	24.8863	上海市	上海市	254631	25463100	40
603587	2022	0.595998	1.79176	C18	0	22.1958	0.17178	0.100007	-0.1716	2.19722	33.33	1	53.8753	1.60944	67.4306	上海市	上海市	254631	25463100	7
601595	2022	-1.03276	1.60944	R	1	21.79	0.423532	-0.101713	-0.496165	2.19722	33.33	0	69.2165	1.94591	0	上海市	上海市	254631	25463100	46
600826	2022	-0.477789	2.99573	L	1	22.4743	0.377392	0.0258915	-0.164169	1.94591	42.86	0	41.418	3.3322	0	上海市	上海市	254631	25463100	40
600841	2022	-0.534009	1.94591	C34	1	23.8187	0.640115	-0.0662843	-0.545373	2.19722	33.33	0	47.9945	3.3322	0.0038	上海市	上海市	254631	25463100	23
601872	2022	-1.72394	1.94591	G	1	24.9049	0.488315	0.101114	0.216948	2.48491	33.33	0	54.1358	2.83321	0.062	上海市	上海市	254631	25463100	36
600848	2022	-1.49803	3.2581	K	1	24.9177	0.586553	0.0397273	-0.0434495	2.19722	44.44	0	35.6548	3.3322	0.0049	上海市	上海市	254631	25463100	39
2669	2022	-0.0842004	1.38629	C26	1	22.3971	0.410627	0.0203224	0.0857315	2.19722	33.33	0	24.9891	2.3979	0.6556	上海市	上海市	254631	25463100	15
600675	2022	-0.819352	0	K	1	24.7959	0.719819	0.0138452	-0.545373	2.07944	37.5	0	64.6739	3.3322	0.0049	上海市	上海市	254631	25463100	39
300225	2022	1.30455	1.09861	C26	0	20.8365	0.312367	-0.104117	-0.246002	2.19722	33.33	1	14.381	2.48491	1.7489	上海市	上海市	254631	25463100	15
600104	2022	-1.26613	2.3979	C36	1	26.305	0.66034	0.0286379	-0.0512256	1.94591	42.86	0	62.687	3.2581	0.0001	上海市	上海市	254631	25463100	25
2451	2022	0.309783	1.94591	C38	0	21.2206	0.482664	0.0305761	-0.0558599	1.94591	42.86	1	38.2277	2.56495	0.0155	上海市	上海市	254631	25463100	27
688336	2022	1.04165	1.09861	C27	0	22.3522	0.0978506	0.00139888	-0.111234	1.94591	42.86	0	35.9151	1.09861	0.0017	上海市	上海市	254631	25463100	16
688016	2022	1.65803	1.09861	C35	0	21.414	0.126556	0.214996	0.309466	1.94591	42.86	0	45.7124	1.38629	0	上海市	上海市	254631	25463100	24
600623	2022	-1.70168	2.19722	C26	1	24.8042	0.559972	0.0412249	-0.0297474	1.94591	42.86	0	41.9878	3.3322	0.1289	上海市	上海市	254631	25463100	15
605186	2022	0.0275341	2.56495	C35	0	20.9046	0.0964127	0.11066	-0.341794	2.07944	37.5	1	41.995	1.09861	41.995	上海市	上海市	254631	25463100	24
300762	2022	1.73392	2.56495	C39	0	21.9371	0.200884	0.0105506	-0.450651	2.19722	33.33	0	17.7358	1.38629	0	上海市	上海市	254631	25463100	28
603236	2022	0.849517	4.21951	C39	0	23.0528	0.637919	0.0786011	0.263572	1.60944	40	1	22.755	1.38629	24.1011	上海市	上海市	254631	25463100	28
300171	2022	0.00583135	0	C35	0	23.3168	0.428568	0.0821656	0.304599	2.19722	33.33	1	40.7905	2.48491	42.2146	上海市	上海市	254631	25463100	24
301060	2022	-0.292895	2.77259	Q	0	22.0442	0.393427	0.255616	1.36137	2.19722	33.33	1	37.3402	0.693147	14.7746	上海市	上海市	254631	25463100	45
600663	2022	-1.31947	1.60944	K	1	25.5571	0.700398	0.0277636	-0.152086	1.94591	57.14	1	56.4178	3.3322	0.0307	上海市	上海市	254631	25463100	39
300462	2022	-0.409002	3.3322	C35	0	21.5672	0.316172	0.0289813	0.0508689	1.79176	33.33	1	28.3698	2.07944	29.3357	上海市	上海市	254631	25463100	24
831961	2022	1.45227	3.2581	C40	0	20.7676	0.317083	0.0117507	-0.245434	1.94591	33.33	0	27.137	1.09861	12.2318	上海市	上海市	254631	25463100	29
2565	2022	-0.484495	1.38629	C22	0	21.7904	0.298456	-0.0168866	-0.089751	2.19722	33.33	0	20.0958	2.48491	0.5481	上海市	上海市	254631	25463100	11
300892	2022	0.579749	3.43399	F	0	21.0908	0.20661	0.0064011	-0.0678278	2.19722	33.33	1	45	1.09861	67.4306	上海市	上海市	254631	25463100	35
688019	2022	0.615763	2.56495	C39	0	21.4399	0.256911	0.167676	0.568151	2.07944	37.5	1	37.6758	1.38629	9.3042	上海市	上海市	254631	25463100	28
603790	2022	-1.33443	1.09861	C26	0	21.2067	0.224522	0.0268428	-0.173579	2.19722	33.33	1	25.65	1.60944	61.7815	上海市	上海市	254631	25463100	15
600597	2022	-0.732006	1.60944	C14	1	23.92	0.56862	0.0273816	-0.0339343	1.94591	42.86	0	51.635	3.04452	0.0011	上海市	上海市	254631	25463100	4
603728	2022	-0.917897	2.99573	C38	0	22.0754	0.297188	0.0772148	0.090538	2.07944	37.5	1	56.0773	1.79176	3.0162	上海市	上海市	254631	25463100	27
600754	2022	-1.62791	1.94591	H	1	24.5825	0.638417	0.0202765	-0.029236	2.19722	44.44	0	45.0455	3.29584	0.0097	上海市	上海市	254631	25463100	37
2178	2022	-0.430069	4.14313	M	1	21.2123	0.644317	-0.0922478	-0.233934	1.94591	42.86	0	17.4097	2.77259	0.078	上海市	上海市	254631	25463100	41
688071	2022	-0.192436	3.55535	C35	0	20.9856	0.610435	0.0547506	0.0502006	2.19722	33.33	1	24.4967	0.693147	51.313	上海市	上海市	254631	25463100	24
603690	2022	-0.708311	1.09861	C35	0	23.0095	0.521317	0.0425228	0.463235	1.60944	40	1	22.0513	1.79176	27.3566	上海市	上海市	254631	25463100	24
688608	2022	1.21834	3.8712	C39	0	22.5816	0.0702451	0.01138	-0.158916	2.19722	33.33	0	11.3491	1.09861	25.5589	上海市	上海市	254631	25463100	28
300590	2022	0.844722	4.34381	C39	0	21.396	0.138859	0.0727998	0.0884978	1.60944	40	1	32.189	1.79176	32.8744	上海市	上海市	254631	25463100	28
601968	2022	-0.287423	1.94591	C33	1	22.8394	0.523463	0.0436704	0.226038	2.19722	33.33	1	34.8643	2.07944	0.0794	上海市	上海市	254631	25463100	22
603650	2022	-1.38387	1.09861	C26	0	22.6491	0.542038	0.0568699	0.0830426	2.19722	33.33	0	49.4144	1.60944	0.2347	上海市	上海市	254631	25463100	15
603200	2022	0.714585	1.09861	N	0	21.0403	0.307539	0.0313866	0.0804413	1.94591	42.86	1	42.167	1.79176	42.2781	上海市	上海市	254631	25463100	42
603987	2022	-0.845786	0.693147	C35	0	22.1433	0.383858	0.0918401	0.00704129	2.07944	37.5	0	32.4998	1.94591	8.9552	上海市	上海市	254631	25463100	24
688202	2022	-0.198523	1.60944	M	0	21.569	0.311986	0.174028	0.421215	2.07944	37.5	0	15.6425	1.38629	30.3521	上海市	上海市	254631	25463100	41
688110	2022	0.74599	3.21888	C39	0	22.1874	0.055467	0.0370136	0.0103322	2.19722	33.33	0	32.3828	0.693147	0.3696	上海市	上海市	254631	25463100	28
688082	2022	0.830403	2.3979	C35	0	22.8244	0.324324	0.0876941	0.772534	2.3979	36.36	0	73.6565	0.693147	0	上海市	上海市	254631	25463100	24
688129	2022	1.01519	2.07944	C26	0	20.9393	0.319855	0.0239896	-0.202659	1.94591	42.86	1	44.46	1.09861	65.475	上海市	上海市	254631	25463100	15
688519	2022	0.278103	2.83321	C39	0	22.3102	0.452474	0.00148629	-0.101948	2.19722	33.33	0	53.6945	1.09861	7.8118	上海市	上海市	254631	25463100	28
688596	2022	0.515869	2.07944	C35	0	22.5073	0.594718	0.0582507	0.472558	2.19722	33.33	0	19.469	1.09861	13.0273	上海市	上海市	254631	25463100	24
603330	2022	-1.11957	2.07944	C26	0	21.5552	0.554119	-0.0196998	0.33553	1.94591	42.86	1	32.5021	1.79176	33.1943	上海市	上海市	254631	25463100	15
300222	2022	-1.31567	4.48864	C38	0	22.4787	0.667258	-0.0415826	0.153434	1.94591	42.86	1	24.5265	2.48491	24.6894	上海市	上海市	254631	25463100	27
603003	2022	-0.180148	4.5326	F	0	22.2154	0.186005	0.0136631	0.251813	1.94591	42.86	0	29.1077	2.3979	4.7737	上海市	上海市	254631	25463100	35
688578	2022	1.27095	1.38629	C27	0	21.9594	0.074115	0.0270184	0.492192	2.3979	36.36	1	32.1726	1.09861	8.0941	上海市	上海市	254631	25463100	16
603197	2022	-1.32678	1.79176	C36	0	22.6126	0.578756	0.0686685	0.225814	2.19722	33.33	1	16.4994	1.79176	31.5051	上海市	上海市	254631	25463100	25
688063	2022	-0.100429	2.48491	C38	0	22.8138	0.467218	0.226987	1.91546	2.07944	37.5	0	27.911	1.09861	0	上海市	上海市	254631	25463100	27
605081	2022	0.5083	0.693147	N	0	21.372	0.165417	-0.0996777	-0.545373	2.19722	44.44	1	22.5644	0.693147	22.5669	上海市	上海市	254631	25463100	42
300983	2022	1.65744	1.09861	M	0	21.9173	0.0619969	-0.00881817	-0.468103	2.19722	33.33	0	32.934	0.693147	42.066	上海市	上海市	254631	25463100	41
603196	2022	0.710458	2.56495	C18	0	20.9557	0.364725	0.0218587	-0.0705133	1.94591	42.86	0	52.7932	1.79176	12.1311	上海市	上海市	254631	25463100	7
688317	2022	1.52868	0	C27	0	22.2801	0.114557	0.176425	0.152279	1.60944	40	0	33.3683	0.693147	0.223	上海市	上海市	254631	25463100	16
300627	2022	0.826651	4.29046	C39	0	22.1139	0.357946	0.0913613	0.175007	1.94591	42.86	0	20.9939	1.79176	24.0249	上海市	上海市	254631	25463100	28
600611	2022	-0.605414	2.89037	G	0	23.72	0.492371	-0.0102682	0.00549672	1.94591	42.86	1	20.0153	3.3322	0.0872	上海市	上海市	254631	25463100	36
600420	2022	-1.1855	0.693147	C27	1	23.7003	0.380922	0.0484746	-0.0706799	2.19722	33.33	0	23.322	2.94444	0.0084	上海市	上海市	254631	25463100	16
300067	2022	-0.0656669	2.19722	C26	0	21.8036	0.199614	0.0154276	-0.285722	1.94591	42.86	1	34.306	2.56495	34.9256	上海市	上海市	254631	25463100	15
603214	2022	-1.68653	3.29584	F	0	21.7297	0.591825	0.0628794	0.364625	1.94591	42.86	1	22.9729	1.60944	35.5243	上海市	上海市	254631	25463100	35
601607	2022	-1.755	1.94591	F	1	26.0122	0.606316	0.0559866	0.074862	2.30259	40	0	19.3781	2.56495	0.0036	上海市	上海市	254631	25463100	35
600895	2022	-0.00460837	2.99573	K	1	24.4781	0.642137	0.0338574	-0.0907662	1.79176	50	0	50.7549	3.29584	0.0082	上海市	上海市	254631	25463100	39
603885	2022	0.391564	1.60944	G	0	24.5332	0.788032	-0.0766043	-0.302263	2.19722	33.33	0	45.2213	2.07944	0	上海市	上海市	254631	25463100	36
600741	2022	-1.72927	1.38629	C36	1	25.8158	0.649534	0.0563198	0.130936	2.19722	33.33	0	58.3198	3.29584	0.0043	上海市	上海市	254631	25463100	25
603895	2022	0.433488	2.77259	C35	0	21.25	0.740866	-0.0978345	0.147854	1.94591	42.86	1	59.9217	1.60944	0	上海市	上海市	254631	25463100	24
600071	2010	-1.36729	0	C41	1	20.8347	0.285337	0.0899458	0.566704	2.19722	44.44	0	39.4626	2.63906	0.004	江西省	上饶市	74342	7434200	30
600071	2011	-0.946432	0	C41	1	20.8597	0.29336	0.0203636	0.0132025	2.07944	50	0	39.4626	2.70805	0	江西省	上饶市	88532.8	8853280	30
600373	2011	-1.50979	1.09861	R	1	22.7496	0.482635	0.080061	1.22949	2.48491	41.67	0	73.6565	2.30259	0	江西省	上饶市	88532.8	8853280	46
789	2011	-0.570853	0	C30	1	22.6731	0.628698	0.186878	0.468277	2.19722	33.33	0	43.9822	2.70805	0.0064	江西省	上饶市	88532.8	8853280	19
789	2012	-0.694709	0.693147	C30	1	22.6961	0.602432	0.084208	-0.175299	2.3979	36.36	0	42.584	2.77259	0.0062	江西省	上饶市	99335.6	9933560	19
600071	2012	-0.816604	0	C40	1	20.7339	0.217283	-0.000280823	-0.0830571	2.19722	33.33	0	39.4626	2.77259	0	江西省	上饶市	99335.6	9933560	29
789	2013	-0.81528	0	C30	1	22.7832	0.547725	0.14892	0.326412	2.30259	40	1	42.584	2.83321	0.0062	江西省	上饶市	109190	10919000	19
600071	2013	-0.755709	0	C40	1	20.6532	0.198824	-0.042113	-0.486978	2.19722	33.33	0	39.4626	2.83321	0	江西省	上饶市	109190	10919000	29
789	2014	-0.883105	0	C30	1	22.9022	0.5243	0.153937	0.0815272	2.30259	40	0	42.584	2.89037	0.0032	江西省	上饶市	119563	11956300	19
600071	2014	-1.00655	0	C40	1	20.7954	0.413956	-0.157874	0.276862	2.19722	33.33	0	39.4626	2.89037	0	江西省	上饶市	119563	11956300	29
789	2015	-0.894539	0	C30	1	22.9214	0.546393	0.0738468	-0.164562	2.19722	33.33	0	42.584	2.94444	0.0032	江西省	上饶市	125597	12559700	19
789	2016	-0.914307	1.09861	C30	1	22.861	0.482544	0.0738132	0.0133866	2.19722	33.33	0	42.584	2.99573	0.0032	江西省	上饶市	133246	13324600	19
600373	2016	-1.61266	3.71357	R	1	23.6599	0.40541	0.071428	0.101212	2.56495	38.46	0	54.8312	2.70805	0.0292	江西省	上饶市	133246	13324600	46
600071	2016	-0.936497	1.38629	C40	1	20.6828	0.487941	-0.121206	-0.0668308	2.07944	37.5	0	39.4626	2.99573	0	江西省	上饶市	133246	13324600	29
789	2017	-0.971824	0	C30	1	22.8484	0.446705	0.141552	0.253818	2.07944	37.5	0	42.584	3.04452	0.0032	江西省	上饶市	141569	14156900	19
600071	2017	-0.94071	1.09861	C40	1	20.6526	0.48053	0.0449939	0.0599569	2.19722	33.33	0	39.4626	3.04452	0	江西省	上饶市	141569	14156900	29
789	2018	-1.03991	0	C30	1	23.0312	0.393845	0.255616	0.438933	2.19722	33.33	0	42.584	3.09104	0.0032	江西省	上饶市	149455	14945500	19
600071	2018	-0.941786	1.94591	C40	1	20.7157	0.491712	-0.00724741	-0.0210617	2.19722	33.33	0	39.4626	3.09104	0	江西省	上饶市	149455	14945500	29
789	2019	-0.754037	0.693147	C30	1	23.1919	0.362792	0.247576	0.115886	2.19722	33.33	0	42.584	3.13549	0.0032	江西省	上饶市	160399	16039900	19
600071	2019	-0.792735	2.63906	C40	1	21.1278	0.617178	-0.00179501	0.450226	2.19722	33.33	0	33.2817	3.13549	0	江西省	上饶市	160399	16039900	29
789	2020	-0.806886	1.09861	C30	1	23.4405	0.382607	0.212243	0.0999599	2.19722	33.33	0	42.583	3.17805	0.0032	江西省	上饶市	165333	16533300	19
600373	2020	-1.5971	2.94444	R	1	23.9166	0.369369	0.0774081	-0.0815971	2.56495	38.46	0	55.7569	2.94444	0.0209	江西省	上饶市	165333	16533300	46
600071	2020	-0.859183	2.83321	C40	1	21.2499	0.648588	0.0148306	0.128333	2.19722	33.33	0	33.2817	3.17805	0	江西省	上饶市	165333	16533300	29
789	2021	-0.827435	1.60944	C30	1	23.5814	0.374623	0.188011	0.133735	2.19722	33.33	0	42.5824	3.21888	0.0032	江西省	上饶市	191467	19146700	19
300818	2021	1.13666	0	C35	0	21.375	0.419573	0.13179	1.86033	1.94591	57.14	0	53.3671	0.693147	54.0957	江西省	上饶市	191467	19146700	24
601778	2021	-0.304112	0.693147	D	0	24.1071	0.579236	0.0455819	0.0243741	2.19722	33.33	0	29.4857	0.693147	0	江西省	上饶市	191467	19146700	33
600071	2021	-0.971848	2.3979	C40	1	21.3371	0.670802	0.0092926	0.251491	2.19722	33.33	0	33.2817	3.21888	0	江西省	上饶市	191467	19146700	29
789	2022	-1.25516	0	C30	1	23.6257	0.425966	0.0465195	-0.205776	2.19722	33.33	0	43.5765	3.2581	0.0032	江西省	上饶市	199784	19978400	19
300818	2022	0.926698	0.693147	C35	0	21.4605	0.393257	0.0861664	-0.289166	1.94591	57.14	0	53.366	1.09861	53.9124	江西省	上饶市	199784	19978400	24
601778	2022	0.516386	0.693147	D	0	24.3449	0.665533	0.0343049	-0.130197	2.19722	33.33	0	29.4848	1.09861	0	江西省	上饶市	199784	19978400	33
600071	2022	-1.11766	2.19722	C40	1	21.4586	0.705571	0.00471479	0.170769	2.19722	33.33	0	47.1601	3.2581	0	江西省	上饶市	199784	19978400	29
600986	2010	0.898929	0	E	0	21.3959	0.650603	0.0106019	0.334014	1.94591	42.86	0	19	1.94591	0	山东省	东营市	16452.1	1645210	34
600308	2010	-0.310233	0	C22	0	23.4535	0.582863	0.0225348	0.221416	2.19722	33.33	0	34.3871	2.3979	0.0544	山东省	东营市	16452.1	1645210	11
2476	2011	1.76612	0	C26	0	20.712	0.063849	0.0764363	0.0532434	2.19722	33.33	0	44.1667	0.693147	1.6667	山东省	东营市	19592.6	1959260	15
600308	2011	-0.327781	0	C22	0	23.5931	0.632972	0.032717	0.349932	2.19722	33.33	0	34.3871	2.48491	0.0544	山东省	东营市	19592.6	1959260	11
600986	2011	0.906182	0	E	0	21.6021	0.718379	0.00706931	0.366609	1.94591	42.86	0	18.3689	2.07944	0	山东省	东营市	19592.6	1959260	34
2476	2012	1.76153	0	C26	0	20.7749	0.0751288	0.0529782	0.0706131	2.19722	33.33	0	44.1667	1.09861	1.6768	山东省	东营市	21983.3	2198330	15
600986	2012	1.00942	0	E	0	21.7512	0.759488	0.0174426	0.154697	1.79176	50	0	18.3689	2.19722	0	山东省	东营市	21983.3	2198330	34
600308	2012	-0.263175	0	C22	0	23.5564	0.619783	0.0394112	-0.00429127	2.19722	33.33	0	34.3871	2.56495	0.0195	山东省	东营市	21983.3	2198330	11
600308	2013	-0.428995	0	C22	0	23.5246	0.605539	0.0358327	0.0183587	2.19722	33.33	0	34.3871	2.63906	0.0195	山东省	东营市	24164.1	2416410	11
300285	2013	1.76582	0	C26	0	20.4082	0.105962	0.126667	0.234944	2.19722	33.33	0	19.3771	0.693147	28.3654	山东省	东营市	24164.1	2416410	15
2476	2013	1.75254	0	C26	0	20.8356	0.103668	0.0493835	0.178598	2.07944	37.5	0	44.1667	1.38629	1.6743	山东省	东营市	24164.1	2416410	15
600986	2013	0.575741	0	E	0	22.1411	0.820694	0.0315423	-0.398105	1.94591	42.86	1	18.3689	2.30259	0	山东省	东营市	24164.1	2416410	34
2476	2014	0.947158	0	C26	0	21.035	0.168455	0.0481578	-0.0253673	2.07944	37.5	0	44.1667	1.60944	1.6743	山东省	东营市	26459.7	2645970	15
600986	2014	0.627843	1.38629	E	0	22.2583	0.829735	0.0152417	0.228541	1.94591	42.86	1	29.9889	2.3979	0	山东省	东营市	26459.7	2645970	34
600308	2014	-0.456809	0	C22	0	23.5604	0.617978	0.0388927	-0.049396	2.19722	33.33	0	34.3871	2.70805	0.0195	山东省	东营市	26459.7	2645970	11
300285	2014	0.726396	0	C26	0	20.6378	0.147317	0.100748	0.407126	2.19722	33.33	0	19.0058	1.09861	23.41	山东省	东营市	26459.7	2645970	15
600986	2015	-0.533427	3.46574	E	0	22.9076	0.565006	0.0291824	1.16683	1.79176	33.33	1	15.8645	2.48491	0	山东省	东营市	27795.1	2779510	34
2476	2015	0.640454	0	C26	0	21.1601	0.288901	0.00200728	0.110904	2.07944	37.5	0	18.1014	1.79176	1.6724	山东省	东营市	27795.1	2779510	15
300285	2015	0.38516	0	C26	0	20.8945	0.262451	0.104919	0.420928	2.19722	33.33	0	18.9415	1.38629	25.6463	山东省	东营市	27795.1	2779510	15
600308	2015	-0.449277	0	C22	0	23.4979	0.591402	0.037192	0.0167354	2.19722	33.33	0	35.6431	2.77259	0.0743	山东省	东营市	27795.1	2779510	11
300285	2016	0.394137	0.693147	C26	0	21.5267	0.210058	0.0903039	0.283515	2.19722	33.33	0	24.5982	1.60944	30.5835	山东省	东营市	29487.9	2948790	15
600308	2016	-0.476351	1.09861	C22	0	23.4242	0.548808	0.0421339	0.147941	2.19722	33.33	0	35.6431	2.83321	0.0535	山东省	东营市	29487.9	2948790	11
2476	2016	0.68979	0	C26	0	21.0947	0.28573	0.00108669	0.210833	2.19722	33.33	1	13.5761	1.94591	5.5981	山东省	东营市	29487.9	2948790	15
603026	2016	1.24397	1.38629	C26	1	21.5122	0.275184	0.111328	0.097391	2.19722	33.33	0	28.2142	0.693147	4.1324	山东省	东营市	29487.9	2948790	15
603026	2017	1.1647	0	C26	1	21.6939	0.367971	0.113652	0.258613	2.19722	33.33	0	28.2142	1.09861	3.5213	山东省	东营市	31329.8	3132980	15
2476	2017	0.754068	0	C26	0	20.9667	0.225235	0.00184186	-0.543626	2.19722	33.33	0	15.8003	2.07944	5.5981	山东省	东营市	31329.8	3132980	15
600308	2017	-0.434254	0	C22	0	23.3815	0.484243	0.077476	0.263555	2.19722	33.33	0	35.6431	2.89037	0.0575	山东省	东营市	31329.8	3132980	11
300285	2017	-0.0547585	1.38629	C26	0	21.9139	0.345713	0.114679	0.780907	2.19722	33.33	0	25.1013	1.79176	31.203	山东省	东营市	31329.8	3132980	15
300285	2018	-0.199384	2.07944	C26	0	22.1999	0.204317	0.167071	0.476469	2.19722	33.33	0	23.1002	1.94591	28.7846	山东省	东营市	33074.8	3307480	15
603026	2018	1.19891	0	C26	1	21.7436	0.384716	0.106555	0.117378	2.19722	33.33	0	28.2142	1.38629	2.6384	山东省	东营市	33074.8	3307480	15
600308	2018	-0.485537	0	C22	0	23.3675	0.43902	0.0776893	0.0808578	2.19722	33.33	0	35.6431	2.94444	0.0452	山东省	东营市	33074.8	3307480	11
603026	2019	1.00217	1.09861	C26	1	21.8989	0.384474	0.129496	-0.12902	2.19722	33.33	0	28.2142	1.60944	2.1235	山东省	东营市	35496.8	3549680	15
300285	2019	-0.301024	1.60944	C26	0	22.2931	0.177025	0.140124	0.197634	2.19722	33.33	0	19.9583	2.07944	25.6277	山东省	东营市	35496.8	3549680	15
[truncated: 22,817 more rows]
