# Supplementary material for: Digital transformation and the choice of management control modes in enterprise groups
Source: PLoS One. 2025 Apr 22;20(4):e0320328. doi: 10.1371/journal.pone.0320328 (PMC12013941; doi:10.1371/journal.pone.0320328)
Supplement: S1 Dataset — (ZIP) [file pone.0320328.s001.zip › S1 Dataset/Robustness tests/Replacement of the explanatory variable/Replacement of the explanatory variable.xls]

## Sheet: Sheet1
code	year	mcm	digital	ind	SOE	Size	Lev	roa	Growth	Board	Indratio	Dual	Top1	age	Mshare
4	2012	-1.57014	0.1	C27	0	19.9901	0.232528	0.0521558	0.306825	2.19722	33.33	0	26.0961	3.09104	0.0027
4	2013	-1.53292	0.1	C27	0	19.9901	0.403239	0.0477243	-0.252444	2.19722	33.33	0	26.0961	3.13549	0.0027
4	2014	-1.6717	0.1	C27	0	19.9901	0.534754	0.0686844	0.107499	2.19722	33.33	0	26.0961	3.17805	0.0027
4	2015	-1.69823	0.1	C27	0	19.9901	0.590402	0.0286759	0.494308	2.19722	33.33	1	28.4182	3.21888	1.4533
4	2016	-1.56965	0.1	C27	0	19.9901	0.203456	0.156791	1.38821	2.19722	33.33	1	28.4182	3.2581	1.4505
7	2012	-0.400904	0.0750382	H	0	20.4871	0.624158	0.0311903	0.891048	2.19722	33.33	0	17.4079	3.04452	10.9013
7	2013	-0.0359479	0.0753264	H	0	20.304	0.462754	0.0480406	-0.314446	2.07944	37.5	0	17.4079	3.09104	10.8693
7	2014	-0.139147	0.088887	H	0	20.339	0.474294	-0.015163	-0.0758143	1.79176	50	0	13.4246	3.13549	0.0452
7	2015	-0.447446	0.0593322	H	0	19.9901	0.223847	0.0320586	-0.500442	2.07944	37.5	0	15.1673	3.17805	0
7	2016	0.351223	0.0715634	H	0	20.0584	0.149962	0.18424	-0.545693	2.19722	33.33	0	13.5254	3.21888	0.0647
7	2017	0.172124	0.0835636	K	0	19.9901	0.118029	0.00034083	0.0201648	2.19722	33.33	0	13.5254	3.2581	0
7	2018	0.133642	0.1	K	0	20.1158	0.643431	-0.144186	0.0706243	2.19722	33.33	0	21.6483	3.29584	0
7	2019	0.129735	0.1	K	0	20.0953	0.601261	0.0764357	-0.00996612	1.60944	40	0	21.6483	3.3322	0
8	2013	-1.32777	0.0753264	H	0	20.2559	0.100605	0.0488764	-0.081551	1.94591	42.86	0	62.7115	3.09104	0
8	2015	-1.43631	0.046557	C37	0	22.0012	0.189809	0.112283	2.70753	1.94591	42.86	0	28.2176	3.17805	12.7967
8	2016	-1.44121	0.110666	C37	1	22.8265	0.246583	0.109348	0.448569	1.94591	42.86	0	12.4596	3.21888	8.9433
8	2017	-1.43091	0.0939832	C37	1	23.0915	0.326949	0.110164	0.242497	1.94591	42.86	0	12.4187	3.2581	8.224
8	2018	-1.40273	0.152922	C37	1	23.0714	0.29251	0.0466091	0.100376	2.19722	33.33	0	20	3.29584	7.3135
8	2019	-1.32801	0.156844	C37	1	23.2119	0.370962	0.0569814	0.255465	2.19722	33.33	0	22.923	3.3322	5.5356
8	2020	-1.38624	0.073592	C37	1	23.2749	0.480167	-0.0594582	-0.404524	2.19722	33.33	0	25.6192	3.3673	4.1319
8	2021	-1.44004	0.134442	C37	1	23.2393	0.568954	-0.0922004	0.155036	2.19722	33.33	1	25.6192	3.3673	4.1381
8	2022	-1.45907	0.0945152	C37	1	23.1435	0.601696	-0.0609168	-0.199499	2.19722	33.33	1	25.6192	3.3673	4.1381
9	2010	-1.52519	0.1	S	0	23.0283	0.62953	0.0760458	-0.0160924	2.19722	33.33	1	9.2719	2.99573	0.0173
9	2011	-1.57901	0.1	S	0	23.1901	0.650402	0.0594814	0.263767	2.19722	33.33	1	11.9568	3.04452	0.0168
9	2012	-1.63081	0.0750382	S	0	23.3013	0.643669	0.0534662	-0.0100031	2.07944	37.5	1	12.3429	3.09104	0.0151
9	2013	-1.63166	0.0589712	S	0	23.3342	0.628798	0.0535771	0.0324092	2.07944	37.5	1	12.3429	3.13549	0.0151
9	2014	-1.58563	0.0255111	S	0	23.4128	0.628934	0.0546611	0.0376539	1.94591	42.86	1	12.3429	3.17805	0.0151
9	2015	-1.57706	0.0510686	S	0	23.6199	0.638202	0.0872972	0.128465	1.94591	42.86	1	11.9113	3.21888	0.0842
9	2016	-1.57656	0.0796746	S	0	23.797	0.623791	0.0457204	0.317839	2.19722	33.33	1	11.9113	3.2581	0.1022
9	2017	-1.63934	0.0873938	S	0	24.0231	0.633121	0.0341785	0.0954126	2.19722	33.33	1	11.9113	3.29584	0.1232
9	2018	-1.69857	0.1	S	0	24.1194	0.649896	0.0519484	0.668047	2.19722	33.33	1	11.9113	3.3322	0.1232
9	2019	-1.67266	0.0855529	S	1	24.1314	0.645559	0.0549825	0.0199035	2.07944	37.5	1	11.9113	3.3673	0.1232
10	2013	-1.35712	0.1	C35	0	20.7507	0.358152	0.00960003	0.925853	2.3979	36.36	0	29.9896	2.94444	0
10	2014	-1.10653	0.1	C35	0	20.5054	0.314128	-0.091643	-0.364488	2.30259	40	0	29.9896	2.99573	0
10	2015	-1.37615	0.1	E	0	22.3646	0.579577	0.0265097	2.70753	2.30259	40	0	21.5111	3.04452	0
10	2016	-1.49461	0.1	E	0	22.3029	0.544721	0.0321636	0.100431	2.3979	36.36	0	21.5111	3.09104	0.2294
10	2017	-1.52208	0.0847022	E	0	21.8563	0.620116	-0.144186	-0.280622	2.3979	36.36	0	21.5111	3.13549	0.2294
10	2018	-1.35776	0.1	E	0	21.9091	0.819505	-0.144186	-0.544245	2.30259	40	0	13.5078	3.17805	0
10	2020	-0.60155	0.0735586	E	0	21.9879	0.769527	0.0501081	-0.255949	2.3979	36.36	0	14.5655	3.2581	0
10	2021	-0.703397	0.0750695	E	0	22.2466	0.812883	0.032947	0.247323	2.3979	36.36	0	14.5655	3.29584	0
10	2022	-0.59042	0.0286003	E	0	22.0105	0.752552	-0.141204	-0.545693	1.60944	40	0	33.8393	3.3322	0
11	2012	-1.48219	0.1	K	1	22.0972	0.619304	0.130342	0.321415	2.19722	33.33	0	54.328	3.04452	0
11	2013	-1.43908	0.1	K	1	22.0774	0.534334	0.106493	-0.130055	2.19722	33.33	0	54.3301	3.09104	0
11	2014	-1.36352	0.0797843	K	1	22.0799	0.465632	0.139512	-0.216632	2.19722	33.33	0	54.3301	3.13549	0
11	2015	-1.38197	0.0549979	K	1	22.2003	0.520347	0.0505569	-0.150603	2.19722	33.33	0	54.3301	3.17805	0
11	2016	-0.753624	0.0908498	K	1	22.6185	0.637636	0.0849728	0.911239	2.19722	33.33	0	54.3301	3.21888	0
12	2010	-1.44572	0.1	C30	1	23.2466	0.457945	0.168633	0.466906	2.19722	33.33	0	9.2719	2.94444	0.6509
12	2011	-1.4443	0.1	C30	1	23.4499	0.521906	0.128449	0.0680261	2.19722	33.33	1	9.2719	2.99573	0.6574
12	2012	-1.54177	0.1	C30	1	23.386	0.493004	0.0477758	-0.154324	2.19722	33.33	1	9.2719	3.04452	0.5853
12	2013	-1.52589	0.1	C30	1	23.4366	0.442868	0.144105	0.105719	2.19722	33.33	0	9.2719	3.09104	0.6239
12	2014	-1.4611	0.0890012	C30	1	23.4501	0.442985	0.0743922	-0.0891274	2.19722	33.33	0	9.2719	3.13549	0.6463
12	2016	-1.46911	0.0969499	C30	0	23.5651	0.525907	0.0744988	0.207673	1.94591	42.86	1	15.4479	3.21888	0
12	2017	-1.61338	0.0753498	C30	0	23.6955	0.55057	0.0715487	0.212313	2.19722	33.33	0	14.8415	3.2581	0.4243
12	2018	-1.5475	0.0747532	C30	0	23.6737	0.505634	0.0462623	-0.0247659	2.07944	37.5	0	14.8078	3.29584	0.6029
12	2019	-1.50677	0.0700026	C30	0	23.6248	0.457957	0.0510525	-0.0130005	2.07944	37.5	0	15.0051	3.3322	0.3327
12	2020	-1.38624	0.078124	C30	0	23.6071	0.406367	0.0737001	0.0190245	2.19722	33.33	0	15.1883	3.3673	0.1924
12	2021	-1.4268	0.0648158	C30	0	23.716	0.404872	0.109384	0.277173	2.19722	33.33	0	15.1883	3.3673	0.1528
12	2022	-1.49187	0.0527373	C30	0	23.9777	0.483645	0.105886	0.115171	2.07944	37.5	0	15.1883	3.3673	0.0887
14	2013	0.233596	0.0992734	K	1	21.3613	0.649425	0.0327306	0.338565	2.19722	33.33	0	32.0227	3.09104	0
14	2014	0.555293	0.0687854	K	1	21.5283	0.676601	0.0455914	-0.0924461	2.19722	33.33	0	32.0227	3.13549	0
14	2015	0.319681	0.057957	K	1	21.4982	0.643892	0.0353459	-0.192651	2.19722	33.33	0	32.0227	3.17805	0.0011
14	2016	0.187898	0.0741896	K	1	21.3512	0.575952	0.0215328	0.502267	2.19722	33.33	0	32.8717	3.21888	0.0011
14	2017	0.0210738	0.0901657	K	1	21.1474	0.476437	0.0112401	-0.173363	2.19722	33.33	0	34.0167	3.2581	0
14	2018	0.029213	0.1	K	1	21.3742	0.504366	0.123197	-0.302474	2.19722	33.33	0	34.0167	3.29584	0
14	2019	0.0549457	0.1	K	1	21.4025	0.515342	0.0232365	0.224095	2.19722	33.33	0	34.0167	3.3322	0
16	2010	0.387857	0.0703431	C39	1	23.5246	0.743477	0.00357997	0.290551	1.94591	42.86	0	19	2.94444	0.0005
16	2011	0.392584	0.232409	C39	1	23.551	0.749408	0.00349092	-0.052236	1.94591	42.86	0	19	2.99573	0
16	2012	0.336979	0.0904152	C39	1	23.5304	0.743593	0.0162144	0.130737	1.94591	42.86	0	19	3.04452	0
16	2013	0.441438	0.141618	C39	1	23.4797	0.728132	0.00757897	0.0910071	1.94591	42.86	0	19	3.09104	0
16	2014	0.338577	0.10523	C39	1	23.5434	0.743884	0.0138453	-0.0291526	1.94591	42.86	0	21.7508	3.13549	0
16	2015	0.273222	0.0418796	C39	1	23.38	0.784184	-0.0770133	-0.0529417	1.60944	57.14	1	21.7508	3.17805	0
16	2016	0.214852	0.0386138	C39	1	23.5707	0.807546	0.0115897	0.103515	1.94591	42.86	1	21.7508	3.21888	0
16	2017	0.111806	0.0739506	C39	1	23.8828	0.652011	0.261717	0.538363	1.94591	42.86	0	21.7508	3.2581	0.0011
16	2018	-0.414237	0.0630229	C39	1	24.2193	0.713465	0.0302089	0.477109	1.94591	42.86	0	21.7508	3.29584	0.0011
16	2019	-0.836959	0.0485812	C39	1	24.4748	0.766908	0.0324582	0.194948	1.94591	42.86	0	21.7508	3.3322	0.0011
16	2020	-1.24418	0.0720498	C39	1	24.6328	0.78505	0.0344673	-0.0864906	1.94591	42.86	0	21.7508	3.3673	0.0011
16	2021	-1.14997	0.0702026	C39	1	24.409	0.744174	0.0562421	-0.0247324	1.94591	42.86	0	21.7508	3.3673	0.0011
16	2022	-1.10411	0.0317049	C39	1	24.3613	0.777428	-0.0396733	-0.397069	1.94591	42.86	0	21.7508	3.3673	0
17	2014	-0.113372	0.0940551	C37	0	19.9901	0.737887	0.0764075	-0.217774	2.19722	33.33	0	11.5188	3.13549	0.0015
17	2015	-0.447912	0.118343	C37	0	19.9901	0.708077	-0.0141029	-0.193712	2.07944	37.5	1	11.5188	3.17805	0.0011
17	2016	-0.579402	0.173786	C37	0	19.9901	0.680489	0.0844548	-0.169715	2.07944	37.5	1	11.5188	3.21888	0.0011
19	2010	-0.515427	0.1	C15	1	20.3054	0.433623	0.0327544	0.247935	2.19722	33.33	0	26.3271	2.94444	0
19	2011	-0.699537	0.0846993	C15	1	20.7834	0.162047	0.0193583	0.38483	2.19722	33.33	0	19.0893	2.99573	0
19	2012	-0.976104	0.0750382	C15	1	20.9246	0.177289	0.0668715	-0.023379	2.19722	33.33	0	19.0893	3.04452	0
19	2013	-0.866422	0.0552467	C15	1	21.0134	0.243113	0.0483523	0.410336	2.19722	33.33	0	19.0893	3.09104	0
19	2014	-0.409109	0.0966315	C15	1	20.867	0.139418	0.0136645	-0.160151	2.19722	33.33	0	19.0893	3.13549	0
19	2015	-0.594935	0.0824367	C15	1	20.782	0.0974302	-0.0382621	-0.0812147	2.19722	33.33	0	19.0893	3.17805	0.0668
19	2016	-0.574908	0.0528359	C15	1	20.8875	0.109292	0.100959	-0.19171	2.19722	33.33	0	19.0893	3.21888	0.0676
19	2017	-0.476284	0.0506552	C15	1	20.7913	0.100181	-0.0560009	0.155017	2.19722	33.33	0	19.0893	3.2581	0.0676
19	2018	-1.42955	0.0488098	C15	1	22.5903	0.329474	0.0927073	2.70753	2.19722	33.33	0	63.793	3.29584	0.0257
19	2019	-1.41888	0.0687256	F	1	22.6365	0.31758	0.0646923	0.0279959	2.19722	33.33	0	63.793	3.3322	0.0088
19	2020	-1.40253	0.0778212	F	1	22.7124	0.34396	0.0671308	0.0745519	2.19722	33.33	0	63.793	3.3673	0
19	2021	-1.30221	0.0883935	F	1	22.7605	0.387596	0.0764399	-0.146827	2.19722	33.33	0	63.793	3.3673	0
19	2022	-1.26448	0.0594513	F	1	22.7303	0.350589	0.0691244	-0.18017	1.79176	50	0	63.793	3.3673	0
20	2010	-1.23438	0.1	C39	0	20.4029	0.632778	0.0412575	0.466919	1.94591	42.86	1	41.1391	2.94444	0
20	2011	-1.25613	0.0606134	C39	0	20.3204	0.58566	0.0480769	0.174627	1.94591	42.86	1	41.1391	2.99573	0
20	2012	-1.14821	0.0715127	C39	0	20.34	0.588963	0.0389659	-0.173431	1.94591	42.86	1	41.1391	3.04452	0
20	2013	-1.29255	0.0831724	C39	0	20.4104	0.625809	0.0196167	-0.134095	1.94591	42.86	1	41.1391	3.09104	0
20	2014	-1.20654	0.0755726	C39	0	20.874	0.758028	0.053248	0.108514	1.94591	42.86	1	41.1391	3.13549	0
20	2015	-1.18593	0.0608524	C39	0	20.8674	0.72819	0.0416774	-0.281193	1.94591	42.86	1	41.1391	3.17805	0
20	2016	-1.32221	0.0802696	C39	0	20.2652	0.494528	0.0153244	0.239685	1.79176	50	1	41.1391	3.21888	0
20	2017	-1.34157	0.1	C39	0	20.2609	0.490804	0.0182377	0.385796	1.79176	50	1	41.1391	3.2581	0
20	2018	-1.32117	0.1	C39	0	20.2405	0.475007	0.0239142	-0.257556	1.79176	50	1	41.2066	3.29584	0
20	2019	-1.35614	0.1	C39	0	20.2358	0.463615	0.0287472	0.13266	1.79176	50	1	42.1279	3.3322	0.9994
20	2020	-1.40247	0.1	C39	0	20.2577	0.464384	0.0345551	-0.0413206	1.79176	50	1	42.1279	3.3673	0.9994
20	2021	-1.39886	0.0805688	C39	0	20.3076	0.479568	0.0306685	0.106787	1.79176	50	1	42.1279	3.3673	0.9994
21	2012	-0.616768	0.1	C39	1	23.0438	0.59178	-0.00203562	-0.119743	2.19722	33.33	0	49.6362	2.94444	0.146
21	2013	-0.759685	0.0753264	C39	1	23.3426	0.638573	-0.00367217	-0.0829284	2.19722	33.33	0	44.5088	2.99573	0.131
21	2014	-0.86863	0.0907828	C39	1	23.394	0.649905	0.00525787	0.0933961	2.19722	33.33	0	44.5088	3.04452	0.131
21	2015	-0.99319	0.0907325	C39	1	23.3861	0.636919	0.0109874	-0.0658197	2.19722	33.33	0	44.5088	3.09104	0.131
21	2016	-1.09362	0.0596801	C39	1	23.1843	0.547908	0.0322866	-0.0190501	2.19722	33.33	0	44.5088	3.13549	0.1305
21	2017	-1.126	0.0927854	C39	1	23.5326	0.642835	0.0533721	-0.0570298	2.19722	33.33	0	44.5088	3.17805	0.1683
21	2019	-1.25756	0.0685415	C39	1	23.6385	0.615132	0.0216224	-0.176651	2.19722	33.33	0	43.5088	3.2581	0.1642
21	2020	-1.33904	0.0406183	C39	1	23.7976	0.629761	0.0693722	0.131839	2.07944	37.5	0	36.6053	3.29584	0.0493
21	2021	-1.47507	0.121634	C39	1	24.0209	0.575808	0.0408405	0.101623	2.19722	33.33	0	34.51	3.3322	0.0478
21	2022	-1.42006	0.039548	C39	1	24.0488	0.569897	0.01389	-0.0224328	2.19722	33.33	0	34.51	3.3673	0.0439
25	2010	-0.577179	0.1	F	1	20.2117	0.666757	0.0192949	-0.107073	2.07944	37.5	0	66.22	2.89037	0
25	2011	-0.558516	0.1	F	1	20.1624	0.647128	0.0254845	0.0438302	2.19722	33.33	0	66.22	2.94444	0
25	2012	-0.581684	0.1	F	1	20.2846	0.688234	0.0317832	0.0405685	2.19722	33.33	0	66.22	2.99573	0
25	2013	-0.338084	0.1	F	1	20.368	0.709393	0.0460102	0.159866	2.19722	33.33	0	66.22	3.04452	0
25	2014	-1.21781	0.0813061	F	1	20.508	0.749071	0.036882	-0.0446691	2.19722	33.33	0	66.22	3.09104	0
25	2015	-0.980825	0.0956572	F	1	20.8791	0.248214	0.0522906	-0.346807	2.19722	33.33	0	51.0864	3.13549	0
25	2016	-0.968177	0.0622515	F	1	20.8964	0.235883	0.0254314	0.0675411	2.19722	33.33	0	49.0865	3.17805	0
25	2017	-0.977296	0.0276527	F	1	21.0621	0.28881	0.0543495	0.070924	2.19722	33.33	0	49.0865	3.21888	0
25	2018	-0.930813	0.0287337	F	1	21.2291	0.337101	0.0634045	0.192956	2.07944	37.5	0	49.0865	3.2581	0
25	2019	-0.239564	0.0444045	F	1	21.2215	0.186276	0.186181	0.378608	2.19722	33.33	0	49.0865	3.29584	0
25	2020	-0.0183769	0.0827866	F	1	21.2588	0.189527	0.0437641	-0.256804	2.19722	33.33	0	49.0865	3.3322	0
25	2021	0.0379392	0.0197937	F	1	21.3437	0.216415	0.0963235	0.198155	2.19722	33.33	0	49.0865	3.3673	0
25	2022	-0.0368533	0.0197937	F	1	21.5262	0.257972	0.0482961	0.647243	2.19722	33.33	0	47.5107	3.3673	0
26	2010	-0.30988	0.1	F	1	21.6138	0.471559	0.0814565	0.439112	2.19722	33.33	0	41.4946	2.89037	0.0169
26	2011	-0.293371	0.104299	F	1	21.7865	0.518694	0.0963132	0.438185	2.19722	33.33	0	41.4946	2.94444	0.0169
26	2012	-0.678185	0.0874485	F	1	21.9253	0.564416	0.0820059	0.180749	2.19722	33.33	0	41.4946	2.99573	0.0169
26	2013	-0.667227	0.0902827	F	1	21.9927	0.56759	0.0731236	0.0263014	2.07944	37.5	0	41.4946	3.04452	0.0169
26	2014	-0.685658	0.0687854	F	1	22.0201	0.552603	0.0765509	0.0562739	2.19722	33.33	0	41.4946	3.09104	0.0169
26	2015	-0.649807	0.0693839	F	1	22.1694	0.457733	0.0581641	-0.0353696	2.19722	33.33	0	41.4946	3.13549	0.0169
26	2016	-0.597377	0.0344881	F	1	22.1108	0.406989	0.0518493	-0.0532325	2.19722	33.33	0	37.1463	3.17805	0.0151
26	2017	-0.608976	0.0702758	F	1	21.9986	0.310582	0.0629959	0.117555	2.19722	33.33	0	37.1463	3.21888	0.1156
26	2018	-0.625946	0.041224	F	1	22.0041	0.286011	0.0744102	0.0163311	2.19722	33.33	0	37.1463	3.2581	0.1156
26	2019	-0.625476	0.0756947	F	1	22.0479	0.294179	0.0839737	0.0893294	2.19722	33.33	0	36.792	3.29584	0.2531
26	2020	-0.756163	0.0627384	F	1	22.1142	0.303269	0.104609	0.145572	2.19722	33.33	0	38.0706	3.3322	0.2619
26	2021	-0.798672	0.047378	F	1	22.1368	0.266957	0.132116	0.235727	2.19722	33.33	0	38.253	3.3673	0.3802
26	2022	-0.767188	0.0292283	F	1	22.1384	0.238204	0.0875845	-0.169657	2.19722	33.33	0	39.0245	3.3673	0.3206
27	2010	-0.881274	0.1	D	1	24.093	0.435322	0.0771152	0.0944832	2.19722	33.33	0	63.74	2.89037	0
27	2011	-0.523121	0.1	D	1	24.1735	0.462982	0.0651091	0.15422	2.19722	33.33	0	63.74	2.94444	0
27	2012	-0.733107	0.1	D	1	24.2002	0.457686	0.064385	-0.108329	2.19722	33.33	0	63.74	2.99573	0
27	2013	-0.779662	0.0753264	D	1	24.2316	0.435835	0.0817078	-0.0372374	2.19722	33.33	0	47.8246	3.04452	0
27	2014	-0.810969	0.1	D	1	24.3724	0.470503	0.0980705	0.0125709	2.19722	33.33	0	47.8246	3.09104	0
27	2015	-0.87712	0.0672008	D	1	24.7849	0.571741	0.0688099	-0.110032	2.19722	33.33	0	47.8246	3.13549	0
27	2016	-0.916205	0.0802696	D	1	24.8319	0.592068	0.0481439	0.0169029	2.19722	33.33	0	47.8246	3.17805	0
27	2017	-0.979131	0.0833918	D	1	25.0701	0.679887	0.0409917	0.373538	2.19722	33.33	0	47.8246	3.21888	0
27	2018	-1.03302	0.0509755	D	1	25.1668	0.676944	0.0372776	0.19179	2.19722	33.33	0	47.8246	3.2581	0
27	2019	-1.04354	0.1	D	1	25.2888	0.650566	0.0463622	0.12358	2.19722	33.33	0	47.8246	3.29584	0
27	2020	-1.14082	0.0631014	D	1	25.46	0.633063	0.0617486	-0.0174136	2.19722	33.33	0	43.9076	3.3322	0
27	2021	-1.09361	0.0744605	D	1	25.6023	0.622932	0.0386874	0.543403	2.19722	33.33	0	43.9076	3.3673	0
27	2022	-1.11609	0.0546116	D	1	25.6739	0.615474	0.0378894	0.188636	2.19722	33.33	0	43.9076	3.3673	0
28	2010	-1.32181	0.232409	F	1	22.5649	0.820599	0.073196	0.193105	2.19722	33.33	0	38.3342	2.89037	0.0016
28	2011	-1.33378	0.180595	F	1	22.76	0.813874	0.0781078	0.158132	2.19722	33.33	0	38.3342	2.94444	0.0016
28	2012	-1.34366	0.0993912	F	1	22.9528	0.802164	0.090255	0.19044	2.07944	37.5	0	38.3342	2.99573	0.0012
28	2013	-1.33452	0.153395	F	1	23.1264	0.790499	0.0809195	0.176979	2.07944	37.5	0	38.3342	3.04452	0.0009
28	2014	-1.29609	0.114176	F	1	23.275	0.621854	0.0797437	0.12995	2.19722	33.33	0	51	3.09104	0.0007
28	2015	-1.27594	0.0625031	F	1	23.3049	0.578883	0.0808215	0.0851123	2.19722	33.33	0	51	3.13549	0.0007
28	2016	-1.59042	0.0971982	F	1	23.7826	0.581754	0.0985843	0.586897	2.07944	37.5	0	51	3.17805	0.0007
28	2017	-1.54677	0.0574801	F	1	23.8298	0.55569	0.072218	0.000368494	1.94591	42.86	0	56.0581	3.21888	0.0006
28	2018	-1.60705	0.0904601	F	1	24.0882	0.519335	0.0698909	0.0450459	2.19722	33.33	0	56.0581	3.2581	0.0006
28	2019	-1.6038	0.103337	F	1	24.2354	0.541779	0.0633019	0.206931	2.3979	36.36	0	56.0581	3.29584	0.001
28	2020	-1.64528	0.0765404	F	1	24.402	0.573461	0.0622878	0.146096	2.3979	36.36	0	56.0581	3.3322	0.001
28	2021	-1.64694	0.092813	F	1	24.4794	0.57876	0.0531047	0.145992	2.30259	40	0	56.0581	3.3673	0.001
28	2022	-1.64963	0.0792188	F	1	24.4755	0.54372	0.0585621	0.0743928	2.30259	40	0	56.0581	3.3673	0.001
29	2010	-0.858715	0.07836	K	1	21.9409	0.615344	0.050496	0.361077	2.19722	33.33	0	63.5475	2.89037	0
29	2011	-1.00631	0.1	K	1	21.8976	0.567289	0.0453908	0.00523028	2.19722	33.33	0	63.5475	2.94444	0
29	2012	-1.02108	0.1	K	1	22.035	0.594074	0.0402771	0.00365612	2.19722	33.33	0	63.5475	2.99573	0
29	2013	-0.358536	0.1	K	1	22.1619	0.588383	0.0762646	1.05454	2.19722	33.33	0	63.5475	3.04452	0
29	2014	-0.714049	0.1	K	1	22.1992	0.535301	0.101156	0.0074787	2.19722	33.33	0	63.5475	3.09104	0
29	2015	-0.628361	0.1	K	1	22.1536	0.472851	0.103395	0.0145637	2.19722	33.33	0	63.5475	3.13549	0.0089
29	2016	-0.891734	0.0847496	K	1	22.0545	0.335385	0.103609	0.0872058	2.19722	33.33	0	63.5475	3.17805	0.0089
29	2017	-0.240898	0.1	K	1	22.1069	0.323178	0.0605581	-0.427764	2.19722	33.33	0	63.5475	3.21888	0.0089
30	2014	0.0646294	0.0791755	C36	1	22.7072	0.345046	0.0999956	-0.04166	2.07944	37.5	0	24.3099	3.09104	1.2364
30	2015	0.00397121	0.1	C36	1	22.8133	0.343888	0.070599	-0.135429	2.19722	33.33	0	24.4122	3.13549	1.2229
30	2016	0.0171057	0.0741896	C36	1	22.9286	0.3635	0.0811318	0.352169	2.19722	33.33	0	24.4122	3.17805	0.7062
30	2017	0.111754	0.0825613	C36	1	23.0616	0.389791	0.0893955	0.228161	2.19722	33.33	0	24.4122	3.21888	0.7062
30	2018	-0.110769	0.0894541	C36	1	23.1813	0.389844	0.0803598	0.0916515	2.19722	33.33	0	24.4122	3.2581	0.4519
30	2019	-0.167194	0.0922045	C36	1	23.2821	0.423117	0.0764406	0.2816	2.19722	33.33	0	24.4122	3.29584	0.2101
30	2020	-0.246913	0.0810314	C36	1	23.3948	0.427812	0.0675305	0.104297	2.19722	33.33	0	24.4122	3.3322	0.1189
30	2021	-0.422148	0.0860395	C36	1	23.422	0.427218	0.0577681	0.154297	2.19722	33.33	0	24.4122	3.3673	0.1189
30	2022	-0.653033	0.0532715	C36	1	23.4484	0.44487	0.0296977	-0.0200875	2.19722	33.33	0	24.4122	3.3673	0.0799
32	2010	-0.211894	0.1	C39	1	21.1217	0.461773	0.044857	0.19906	2.19722	33.33	0	42.0201	2.89037	0.0259
32	2011	-0.912949	0.104299	C39	1	21.177	0.447662	0.0507995	0.151976	2.19722	33.33	0	42.0201	2.94444	0.0259
32	2012	-0.864508	0.069672	C39	1	21.2492	0.380335	0.14862	-0.119137	2.19722	33.33	0	42.0201	2.99573	0.0217
32	2013	-0.618811	0.102632	C39	1	21.1297	0.32395	0.0269385	0.0715724	2.19722	33.33	0	42.0201	3.04452	0.0185
32	2014	-1.18005	0.104205	C39	1	21.741	0.460739	0.0623935	0.889225	2.30259	33.33	0	42.0201	3.09104	0.0007
32	2015	-0.89577	0.0800631	F	1	21.4774	0.290364	0.0291454	-0.358459	2.30259	33.33	0	49.1785	3.13549	0.0004
32	2016	-0.792108	0.0944576	F	1	21.3939	0.20752	0.0289064	0.00875448	2.19722	33.33	0	49.1785	3.17805	0.3637
32	2017	-0.745754	0.0481737	F	1	21.3794	0.186046	0.00974406	-0.133971	2.19722	33.33	0	49.1785	3.21888	0.3633
32	2018	-0.694768	0.0464904	F	1	21.4903	0.295935	0.0615407	-0.0699517	2.19722	33.33	0	49.0418	3.2581	0.3712
32	2019	-0.610225	0.0545495	F	1	21.5744	0.292026	0.0796319	-0.0621904	2.19722	33.33	0	49.0418	3.29584	0.2784
32	2020	-0.467143	0.0507588	F	1	21.6733	0.300958	0.0898257	0.0131093	2.19722	33.33	0	49.0418	3.3322	0.3259
32	2021	-1.79725	0.232409	E	1	24.5104	0.785055	0.0796983	2.70753	2.19722	33.33	0	17.7959	3.3673	4.3685
32	2022	-1.79725	0.232409	E	1	24.6905	0.808366	0.0309468	0.195494	2.19722	33.33	0	17.8082	3.3673	4.2704
34	2013	-1.24448	0.0831724	S	0	19.9901	0.719504	0.067691	0.165694	1.94591	42.86	1	21.8751	2.99573	0.0012
34	2014	-1.26326	0.0755726	S	0	19.9901	0.641221	0.151504	-0.0450286	1.94591	42.86	1	21.8751	3.04452	0.0012
34	2019	-0.927376	0.232409	F	0	24.105	0.851301	0.0513218	0.0604134	2.07944	50	1	23.6638	3.2581	33.7892
34	2020	-0.897027	0.211771	F	0	24.1472	0.846763	0.0342277	0.0605629	1.94591	57.14	1	23.4668	3.29584	30.2992
34	2021	-0.949086	0.232409	F	0	24.3856	0.830145	0.022295	0.329397	1.79176	57.14	1	23.4255	3.3322	23.7356
34	2022	-1.11132	0.229977	F	0	24.4175	0.795604	0.0443442	-0.0531508	1.94591	57.14	1	23.1545	3.3673	23.3706
36	2010	-1.49224	0.1	K	1	22.1524	0.47908	0.116405	-0.418966	2.19722	33.33	0	31.3242	2.83321	0
36	2011	-1.35029	0.1	K	1	22.0745	0.40477	0.0352738	-0.545693	2.19722	33.33	0	31.3242	2.89037	0
36	2012	-1.39767	0.1	K	0	22.1742	0.430298	0.0295998	-0.313006	2.19722	33.33	0	31.3242	2.94444	0
36	2013	-1.40967	0.1	K	0	22.1574	0.395484	0.0352607	-0.446719	2.3979	36.36	0	31.3242	2.99573	0.0009
36	2014	-1.23123	0.1	K	0	22.2425	0.454282	0.0173388	0.0657357	2.48491	33.33	0	31.3242	3.04452	0.0009
36	2015	-1.21791	0.0501958	K	0	22.5895	0.584915	0.0245088	0.992641	2.48491	33.33	0	31.241	3.09104	0.7023
36	2016	-0.321236	0.0282495	K	0	22.998	0.586168	0.221926	2.70753	2.3979	36.36	0	31.2109	3.13549	0.6513
36	2017	-0.415668	0.0649261	K	0	22.8887	0.417036	0.1741	0.828829	2.3979	36.36	0	31.2136	3.17805	0.6009
36	2018	-0.614406	0.0615708	K	0	23.1114	0.500599	0.144411	-0.160427	2.3979	36.36	0	33.2136	3.21888	0.7113
36	2019	-0.789127	0.091568	K	0	23.2199	0.534994	0.10648	-0.0497658	1.94591	42.86	0	33.2136	3.2581	0.4007
36	2020	-1.61309	0.0476292	K	0	23.1069	0.462819	0.0852955	-0.146297	1.94591	42.86	0	33.2136	3.29584	0.3827
36	2021	-1.63799	0.0426779	K	0	22.9836	0.372875	0.0655548	-0.304295	1.94591	42.86	0	33.2136	3.3322	0.3755
36	2022	-1.67631	0.0345429	K	0	22.9464	0.322254	0.0868835	0.245503	1.94591	42.86	0	28.2136	3.3673	0.2791
37	2010	-0.463033	0.1	D	1	22.387	0.633932	0.00581098	-0.142464	2.3979	45.45	0	17.668	2.83321	0.0029
37	2011	-0.21129	0.1	D	1	22.4194	0.653787	0.0422214	0.508255	2.70805	40	0	16.718	2.89037	0.004
37	2012	-0.199715	0.1	D	1	22.4346	0.688802	0.00280649	-0.476183	2.63906	35.71	0	16.718	2.94444	0.0025
37	2013	-0.462503	0.1	D	1	22.4171	0.669176	0.0604575	-0.122501	2.70805	40	0	16.718	2.99573	0.003
37	2014	-0.434805	0.1	D	1	22.3439	0.727446	-0.0331013	0.111375	2.70805	40	0	16.718	3.04452	0.0029
37	2015	-0.522002	0.1	D	1	22.2449	0.880147	-0.124003	0.0898765	2.70805	40	0	15.2835	3.09104	0.0029
37	2017	-0.296123	0.1	D	1	21.7824	0.298029	0.0172426	0.299651	2.19722	33.33	0	15.2835	3.17805	0.0031
37	2018	-0.243812	0.0932086	D	1	21.9194	0.384122	0.0219855	-0.0786159	2.19722	33.33	0	15.2835	3.21888	0.0031
37	2019	-0.352615	0.1	D	1	21.8924	0.359328	0.0156541	-0.351396	2.19722	33.33	0	15.2835	3.2581	0.0031
37	2020	-0.191299	0.1	D	1	21.8288	0.308885	0.0221854	-0.194118	2.19722	33.33	0	15.2835	3.29584	0.0031
37	2021	0.0518818	0.0821738	D	1	21.7493	0.434287	-0.144186	-0.231492	2.19722	33.33	0	15.2835	3.3322	0.0029
37	2022	0.05852	0.0324248	D	1	21.6812	0.465578	-0.0568706	-0.0831354	2.19722	33.33	0	15.2835	3.3673	0.0029
39	2010	-1.79725	0.07836	C33	1	24.7147	0.645179	0.0949707	1.5283	1.94591	42.86	0	25	2.83321	0.0311
39	2011	-1.79518	0.0759141	C33	1	24.8878	0.664184	0.0980047	0.238693	2.07944	37.5	0	25.5382	2.89037	0.0187
39	2012	-1.73395	0.0620371	C33	1	24.8663	0.648892	0.053896	-0.152686	2.07944	37.5	0	53.7291	2.94444	0
39	2013	-1.79585	0.0646672	C33	1	25.0083	0.662616	0.059023	0.065159	1.94591	42.86	0	53.7287	2.99573	0.0187
39	2014	-1.79725	0.0946136	C33	1	25.1981	0.689185	0.0509982	0.21074	2.07944	37.5	0	53.5211	3.04452	0.0317
39	2015	-1.79725	0.0715433	C33	1	25.3939	0.667536	0.0394178	-0.162479	1.94591	42.86	0	48.0326	3.09104	0.0368
39	2016	-1.79725	0.0502606	C33	1	25.5485	0.685954	0.0209282	-0.129063	2.07944	37.5	0	55.4397	3.13549	0.0303
39	2017	-1.79725	0.043429	C33	1	25.5954	0.668943	0.0458865	0.492809	2.07944	37.5	0	58.0155	3.17805	0.0224
39	2018	-1.79725	0.115698	C33	1	25.7914	0.670181	0.0541815	0.225396	2.07944	37.5	0	57.9989	3.21888	0.0316
39	2019	-1.79725	0.11931	C33	1	25.8714	0.680212	0.0416327	-0.0821655	2.07944	37.5	0	58.1175	3.2581	0.0316
39	2020	-1.75576	0.112585	C33	1	25.7083	0.631672	0.0589783	0.097229	2.19722	33.33	0	58.1998	3.29584	0.0315
39	2021	-1.77433	0.0828067	C33	1	25.7623	0.630773	0.0985068	0.738504	2.19722	33.33	0	59.3102	3.3322	0.0315
42	2010	-0.393761	0.1	K	1	22.6387	0.648746	0.0758245	-0.290771	2.19722	33.33	0	29.7496	2.83321	0.0526
42	2011	-0.374922	0.0851779	K	1	22.69	0.646232	0.0701899	0.32436	2.19722	33.33	0	29.7496	2.89037	0.0377
42	2012	-0.284454	0.0761646	K	1	22.7404	0.613915	0.0895467	0.407689	2.19722	33.33	0	29.7496	2.94444	0.0377
42	2013	-0.366006	0.0774765	K	0	22.8025	0.616542	0.0830809	-0.179849	2.07944	37.5	0	28.4877	2.99573	0.0377
42	2014	-0.600924	0.0816687	K	0	23.5081	0.796201	0.0491125	0.370459	2.19722	33.33	1	28.8317	3.04452	0.0377
42	2015	-1.22396	0.0387689	K	0	23.9269	0.771898	0.0412237	0.664409	2.19722	33.33	1	47.351	3.09104	0.6822
42	2016	-1.07063	0.1	K	0	24.0961	0.799012	0.0320485	0.607773	2.19722	33.33	1	47.368	3.13549	0.6824
42	2017	-0.9858	0.1	K	0	24.4988	0.842186	0.0394448	0.0663498	2.19722	33.33	1	47.368	3.17805	0.4896
42	2018	-0.777929	0.1	K	0	24.553	0.833525	0.0339138	-0.0822859	2.19722	33.33	0	49.3665	3.21888	0.3162
42	2019	-1.0384	0.1	K	0	24.5331	0.822497	0.0380553	-0.0917825	2.19722	33.33	0	49.7708	3.2581	0.3162
42	2020	-1.23854	0.1	K	0	24.5175	0.815569	0.0239746	0.482985	2.07944	37.5	0	52.6246	3.29584	0.1728
42	2021	-1.26326	0.0819667	K	0	24.4475	0.801428	0.0120521	-0.18892	2.07944	37.5	0	33.0707	3.3322	0.1728
42	2022	-1.14494	0.1	K	0	24.3257	0.77605	0.0238421	-0.183618	2.07944	37.5	1	52.6261	3.3673	0.1688
45	2010	-1.06264	0.1	C17	1	21.2273	0.186933	0.0411905	0.306774	2.19722	33.33	0	54.2644	2.83321	0.0297
45	2011	-1.07885	0.0759141	S	1	21.3156	0.242557	0.031025	0.117736	2.19722	33.33	0	54.2644	2.89037	0.0297
45	2012	-1.14168	0.0811264	F	1	21.3549	0.307152	-0.0531592	0.185471	2.19722	33.33	0	54.2644	2.94444	0.0297
45	2013	-1.13981	0.0876632	F	1	21.7712	0.194236	0.0315589	0.338397	2.19722	33.33	0	46.2111	2.99573	0.0184
45	2014	-1.17659	0.0738049	F	1	21.761	0.221956	-0.0325847	0.0705986	2.07944	37.5	0	46.2111	3.04452	0.0184
45	2015	-1.22483	0.0842388	C39	1	21.8116	0.267673	0.00645817	0.0130428	2.07944	37.5	1	46.2111	3.09104	0.0184
45	2016	-1.34785	0.0741896	C39	1	22.139	0.164936	-0.0224756	-0.0232701	1.94591	42.86	1	46.2111	3.13549	0.0184
45	2017	-1.35432	0.070105	C39	1	22.1573	0.160336	0.0129326	0.231468	2.19722	33.33	0	45.7816	3.17805	0.1631
45	2018	-1.38931	0.0683622	C39	1	22.2535	0.251066	-0.0123415	-0.137704	2.19722	33.33	0	45.7816	3.21888	0.1645
45	2019	-1.33053	0.0695726	C39	1	22.2343	0.149354	0.0055505	0.69621	2.07944	37.5	0	45.9556	3.2581	0.1068
45	2020	-1.38518	0.0735586	C39	1	22.3266	0.215358	0.0126281	-0.0228063	2.19722	33.33	0	46.0973	3.29584	0.0636
45	2022	-1.46697	0.0756507	C39	1	22.4491	0.282367	0.0102402	0.237271	2.19722	33.33	0	46.2111	3.3673	0.019
48	2012	-1.40853	0.0933029	C13	0	20.9153	0.592418	0.0404794	0.0929202	2.3979	36.36	1	24.1316	2.94444	0
48	2013	-1.35925	0.0774765	C13	0	21.0089	0.636463	0.0161892	0.0770309	2.3979	36.36	1	26.358	2.99573	0
48	2014	-0.908001	0.0833964	C13	0	21.4078	0.695063	0.104519	0.369964	2.3979	36.36	0	26.358	3.04452	0
48	2015	-0.706444	0.0422013	C13	0	21.3864	0.58659	0.130873	0.0734956	2.3979	36.36	0	28.5419	3.09104	1.8345
48	2016	-0.98725	0.0437973	C13	0	21.3961	0.578484	0.011487	-0.321799	2.3979	36.36	0	31.6498	3.13549	1.8345
48	2017	-1.16599	0.0853928	C13	0	22.0855	0.818492	-0.0582113	-0.00744057	2.3979	36.36	0	31.6498	3.17805	1.8345
48	2019	-0.031625	0.0648519	C13	0	22.5907	0.632612	0.252941	0.431134	2.3979	36.36	0	41.6499	3.2581	0.0209
48	2020	0.314207	0.0797078	C13	0	23.0162	0.719174	0.138715	-0.172244	2.3979	36.36	0	42.8823	3.29584	0
48	2021	-0.0940996	0.0588692	C13	0	23.4201	0.827464	0.0518736	-0.208775	2.3979	36.36	0	43.038	3.3322	0
48	2022	-0.534914	0.0370881	C13	0	23.5875	0.848175	0.0635848	0.861153	2.3979	36.36	0	38.0689	3.3673	0
50	2010	-0.73592	0.1	C39	1	22.7991	0.687553	0.0406742	0.576943	2.07944	37.5	0	45.6217	2.77259	0.0039
50	2011	-0.737714	0.143548	C39	1	22.8092	0.6375	0.0503444	0.336041	1.94591	42.86	0	45.6217	2.83321	0.0039
50	2012	-0.863317	0.0811264	C39	1	22.7778	0.608351	0.0405548	-0.0609805	1.94591	42.86	0	45.6217	2.89037	0.0039
50	2013	-0.93877	0.130842	C39	1	22.7998	0.588088	0.057814	0.0428825	2.19722	33.33	0	45.6217	2.94444	0.0039
50	2014	-1.16414	0.0946136	C39	1	23.4764	0.454445	0.0812475	1.06275	2.19722	33.33	0	25.7628	2.99573	0.002
50	2015	-1.0146	0.0998829	C39	1	23.7973	0.387465	0.0324747	0.129542	2.07944	37.5	0	25.7628	3.04452	0.0106
50	2016	-0.832094	0.145391	C39	1	23.7996	0.365342	0.0256593	0.0196347	2.19722	33.33	0	20.8099	3.09104	0.0079
50	2017	-0.860264	0.10571	C39	1	24.1128	0.511848	0.0436238	0.305096	2.19722	33.33	0	20.8099	3.13549	0.0073
50	2018	-1.23569	0.0820719	C39	1	24.8182	0.566855	0.0390873	1.06327	2.19722	33.33	0	19.0228	3.17805	0.0031
50	2019	-1.24999	0.122925	C39	1	24.9046	0.591951	0.0277987	0.0474007	2.19722	33.33	0	19.0228	3.21888	0.0031
50	2020	-1.17274	0.0900134	C39	1	25.0213	0.543647	0.0357858	-0.0346485	2.19722	33.33	0	15.8523	3.2581	0.0021
50	2021	-1.11355	0.0870096	C39	1	25.1107	0.566435	0.0289259	0.0888206	2.3979	36.36	0	15.8523	3.29584	0.0016
50	2022	-0.989658	0.0543494	C39	1	25.1176	0.626341	0.00780549	-0.0119933	2.48491	33.33	0	15.8523	3.3322	0.0016
55	2010	-1.38899	0.0632146	C33	0	21.412	0.450407	0.0502087	0.272683	1.94591	42.86	1	9.2719	2.70805	0.0184
55	2011	-1.42198	0.0964691	C33	0	21.4949	0.46746	0.0476172	0.160804	1.94591	42.86	1	9.2719	2.77259	0.0184
55	2012	-1.37702	0.0761646	C33	0	21.5682	0.502397	0.0197362	0.0364219	1.94591	42.86	1	9.2719	2.83321	0.0184
55	2013	-1.49884	0.0662369	C33	0	21.6786	0.5322	0.0502334	0.250175	1.94591	42.86	1	9.2719	2.89037	0.1373
55	2014	-1.56425	0.0716329	C33	0	22.0215	0.644927	0.044504	0.109122	1.94591	42.86	1	9.2719	2.94444	0.1373
55	2015	-1.63784	0.0646742	C33	0	22.2193	0.701165	0.037923	0.31581	1.94591	42.86	1	9.2719	2.99573	0.1712
55	2016	-1.68745	0.0526801	C33	0	22.6383	0.660779	0.157891	0.648273	1.94591	42.86	1	9.2719	3.04452	0.1642
55	2017	-1.67195	0.0219499	C33	0	22.7548	0.575245	0.207029	-0.298867	1.94591	42.86	1	9.2719	3.09104	0.1596
55	2018	-1.74026	0.0653253	C33	0	23.0897	0.512594	0.261717	0.0343377	1.94591	42.86	1	9.797	3.13549	0.1652
55	2019	-1.71399	0.0520491	C33	0	23.1542	0.53991	0.0453626	-0.0140817	1.94591	42.86	1	10.2229	3.17805	0.1699
55	2020	-1.757	0.0864213	C33	0	23.197	0.540957	0.0476754	-0.00880085	1.94591	42.86	1	10.8711	3.21888	0.282
55	2021	-1.7687	0.0745226	C33	0	23.2297	0.543997	0.0307429	0.194149	1.94591	42.86	1	11.1124	3.2581	0.2858
55	2022	-1.7793	0.0787205	C33	0	23.2684	0.543327	0.0339056	0.0813024	1.94591	42.86	1	11.1124	3.29584	0.4767
56	2014	-1.32852	0.0839959	K	0	22.7866	0.628363	-0.0292475	1.80336	2.07944	37.5	0	13.7003	2.94444	0.2587
56	2015	-1.37931	0.0775271	K	0	22.8022	0.374701	0.0282586	1.71166	1.60944	57.14	0	21.4908	2.99573	0.1195
56	2016	-1.52169	0.0802696	K	0	23.0879	0.482337	0.0238413	0.214515	2.19722	33.33	0	21.4908	3.04452	0.1195
56	2017	-1.45876	0.0350967	K	0	23.3744	0.591611	0.042135	1.15527	2.19722	33.33	0	20.9869	3.09104	0.7385
56	2018	-1.39603	0.0412325	K	0	23.3076	0.561924	0.0333783	0.351487	2.19722	33.33	0	21.6015	3.13549	0.7758
56	2019	-1.40987	0.0361115	L	0	23.2455	0.554071	0.0342409	-0.000155223	2.19722	33.33	0	21.7253	3.17805	0.707
56	2020	-1.37251	0.0329649	L	0	23.1877	0.588872	0.00469379	-0.277391	2.07944	37.5	0	21.6701	3.21888	0.7074
56	2021	-1.33795	0.033714	L	0	23.1144	0.690232	-0.0682067	0.100157	2.07944	37.5	0	20.6193	3.2581	0.2952
56	2022	-1.40117	0.0335402	L	0	23.039	0.792816	-0.0807263	-0.120936	2.19722	33.33	0	18.1496	3.29584	0.0844
58	2010	0.0500209	0.216687	L	1	21.106	0.199613	0.0508801	0.354499	2.19722	33.33	0	30.2446	2.70805	0.006
58	2011	-0.154642	0.132961	L	1	21.2382	0.209863	0.0563685	0.113303	2.19722	33.33	0	30.2446	2.77259	0.006
58	2012	-0.306232	0.116462	L	1	21.2776	0.211593	0.035872	0.0617228	2.19722	33.33	0	30.2446	2.83321	0.006
58	2013	-0.493672	0.116354	L	1	21.4817	0.327471	0.0489027	0.287944	2.19722	33.33	0	30.2446	2.89037	0.0045
58	2014	-0.557051	0.162828	L	1	21.7015	0.437771	0.0504438	0.140595	2.19722	33.33	0	30.2446	2.94444	0.0045
58	2015	-0.459801	0.168422	L	1	21.6844	0.357337	0.0556021	0.0883398	2.19722	33.33	0	30.2446	2.99573	0.0122
58	2017	-1.47227	0.0502049	L	1	22.6681	0.630906	0.0943027	1.94669	2.07944	37.5	0	56.7009	3.09104	0.018
58	2018	-1.43354	0.0452373	L	1	22.6873	0.656307	0.0253102	-0.189531	2.07944	37.5	0	56.7009	3.13549	0.017
58	2019	-1.44194	0.0235237	L	1	22.5463	0.594452	0.047451	-0.0700964	2.07944	37.5	0	56.7001	3.17805	0.006
58	2020	-1.48891	0.0275042	L	1	22.4865	0.574448	0.0272023	-0.0599786	2.19722	33.33	0	56.7001	3.21888	0.0148
58	2021	-1.60601	0.0297358	L	1	22.4518	0.54314	0.0502589	0.421032	2.19722	33.33	0	56.7001	3.2581	0.0134
58	2022	-1.60098	0.056394	L	1	22.3945	0.538946	0.0214665	-0.083147	2.19722	33.33	0	56.5434	3.29584	0.0135
59	2010	1.15574	0.1	C25	1	24.0018	0.750634	0.0503222	2.70753	2.19722	33.33	0	51.1393	2.63906	0
59	2011	1.19401	0.1	C25	1	24.0744	0.735552	0.0658768	0.569629	2.19722	33.33	0	51.1393	2.70805	0.0005
59	2012	1.20828	0.0750382	C25	1	24.2123	0.774421	0.0392548	-0.0412262	2.19722	33.33	0	51.1393	2.77259	0.0005
59	2013	1.23318	0.0753264	C25	1	24.0712	0.745773	0.0170547	0.154107	2.07944	37.5	0	51.1393	2.83321	0.0005
59	2014	0.856188	0.0848038	C25	1	24.267	0.725987	-0.0166723	0.057444	2.19722	33.33	0	50.8551	2.89037	0.0003
59	2016	0.895329	0.0571475	C25	1	24.1691	0.646672	0.0953462	-0.0584088	1.94591	33.33	1	32.1623	2.99573	0.0003
59	2017	0.856373	0.0548073	C25	1	24.1562	0.591054	0.0987758	0.158392	2.19722	33.33	1	32.1623	3.04452	0.0003
59	2018	0.846455	0.0593925	C25	1	24.2033	0.576934	0.0579876	0.08808	2.19722	33.33	0	32.1623	3.09104	0
59	2019	0.65295	0.0197937	C25	1	24.1029	0.51817	0.0551736	0.079738	2.19722	33.33	0	32.1623	3.13549	0
59	2020	0.694679	0.0594198	C25	1	24.0519	0.494189	0.0282377	-0.23154	2.19722	33.33	0	27.1623	3.17805	0.0028
59	2021	0.588879	0.03237	C25	1	24.1926	0.53655	0.047671	0.266608	2.19722	33.33	0	27.1623	3.21888	0.0025
59	2022	0.614417	0.0828646	C25	1	24.2086	0.537197	0.032926	0.272612	2.19722	33.33	0	27.1623	3.2581	0
60	2010	-0.177293	0.0848546	C32	1	23.4023	0.6138	0.0612445	0.27407	2.3979	36.36	0	31.7311	2.63906	0.1373
60	2011	-0.495293	0.0759141	C32	1	23.3653	0.525585	0.112057	0.936871	2.3979	36.36	0	31.7311	2.70805	0.1089
60	2012	-0.483475	0.0811264	C32	1	23.3675	0.495988	0.0680471	-0.0125837	2.3979	36.36	0	31.7311	2.77259	0.1089
60	2013	-0.519413	0.1	C32	1	23.3939	0.561427	0.0479796	0.14773	2.3979	36.36	0	31.7311	2.83321	0.1229
60	2014	-0.619685	0.1	C32	1	23.3776	0.540798	0.0626228	0.163673	2.3979	36.36	0	31.7311	2.89037	0.0914
60	2015	-0.530485	0.1	C32	1	23.4885	0.503239	0.0392495	-0.310741	2.30259	40	0	29.5844	2.94444	0.0687
60	2016	-0.433446	0.1	C32	1	23.5547	0.515829	0.0396739	-0.110923	2.30259	40	0	29.5844	2.99573	0.0626
60	2017	-0.411063	0.1	C32	1	23.6608	0.448532	0.0939679	0.259476	2.19722	44.44	1	27.5064	3.04452	0.0531
60	2018	-0.428089	0.0540201	C32	1	23.694	0.450591	0.0795441	0.0525567	2.19722	33.33	1	27.5064	3.09104	0.0481
60	2019	-0.405729	0.0389454	C32	1	23.7349	0.440773	0.0604646	0.142116	2.19722	33.33	0	27.5064	3.13549	0.0301
60	2020	-0.472041	0.0353946	C32	1	23.9157	0.47259	0.0625938	0.325677	2.19722	33.33	0	27.5064	3.17805	0.0301
60	2021	-0.316267	0.0342032	C32	1	24.0412	0.501386	0.0634409	0.470556	2.19722	33.33	0	32.8806	3.21888	0.0016
60	2022	-0.400309	0.0558692	C32	1	24.2092	0.531575	0.0489074	0.245004	2.19722	33.33	0	34.9001	3.2581	0.0016
61	2010	-1.1971	0.139076	F	1	22.9329	0.585435	0.047946	0.100217	2.56495	38.46	0	21.5168	2.63906	1.3377
61	2011	-0.994924	0.140761	F	1	22.9713	0.564772	0.0466831	0.309932	2.56495	38.46	0	21.5168	2.70805	1.3036
61	2012	-1.16869	0.0777504	L	1	23.0857	0.593047	0.0314778	-0.0633208	2.56495	38.46	0	24.6784	2.77259	1.3036
61	2013	-1.09633	0.0810659	L	1	23.2266	0.499835	0.0377358	0.289336	2.56495	38.46	0	24.3056	2.83321	0.5777
61	2014	-1.03403	0.217132	L	1	23.3483	0.554065	0.0279365	-0.239961	2.56495	38.46	0	24.7625	2.89037	0.4253
61	2015	-1.08073	0.147701	L	1	23.504	0.622803	0.0223695	0.0536353	2.56495	38.46	0	26.7595	2.94444	0.427
61	2016	-1.0776	0.147383	L	1	23.571	0.637762	0.0300875	0.163204	2.56495	38.46	0	28.7595	2.99573	0.4175
61	2017	-1.09379	0.107826	L	1	23.6594	0.659883	0.0250566	0.210983	2.56495	38.46	0	28.7595	3.04452	0.1212
61	2018	-1.0557	0.0504044	L	1	23.6677	0.653134	0.0270341	-0.0589571	2.56495	38.46	0	33.997	3.09104	0.0231
61	2019	-1.10767	0.0514323	L	1	23.6988	0.649514	0.0438504	0.239311	2.48491	41.67	0	33.997	3.13549	0.022
61	2020	-1.11071	0.0969844	L	1	23.6888	0.634451	0.0429301	0.112685	2.48491	41.67	0	33.997	3.17805	0.0022
61	2021	-1.11115	0.0738375	L	1	23.7519	0.638294	0.0469479	0.2891	2.48491	41.67	0	33.997	3.21888	0.0022
61	2022	-1.09822	0.0746652	L	1	23.7672	0.641841	0.0345142	0.0638778	2.30259	50	0	33.997	3.2581	0.0022
62	2011	-1.36791	0.186724	L	0	22.2631	0.620521	0.0332126	0.529437	2.19722	33.33	0	74.0177	2.70805	0.0086
62	2012	-1.41818	0.216904	L	0	22.3323	0.679874	0.0956767	1.2814	2.19722	33.33	0	74.0177	2.77259	0.0015
62	2015	-1.33294	0.140421	L	0	22.545	0.404929	0.101056	-0.237846	2.19722	33.33	1	70.7561	2.94444	2.8641
62	2016	-1.43074	0.163822	L	0	22.6581	0.410328	0.0901697	1.72643	2.19722	33.33	1	70.7561	2.99573	2.8641
62	2017	-1.4825	0.0812482	F	0	22.871	0.477586	0.084644	0.49657	2.19722	33.33	1	70.7561	3.04452	2.8641
62	2020	-1.47867	0.14165	F	0	23.2281	0.50159	0.0799504	0.137629	2.19722	33.33	1	70.7561	3.17805	0.1729
62	2021	-1.5297	0.232409	F	0	23.4812	0.568913	0.10342	0.398604	2.19722	33.33	1	60.5258	3.21888	0.1729
62	2022	-1.55635	0.13473	F	0	23.5183	0.52189	0.0940084	0.0481913	2.19722	33.33	0	57.2751	3.2581	0.1736
63	2010	0.436753	0.0705278	C39	0	25.1559	0.703371	0.0729032	0.165769	2.63906	35.71	0	32.4523	2.63906	0.2804
63	2011	0.48784	0.123855	C39	0	25.3807	0.750505	0.0526746	0.227579	2.63906	35.71	0	30.7607	2.70805	0.3096
63	2012	0.424709	0.0481549	C39	0	25.4003	0.789302	0.00327012	-0.0235941	2.63906	35.71	0	30.7607	2.77259	0.3291
63	2013	0.319771	0.112547	C39	0	25.3292	0.763931	0.0413264	-0.106693	2.63906	35.71	0	30.7834	2.83321	0.2514
63	2014	0.350532	0.0939753	C39	0	25.3887	0.752458	0.0546716	0.082909	2.63906	35.71	0	30.7834	2.89037	0.2289
63	2015	0.191477	0.103257	C39	0	25.5182	0.641433	0.0504986	0.229714	2.56495	38.46	0	30.5925	2.94444	0.243
63	2016	0.199249	0.0890655	C39	0	25.6766	0.711347	-0.00426593	0.0104485	2.63906	35.71	1	30.3451	2.99573	0.1436
63	2017	0.16275	0.0546677	C39	0	25.6928	0.684777	0.054358	0.0748973	2.63906	35.71	0	30.3355	3.04452	0.0952
63	2018	0.0332884	0.0609491	C39	0	25.5858	0.745184	-0.0517323	-0.214144	2.19722	33.33	0	30.3355	3.09104	0.0137
63	2019	0.234575	0.0271343	C39	0	25.6735	0.731206	0.0600816	0.0610834	2.19722	33.33	0	27.1754	3.13549	0.0156
63	2020	0.269587	0.0650451	C39	0	25.7381	0.693813	0.0375874	0.118079	2.19722	33.33	0	22.4449	3.17805	0.0163
63	2021	0.255885	0.0491278	C39	0	25.8518	0.684246	0.0592478	0.128841	2.19722	33.33	0	21.3046	3.21888	0.0133
63	2022	0.344105	0.132066	C39	0	25.9215	0.670947	0.0509833	0.0736348	2.19722	33.33	0	21.2807	3.2581	0.0205
65	2010	1.33263	0.1	E	1	21.3927	0.706491	0.0557706	-0.0239773	1.79176	50	0	54.4132	2.56495	0
65	2011	0.942704	0.1	E	1	21.5692	0.723701	0.0672643	0.43911	2.19722	33.33	0	54.4132	2.63906	0
65	2012	0.599932	0.1	E	1	21.8832	0.756321	0.0368614	-0.369251	2.19722	33.33	0	54.4132	2.70805	0
65	2013	0.395735	0.1	E	1	22.1052	0.757927	0.0602465	0.781699	2.19722	33.33	0	54.4132	2.77259	0
65	2014	0.184115	0.0848038	E	1	22.3162	0.75983	0.0528609	0.0222576	2.19722	33.33	0	54.4132	2.83321	0
65	2015	0.302774	0.0838677	E	1	22.613	0.672985	0.0340748	0.41714	2.07944	37.5	0	52.9386	2.89037	0
65	2016	-0.625406	0.0847496	E	1	23.2204	0.698646	0.0507235	1.04452	2.19722	33.33	0	43.1718	2.94444	0
65	2017	-0.740543	0.0589593	E	1	23.1625	0.640241	0.0663221	0.11049	2.19722	33.33	0	43.1718	2.99573	0
65	2018	-0.845612	0.0397775	E	1	23.1611	0.597413	0.0564776	0.0258353	2.19722	33.33	0	43.1718	3.04452	0
65	2019	-0.666219	0.0786218	E	1	23.4142	0.630137	0.0668659	0.108077	2.07944	37.5	0	43.1718	3.09104	0
65	2020	-0.785764	0.0919706	E	1	23.6181	0.655597	0.0521562	0.161886	2.19722	33.33	0	43.1712	3.13549	0
65	2021	-0.802944	0.0684386	E	1	23.6856	0.6463	0.0516957	0.0155133	2.19722	33.33	0	42.8943	3.17805	0
65	2022	-1.04115	0.0844564	E	1	23.818	0.612401	0.0293798	0.0293686	2.19722	33.33	0	43.1135	3.21888	0
66	2010	-1.58225	0.0647909	C39	1	24.2175	0.674447	0.0370732	2.68032	2.19722	33.33	0	53.9174	2.63906	0.0072
66	2011	-1.65235	0.0832396	C39	1	24.2137	0.68834	0.0223421	-0.0836061	2.19722	33.33	0	53.9174	2.70805	0.0072
66	2012	-1.72255	0.0701887	C39	1	24.3915	0.738523	0.0211608	0.0429416	2.19722	33.33	0	53.9174	2.77259	0.0024
66	2013	-1.7271	0.0986811	C39	1	24.3926	0.77851	0.0115751	-0.023736	2.19722	33.33	0	53.9174	2.83321	0.0024
66	2014	-1.68618	0.138204	C39	1	24.4258	0.791154	0.0361057	-0.00839035	2.19722	33.33	0	53.9174	2.89037	0.0024
66	2015	-1.66718	0.103243	C39	1	24.3985	0.779422	0.0436293	-0.0553009	2.19722	33.33	0	53.9174	2.94444	0.0024
66	2016	-0.974606	0.174758	C39	1	24.4334	0.767378	0.0246186	-0.052206	2.19722	33.33	0	53.9174	2.99573	0.0024
66	2017	-0.809152	0.103839	C39	1	23.4447	0.502777	0.0295532	-0.545693	2.19722	33.33	0	40.9083	3.04452	0.0011
66	2018	-0.822936	0.14701	C39	1	23.496	0.584406	0.0873785	0.0528719	2.19722	33.33	0	40.7493	3.09104	0.0152
66	2019	-0.898676	0.119935	C39	1	23.7992	0.600809	0.0773953	0.0833511	2.19722	33.33	0	40.5877	3.13549	0.0132
66	2020	-0.822663	0.103577	C39	1	24.0386	0.660481	0.0552505	0.3322	2.19722	33.33	0	41.5097	3.17805	0.0054
66	2021	-0.871251	0.110913	C39	1	24.211	0.670954	0.0359466	0.231505	2.19722	33.33	0	41.3659	3.21888	0.0095
66	2022	-1.1339	0.118391	C39	1	24.2458	0.561631	0.0152272	-0.211524	2.19722	33.33	0	39.3454	3.2581	0.0086
68	2013	1.71417	0.1	C39	1	20.1983	0.669023	-0.0405651	2.70753	2.19722	33.33	0	22.4547	2.83321	0
68	2014	0.704328	0.1	C39	0	19.9901	0.723252	-0.144186	-0.545693	2.48491	33.33	0	22.4547	2.89037	0
68	2016	-0.303117	0.1	C39	0	20.9961	0.390353	0.0140299	0.744023	2.48491	33.33	0	26.434	2.99573	0.0001
68	2017	0.124347	0.070105	C39	0	21.7542	0.610299	0.0333283	0.387704	2.3979	36.36	0	26.434	3.04452	0.0001
68	2018	-0.22954	0.0750752	C39	0	21.9598	0.728095	-0.0311906	-0.501372	2.3979	36.36	0	26.4767	3.09104	0.0001
68	2021	-1.18093	0.0202521	M	1	22.1165	0.836634	-0.0117007	2.70753	2.48491	33.33	0	26.4767	3.21888	0
68	2022	-1.27788	0.0715415	M	1	22.184	0.901682	-0.045479	0.184593	2.3979	36.36	0	26.4767	3.2581	0
69	2010	-1.64673	0.1	L	1	24.6056	0.696934	0.116059	0.580518	2.30259	50	0	56.3633	2.63906	0.3815
69	2011	-1.56261	0.0658826	L	1	24.8626	0.711698	0.083185	0.000375479	2.3979	54.55	0	56.5198	2.70805	0.3795
69	2012	-1.50963	0.0761646	N	1	25.0137	0.699528	0.084267	0.28632	2.30259	50	0	56.6182	2.77259	0.3702
69	2013	-1.60365	0.0623824	N	1	25.1992	0.685297	0.0921153	0.2635	2.19722	55.56	0	56.6319	2.83321	0.2792
69	2014	-1.58786	0.0882075	N	1	25.2758	0.660105	0.0928029	0.0909853	2.07944	57.14	0	56.8951	2.89037	0.2476
69	2015	-1.59649	0.0299565	N	1	25.4705	0.634098	0.0773455	0.0494212	2.07944	57.14	0	57.6635	2.94444	0.2298
69	2016	-1.58846	0.0817024	N	1	25.7092	0.671215	0.0794002	0.100656	1.94591	57.14	0	53.468	2.99573	0.1705
69	2017	-1.62893	0.0389486	N	1	26.1053	0.698911	0.0792647	0.193346	1.94591	57.14	0	53.468	3.04452	0.0856
69	2018	-1.65018	0.0629009	K	1	26.3812	0.737692	0.0682388	0.137009	2.07944	50	0	46.9972	3.09104	0.1129
69	2019	-1.6975	0.0459586	K	1	26.3812	0.749767	0.0623732	0.246824	2.07944	50	0	47.0062	3.13549	0.1131
69	2020	-1.6988	0.0227802	K	1	26.3812	0.75826	0.0569955	0.363899	1.94591	57.14	0	47.0103	3.17805	0.1181
69	2021	-1.73199	0.0342126	K	1	26.3812	0.748394	0.0275162	0.253036	1.94591	57.14	0	47.0103	3.21888	0.0771
69	2022	-1.69799	0.0389475	K	1	26.3812	0.743891	-0.01654	-0.251663	1.94591	57.14	0	47.0103	3.2581	0.0771
70	2010	0.717726	0.0712854	C39	1	21.191	0.454388	0.0464404	0.221102	2.3979	36.36	0	49.1365	2.3979	0.0111
70	2011	0.803761	0.0791411	C39	1	21.3223	0.495641	0.0273843	0.172174	2.3979	36.36	0	49.1365	2.48491	0.0012
70	2012	0.721093	0.0620371	C38	1	21.4122	0.509238	0.0389538	0.291311	2.30259	40	0	49.1365	2.56495	0.104
70	2013	0.687819	0.0845711	C38	1	21.5357	0.482769	0.0386389	-0.0236864	2.19722	33.33	0	45.3289	2.63906	0.0664
70	2014	0.439421	0.0751167	C38	1	21.6819	0.51634	0.0387255	0.217122	2.19722	33.33	0	45.3289	2.70805	0.0636
70	2015	0.0201382	0.101846	C38	1	22.1007	0.64449	-0.0786517	0.280434	2.19722	33.33	0	39.1841	2.77259	0.0347
70	2016	-0.591412	0.126041	C38	1	22.2849	0.6724	0.0505122	0.882775	2.19722	33.33	0	39.1841	2.83321	0.0317
70	2017	-0.745779	0.118606	C38	1	22.4902	0.688177	0.0658835	0.186595	2.07944	37.5	0	39.1841	2.89037	0.0228
70	2018	-0.874318	0.10925	C38	1	22.7	0.694881	0.0641865	0.0425587	2.19722	33.33	0	39.1841	2.94444	0.0316
70	2019	-0.759557	0.114125	C38	1	22.6819	0.5931	0.0694768	-0.241438	2.19722	33.33	0	36.174	2.99573	0.0299
70	2020	-0.376823	0.108514	C38	1	23.0344	0.705036	0.0299441	0.0910438	2.07944	37.5	0	36.1042	3.04452	0.0298
70	2021	-0.180296	0.142902	C38	1	22.8424	0.697191	-0.0514207	-0.0278648	2.19722	33.33	0	37.0702	3.09104	0.0053
70	2022	-0.321726	0.158847	C38	1	22.7867	0.699494	0.0166153	-0.0869617	2.19722	33.33	0	37.3153	3.13549	0
78	2010	-1.73462	0.135566	C27	0	22.1458	0.782385	0.052793	0.475642	2.3979	36.36	0	27.6556	2.56495	0.1933
78	2011	-1.71022	0.132978	C27	0	22.2992	0.799178	0.0471514	0.326572	2.3979	36.36	0	27.6556	2.63906	0.1933
78	2012	-1.70218	0.0761646	F	0	22.492	0.819736	0.0480264	0.2098	2.3979	36.36	0	27.6556	2.70805	0.1933
78	2013	-1.66496	0.0600685	F	0	22.8051	0.764565	0.0736305	0.245467	2.19722	33.33	0	24.662	2.77259	0.1724
78	2014	-1.71628	0.0673147	F	0	22.9883	0.814926	0.0391686	0.2263	2.3979	36.36	0	24.662	2.83321	0.1724
78	2015	-1.71869	0.0610656	F	0	23.2698	0.832078	0.0756585	0.134191	2.3979	36.36	0	23.9804	2.89037	1.4337
78	2016	-1.67862	0.0802696	F	0	23.5364	0.647212	0.0554133	0.223803	1.94591	42.86	0	45.9346	2.94444	0.6229
78	2017	-1.68411	0.0424925	F	0	24.1529	0.790373	0.062048	0.832999	1.94591	42.86	0	45.9623	2.99573	0.6233
78	2018	-1.74676	0.0302819	F	0	24.4399	0.825944	0.0544204	0.538952	1.94591	42.86	0	45.9623	3.04452	0.6233
78	2019	-1.73778	0.0534752	F	0	24.4409	0.809302	0.0483757	0.0810767	2.19722	33.33	0	44.0329	3.09104	1.069
78	2020	-1.77154	0.0197937	F	0	24.4051	0.811438	0.0286255	-0.0354329	2.19722	33.33	0	44.221	3.13549	1.0736
78	2021	-1.72064	0.0799387	F	0	24.3504	0.805651	0.0357853	0.0257627	2.19722	33.33	0	44.221	3.17805	1.0736
78	2022	-1.73471	0.0679036	F	0	24.3138	0.831447	0.00140957	-0.078403	2.19722	33.33	0	44.221	3.21888	0.7173
88	2010	-0.913257	0.1	G	1	22.3277	0.0786573	0.0995842	0.0386493	2.19722	33.33	0	67.3695	2.63906	0.0099
88	2011	-0.829704	0.1	G	1	22.4123	0.0770735	0.0976777	-0.134743	2.19722	33.33	0	67.3695	2.70805	0.0099
88	2012	-0.804291	0.1	G	1	22.3896	0.07637	0.087604	-0.122776	2.19722	33.33	0	67.3695	2.77259	0.005
88	2013	-0.831856	0.1	G	1	22.4437	0.0859551	0.0834577	-0.0277112	2.19722	33.33	0	67.3695	2.83321	0.005
88	2014	-0.874616	0.1	G	1	22.644	0.188218	0.0828423	-0.0222449	2.19722	33.33	0	67.3695	2.89037	0.0037
88	2015	-0.818574	0.1	G	1	22.7874	0.229364	0.0815905	-0.172638	2.19722	33.33	0	67.3695	2.94444	0.0037
88	2016	-0.852023	0.1	G	1	22.8343	0.215342	0.049345	0.139907	2.19722	33.33	0	67.3695	2.99573	0
88	2017	-0.861083	0.070105	G	1	22.9529	0.238875	0.0511962	0.211611	2.19722	33.33	0	67.3695	3.04452	0
88	2018	-0.936813	0.0830214	G	1	23.0564	0.248857	0.055318	0.17376	2.19722	33.33	0	67.3695	3.09104	0
88	2019	-1.02564	0.0559898	G	1	23.1227	0.257485	0.0446671	0.470478	2.19722	33.33	0	67.3695	3.13549	0
88	2020	-1.08742	0.0275042	G	1	23.2967	0.2492	0.0378292	-0.104789	2.07944	33.33	0	67.483	3.17805	0
88	2021	-1.1119	0.0334946	G	1	23.3588	0.26846	0.041551	0.279918	2.19722	33.33	0	67.483	3.21888	0
88	2022	-1.25175	0.0442355	G	1	23.5203	0.337973	0.0378032	0.173183	2.19722	33.33	0	67.483	3.2581	0.0016
89	2010	1.22356	0.1	G	1	22.6006	0.104214	0.141188	0.142387	2.19722	33.33	0	61.3556	2.56495	0.0035
89	2011	1.11663	0.103706	G	1	22.9386	0.251293	0.10811	0.22842	2.19722	33.33	0	61.3556	2.63906	0.0035
89	2012	1.16926	0.0994189	G	1	23.0653	0.293495	0.0781813	0.0599819	2.19722	33.33	0	61.3552	2.70805	0.0035
89	2013	1.20882	0.0478256	G	1	23.1965	0.341296	0.0626519	0.0295684	2.19722	33.33	0	61.2997	2.77259	0.0035
89	2014	1.31829	0.0980177	G	1	23.2647	0.376038	0.0387163	0.167635	2.19722	33.33	0	61.2995	2.83321	0.0056
89	2015	1.42332	0.0810535	G	1	23.2044	0.142207	0.0624315	-0.00697983	2.19722	33.33	0	56.9686	2.89037	0
89	2016	1.43958	0.0944088	G	1	23.2474	0.141008	0.0590243	0.0283679	2.19722	33.33	0	56.9686	2.94444	0
89	2017	1.47512	0.0775135	G	1	23.2972	0.144605	0.0656428	0.0936991	2.19722	33.33	0	56.9686	2.99573	0
89	2018	1.50256	0.0792678	G	1	23.3225	0.13351	0.0622551	0.0838433	2.19722	33.33	0	56.9686	3.04452	0
89	2019	1.50877	0.0746522	G	1	23.3639	0.138555	0.0528295	0.0576014	2.19722	33.33	0	56.9686	3.09104	0
89	2020	1.37111	0.0424813	G	1	23.4391	0.210235	0.00128287	-0.212741	2.19722	33.33	0	56.9686	3.13549	0
89	2021	1.36428	0.0549033	G	1	23.994	0.547947	0.0047907	0.103079	2.19722	33.33	0	56.9686	3.17805	0.0018
89	2022	1.33689	0.0331749	G	1	23.9472	0.574362	-0.0416386	-0.191934	2.19722	33.33	0	56.9686	3.21888	0.0018
90	2010	-1.48817	0.0632146	E	1	23.0417	0.539683	0.0245447	0.330015	1.94591	42.86	0	36.3494	2.48491	0.0011
90	2011	-1.41196	0.0698772	E	1	22.7382	0.590704	0.0433046	0.000215761	1.79176	50	1	36.3494	2.56495	0.0011
90	2012	-1.47446	0.106716	E	1	22.8725	0.624482	0.0407737	-0.13155	1.94591	42.86	0	36.3494	2.63906	0.0011
90	2013	-1.47363	0.0891311	E	1	23.0048	0.655718	0.0530588	0.465281	1.94591	42.86	0	36.3494	2.70805	0
90	2014	-1.50138	0.1178	E	1	23.1236	0.664769	0.0603501	0.173864	1.94591	42.86	0	36.3494	2.77259	0
90	2015	-1.48584	0.0851314	E	1	23.5299	0.625577	0.046444	0.192321	1.94591	42.86	0	23.4748	2.83321	0.0001
90	2016	-1.4608	0.09361	E	1	23.6829	0.671569	0.0453648	-0.0172148	1.94591	42.86	0	23.4748	2.89037	0.0001
90	2017	-1.36439	0.090429	E	1	23.9734	0.74455	0.0456991	0.087063	1.94591	42.86	0	23.4748	2.94444	0.0001
90	2018	-1.27105	0.0450504	E	1	24.1809	0.724716	0.0453954	0.512607	1.94591	42.86	0	23.4748	2.99573	0.0083
90	2019	-1.6038	0.0427781	E	1	24.4199	0.760364	0.0540929	0.436438	1.94591	42.86	0	23.4748	3.04452	0.0091
90	2020	-1.51697	0.0675093	E	1	24.6151	0.774743	0.0533365	0.167703	1.79176	50	0	23.4748	3.09104	0.0183
90	2021	-1.59443	0.0548982	E	1	24.8147	0.785596	0.0558171	0.358816	2.07944	37.5	0	23.4748	3.13549	0.0142
90	2022	-1.60181	0.0492782	E	1	24.9604	0.79643	0.0494725	0.137291	2.07944	37.5	0	23.4748	3.17805	0.0056
96	2010	-1.00051	0.1	F	1	21.3513	0.0793029	0.0517332	0.489295	2.3979	36.36	0	57.6082	2.3979	0
96	2011	-1.23493	0.1	F	1	21.4113	0.0887114	0.0487441	0.0588741	2.3979	36.36	0	57.6082	2.48491	0
96	2012	-1.08965	0.0761646	F	1	21.4114	0.0931204	0.00778919	-0.339643	2.3979	36.36	0	57.6082	2.56495	0
96	2013	-1.1	0.0774765	F	1	21.4403	0.0857419	0.0296625	-0.100382	2.3979	36.36	0	57.6082	2.63906	0
96	2014	-1.13033	0.1	F	1	21.4328	0.07637	0.0178462	0.160775	2.3979	36.36	0	57.6082	2.70805	0
96	2015	-1.18367	0.0737182	F	1	21.5194	0.0892185	0.0894874	-0.00996611	2.3979	36.36	0	55.4113	2.77259	0
96	2016	-1.2477	0.1	F	1	21.6111	0.07637	0.128432	-0.0929423	2.3979	36.36	0	55.5436	2.83321	0
96	2017	-1.27625	0.070105	F	1	21.6606	0.07637	0.0614686	0.373527	2.3979	36.36	0	55.5436	2.89037	0
96	2018	-1.31202	0.1	F	1	21.6967	0.07637	0.0413138	0.330623	2.3979	36.36	0	55.5436	2.94444	0
96	2019	-1.27914	0.0596464	F	1	21.804	0.07637	0.0445216	-0.0188062	2.3979	36.36	0	55.5436	2.99573	0
96	2020	-1.31766	0.0498776	F	1	21.847	0.07637	0.0425591	-0.242911	2.3979	36.36	0	55.5436	3.04452	0
96	2021	-1.27175	0.0343283	F	1	21.8495	0.07637	0.0279673	0.318102	2.3979	36.36	0	55.5436	3.09104	0
100	2011	-1.7707	0.0798288	C39	1	25.0275	0.739467	0.0310537	0.17205	2.07944	37.5	0	9.7989	2.07944	5.5308
151	2010	1.28738	0.1	F	1	20.8078	0.190006	0.0117235	0.32557	2.19722	33.33	0	48.0918	2.3979	0
151	2011	1.1284	0.1	F	1	20.8932	0.272902	-0.0139164	0.109551	2.19722	33.33	0	48.0918	2.48491	0
151	2012	1.1235	0.0811264	F	1	21.2336	0.45525	0.0361552	0.612361	2.19722	33.33	0	50.0886	2.56495	0
151	2013	1.27029	0.0753264	F	1	21.6355	0.606677	0.0680811	-0.0711641	2.19722	33.33	0	50.0886	2.63906	0
151	2014	1.49554	0.1	F	1	21.7947	0.656582	0.0593703	0.632005	2.19722	33.33	0	47.7235	2.70805	0
151	2015	1.42035	0.0842388	F	1	21.6052	0.579701	0.0421766	-0.52228	2.19722	33.33	0	45.3585	2.77259	0
151	2016	1.5651	0.0589392	F	1	21.4502	0.517535	0.0303912	0.457696	2.07944	37.5	0	45.3585	2.83321	0
151	2017	1.5281	0.1	F	1	21.4919	0.54077	0.0626361	0.260975	2.19722	33.33	0	45.3585	2.89037	0.0017
151	2018	1.56646	0.0730153	F	1	21.4923	0.536344	0.0240202	-0.429808	2.19722	33.33	0	45.3585	2.94444	0
151	2019	1.51825	0.0695726	F	1	21.5956	0.60374	0.00299876	-0.0685645	2.19722	33.33	0	45.3585	2.99573	0
151	2020	1.41736	0.0845916	F	1	21.3138	0.64677	-0.131767	-0.340279	2.19722	33.33	0	45.3585	3.04452	0
151	2021	-0.418957	0.0590764	F	1	22.0243	0.608654	0.0410085	1.76573	2.30259	40	0	39.7937	3.09104	0
151	2022	-0.778376	0.0643428	F	1	22.2383	0.732907	-0.129456	0.954988	2.3979	36.36	0	39.7937	3.13549	0
153	2010	-0.0524072	0.0632146	C27	1	20.9669	0.40916	0.0535126	0.123979	2.19722	33.33	0	14.7509	2.3979	0
153	2011	-0.571828	0.0851779	C27	0	20.9996	0.419497	0.0230379	0.411761	2.19722	33.33	0	14.7509	2.48491	0
153	2012	-0.75247	0.1	C27	0	21.0952	0.465688	0.0330771	0.0931605	2.19722	33.33	0	14.7509	2.56495	0
153	2013	-0.719599	0.1	C27	0	21.4069	0.467801	0.0366841	-0.0771318	2.19722	33.33	0	9.2719	2.63906	0
153	2014	-0.801236	0.1	C27	0	21.5286	0.487414	0.0407876	0.110496	2.19722	33.33	0	11.4827	2.70805	0
153	2015	-0.575206	0.1	C27	0	21.5585	0.486291	0.0318956	-0.0851416	2.19722	33.33	0	11.4827	2.77259	0
153	2016	-0.541324	0.0847496	C27	0	21.6357	0.537108	0.0392075	0.308429	2.19722	33.33	0	11.4827	2.83321	0
153	2017	-0.524897	0.1	C27	0	21.7413	0.559038	0.0486895	0.267702	2.19722	33.33	0	11.3039	2.89037	0.3221
153	2018	-0.463447	0.1	C27	0	21.8245	0.570549	0.0430571	0.168841	2.19722	33.33	0	11.3039	2.94444	0
153	2019	-0.48887	0.1	C27	0	21.9929	0.627174	0.0481757	0.0745568	2.07944	37.5	0	11.4827	2.99573	0
153	2020	-0.653123	0.1	C27	0	22.0142	0.601789	0.0496931	0.025669	2.19722	33.33	0	11.4827	3.04452	0
153	2021	-0.728432	0.0611492	C27	0	22.0626	0.591833	0.0505306	0.054344	2.19722	33.33	0	11.4827	3.09104	0
153	2022	-0.804901	0.0769256	C27	0	22.2205	0.607369	0.0560483	0.143461	2.19722	33.33	0	10.7922	3.13549	1.5627
155	2010	0.829343	0.1	C26	1	21.9405	0.495575	-0.0704175	-0.10907	1.60944	40	0	63.4894	2.3979	0
155	2011	0.889493	0.1	C26	1	21.8579	0.523089	-0.0647439	-0.00935073	1.60944	40	0	63.4894	2.48491	0
155	2013	0.895102	0.0753264	C26	1	21.7994	0.74215	-0.144186	-0.14572	1.60944	40	0	58.5957	2.63906	0
155	2017	-0.418889	0.101093	C26	1	22.638	0.458189	0.0658985	2.59144	1.60944	40	0	26.2047	2.89037	0
155	2018	-0.415138	0.1	C26	1	22.7014	0.475944	0.0597658	-0.343684	1.60944	40	0	26.2047	2.94444	0
155	2019	-0.625656	0.091568	C26	1	22.7037	0.417335	0.0651307	-0.519877	1.60944	40	0	26.2047	2.99573	0
155	2020	-0.565223	0.0529522	D	1	22.9462	0.507244	0.0628211	-0.0266188	1.60944	40	0	26.2047	3.04452	0
155	2021	-1.39679	0.0549462	D	1	23.5745	0.580014	0.0894553	1.20786	1.60944	40	0	35.3207	3.09104	0
155	2022	-1.69397	0.0664222	D	1	23.6859	0.546268	0.0945381	-0.137609	1.60944	40	0	36.1762	3.13549	0
156	2022	-1.65361	0.141824	R	1	24.0232	0.448888	0.0265261	0.106368	2.48491	33.33	0	36.4335	3.13549	0
157	2010	0.449056	0.0910894	C35	1	24.8663	0.563865	0.1207	0.550545	1.94591	57.14	1	16.7681	2.3979	0.033
157	2011	0.721739	0.0944417	C35	1	24.9941	0.502181	0.144355	0.438917	1.94591	57.14	1	18.5286	2.48491	0.0323
158	2012	1.07523	0.0869989	C17	1	22.4667	0.575353	0.0245523	0.0675108	2.19722	33.33	0	48.0641	2.56495	0.0001
158	2013	1.156	0.0774765	C17	1	22.4765	0.576942	0.0233415	0.166228	2.19722	33.33	0	48.0641	2.63906	0.0001
158	2014	1.09345	0.0755726	C17	1	22.4376	0.554528	0.0264573	0.121406	2.19722	33.33	0	48.0641	2.70805	0.0003
158	2015	0.383708	0.166407	C17	1	23.1159	0.503495	0.0514267	0.355242	2.3979	36.36	0	27.3201	2.77259	2.3185
158	2016	0.00521443	0.175927	C17	1	23.273	0.551411	0.0452299	0.232802	2.3979	36.36	0	27.3201	2.83321	2.3174
158	2017	-0.00820656	0.232409	C17	1	23.2719	0.52987	0.044463	0.0255273	2.3979	36.36	0	27.3201	2.89037	2.3142
158	2018	-0.391763	0.232409	C17	1	23.3725	0.569219	0.0398127	-0.14202	2.3979	36.36	0	27.5457	2.94444	2.5869
159	2010	-1.28002	0.1	C25	0	21.9003	0.467699	0.261717	0.443323	2.19722	33.33	0	33.3229	2.3979	0
159	2011	-0.982356	0.1	C25	0	21.8792	0.362134	0.136758	0.657166	2.19722	33.33	0	31.3838	2.48491	0
159	2012	-1.02152	0.1	F	0	21.8175	0.302494	0.0532731	0.131294	2.19722	33.33	0	30.5733	2.56495	0
159	2013	-1.11641	0.1	F	0	21.8162	0.30427	0.0345921	-0.236969	2.19722	33.33	0	30.4901	2.63906	0
159	2014	-1.18871	0.1	F	0	21.8112	0.264477	0.0768284	0.101195	2.19722	33.33	0	30.4693	2.70805	0
159	2015	-1.07196	0.0804353	F	0	21.8047	0.260288	0.0430771	-0.422287	2.19722	33.33	0	29.639	2.77259	0.0421
159	2016	-1.22262	0.0741896	F	0	21.8599	0.292732	0.0166734	-0.230288	2.19722	33.33	0	29.639	2.83321	0.0159
159	2021	-0.735612	0.0607024	F	0	22.0286	0.386334	0.0469445	1.02866	2.19722	33.33	1	22.8234	3.09104	0.0097
159	2022	-1.12204	0.0304656	F	0	21.8474	0.151369	0.112345	0.439843	2.07944	37.5	0	22.8234	3.13549	0.0047
301	2010	1.25192	0.115145	S	1	22.043	0.319968	0.030991	0.233287	1.94591	57.14	0	36.6935	2.3979	0
301	2011	1.4834	0.0851779	S	1	21.971	0.265155	0.0397696	0.17021	2.19722	44.44	0	36.6935	2.48491	0
301	2012	1.50103	0.1	D	1	21.9994	0.247966	0.0533362	-0.183939	2.19722	44.44	0	36.6935	2.56495	0
301	2013	1.49004	0.1	D	1	22.0226	0.191626	0.111825	0.17328	2.07944	37.5	0	36.6935	2.63906	0
301	2014	0.980937	0.0479609	D	1	22.1063	0.215455	0.0706062	-0.235171	1.94591	42.86	1	36.6935	2.70805	0
301	2015	1.00389	0.126473	D	1	22.2066	0.264025	0.0571726	-0.116615	1.94591	42.86	1	37.4487	2.77259	0
301	2016	1.15675	0.113279	D	1	22.3262	0.302185	0.0443913	0.143005	1.94591	42.86	1	26.5115	2.83321	0
301	2017	1.27662	0.130091	D	1	22.2083	0.186972	0.059376	0.402105	1.79176	50	1	26.5115	2.89037	0
301	2018	-1.19659	0.0661887	C28	0	23.8083	0.407513	0.0988674	2.70753	1.94591	42.86	1	68.7066	2.94444	0
301	2019	-1.48546	0.08706	C28	0	24.2798	0.563384	0.0853789	0.349646	1.94591	42.86	1	68.7066	2.99573	0
301	2020	-1.45088	0.0998971	C28	0	24.8653	0.64172	0.0183216	-0.0848114	1.94591	42.86	1	57.2555	3.04452	0
301	2021	-1.54509	0.0902854	C28	0	25.6061	0.777216	0.0733626	1.27081	1.94591	42.86	1	57.2544	3.09104	0
301	2022	-1.59896	0.100879	C28	0	25.8383	0.785616	0.0160887	0.233945	1.94591	42.86	1	41.8718	3.13549	0
338	2010	-0.404821	0.1	C36	1	24.6776	0.551952	0.214799	0.781259	2.70805	33.33	1	24.1528	1.60944	1.8342
338	2011	-0.557249	0.0610625	C36	1	24.843	0.530377	0.131029	-0.0515222	2.70805	33.33	1	24.1639	1.60944	1.8342
338	2012	-0.751078	0.1	C36	1	24.9178	0.526552	0.0617835	-0.197501	2.70805	33.33	1	24.2964	1.79176	1.8342
338	2013	-0.794498	0.1	C36	1	25.0866	0.562831	0.0666299	0.210656	2.70805	33.33	1	24.2202	1.94591	1.719
338	2014	-1.28626	0.0255111	C36	1	25.5142	0.660711	0.0702625	0.365715	2.70805	33.33	1	24.2218	2.07944	1.594
338	2015	-1.49303	0.0635993	C36	1	25.4671	0.636761	0.0303398	-0.0743026	2.56495	38.46	1	24.2256	2.19722	1.5465
338	2016	-1.49069	0.0525591	C36	1	25.8231	0.728267	0.0346869	0.264021	2.56495	38.46	1	24.2217	2.30259	1.546
338	2017	-1.4328	0.0536405	C36	1	25.9684	0.702829	0.0628513	0.626569	2.63906	35.71	1	24.2282	2.3979	1.6061
338	2018	-1.42853	0.0317609	C36	1	26.0476	0.696705	0.0705653	0.0507124	2.70805	33.33	1	24.2328	2.48491	1.6618
338	2019	-1.40728	0.0480187	C36	1	26.1906	0.705383	0.0659205	0.0948478	2.70805	33.33	1	24.432	2.56495	1.6757
338	2020	-1.38176	0.0837491	C36	1	26.3245	0.702924	0.0510684	0.132657	2.70805	33.33	1	24.4331	2.63906	1.5836
338	2021	-1.38332	0.0571478	C36	1	26.3474	0.628357	0.0496697	0.0306678	2.70805	33.33	1	22.2169	2.70805	1.3779
338	2022	-1.53391	0.0300707	C36	1	26.3812	0.64548	0.0181411	-0.139477	2.70805	33.33	1	22.2163	2.77259	1.2377
400	2010	0.235521	0.0886734	C38	1	22.4733	0.520769	0.0705789	0.26843	2.19722	33.33	0	29.8984	2.63906	0.0503
400	2011	0.247578	0.0610625	C38	1	22.6794	0.580492	0.070268	0.131442	2.19722	33.33	0	19.3821	2.70805	0.055
400	2012	0.145484	0.0811264	C38	1	22.6585	0.539772	0.10925	0.515668	2.19722	33.33	0	19.3821	2.77259	0.055
400	2013	0.25275	0.0785737	C38	1	22.8384	0.539619	0.123643	0.0820985	2.07944	37.5	0	19.3821	2.83321	0.05
400	2014	0.54124	0.0795263	C38	1	23.1021	0.422345	0.151198	0.168362	2.19722	33.33	0	41.0249	2.89037	0.0174
400	2015	0.485334	0.0696604	C38	1	23.248	0.449712	0.0836967	-0.121171	2.19722	33.33	0	40.9474	2.94444	0.0244
400	2016	0.500142	0.121702	C38	1	23.3836	0.472021	0.0844139	0.307734	2.19722	33.33	0	41.276	2.99573	0.0185
400	2017	0.46536	0.102871	C38	1	23.4517	0.469273	0.0565119	0.0753316	2.19722	33.33	0	41.276	3.04452	0.0172
400	2018	0.300287	0.0505525	C38	1	23.4027	0.426969	0.0244649	-0.204648	2.19722	33.33	0	41.276	3.09104	0.0076
400	2019	0.198942	0.0623299	C38	1	23.4373	0.42498	0.0379335	0.236051	2.19722	33.33	0	43.2561	3.13549	0.0076
400	2020	0.177106	0.0944973	C38	1	23.545	0.452629	0.0583662	0.101921	2.19722	33.33	0	43.2561	3.17805	0.0076
400	2021	0.15596	0.102985	C38	1	23.595	0.425149	0.0564123	0.0714397	2.19722	33.33	0	38.4727	3.21888	0.0023
400	2022	0.233648	0.0578831	C38	1	23.6654	0.424663	0.0584038	0.244085	2.19722	33.33	1	38.3096	3.2581	0.0023
401	2010	-0.901442	0.0848546	C30	1	24.1328	0.692911	0.0975683	0.594772	2.19722	33.33	0	41.4247	2.70805	0.0088
401	2011	-0.970673	0.120009	C30	1	24.3628	0.654412	0.0880726	0.42155	2.19722	33.33	0	41.4247	2.77259	0.0088
401	2012	-1.03868	0.1	C30	1	24.4491	0.677956	0.0362625	-0.0708809	2.19722	33.33	0	38.6272	2.83321	0.0051
401	2013	-1.04485	0.0753264	C30	1	24.4867	0.677456	0.0439228	0.0750954	2.19722	33.33	0	38.628	2.89037	0.0051
401	2014	-1.00124	0.0791755	C30	1	24.5087	0.694987	0.0307652	-0.00292788	2.19722	33.33	0	38.628	2.94444	0.0051
401	2015	-0.936029	0.0804353	C30	1	24.4437	0.725468	-0.00706761	-0.290875	2.07944	37.5	0	37.4831	2.99573	0.0051
401	2016	-0.976933	0.0786397	C30	1	24.4485	0.730765	0.0350163	0.11045	2.19722	33.33	0	30	3.04452	0.002
401	2017	-0.968836	0.070105	C30	1	24.4377	0.725263	0.0373738	0.239523	2.19722	33.33	0	30	3.09104	0.0021
401	2018	-1.45397	0.0484461	C30	1	24.8503	0.615594	0.0909601	1.0176	2.19722	33.33	0	30	3.13549	0.002
401	2019	-1.47631	0.0554341	C30	1	24.8298	0.525172	0.12115	0.118594	2.07944	37.5	0	30	3.17805	0.002
401	2020	-1.44452	0.0334876	C30	1	24.7999	0.454608	0.127647	0.0281855	1.94591	42.86	0	30	3.21888	0
401	2021	-1.05518	0.0205072	C30	1	24.8231	0.440104	0.100038	0.0241811	2.19722	33.33	0	47.5329	3.2581	0.0001
401	2022	-0.817094	0.0369133	C30	1	24.8507	0.474307	0.0408173	-0.0493683	2.19722	33.33	0	44.3397	3.29584	0.0001
402	2010	-0.647559	0.1	K	1	24.7154	0.681675	0.05774	0.301503	2.19722	33.33	0	26.5473	2.70805	0.0275
402	2011	-0.9244	0.1	K	1	24.813	0.690309	0.0551827	0.188278	2.19722	33.33	0	26.5473	2.77259	0.0212
402	2012	-0.881064	0.1	K	1	24.9722	0.699479	0.062319	0.78825	2.19722	33.33	0	26.5473	2.83321	0.0716
402	2013	-0.483649	0.0920078	K	1	25.0549	0.678514	0.0674762	0.153692	2.19722	33.33	0	26.5473	2.89037	0.1183
402	2014	-0.346677	0.0736404	K	1	25.1959	0.693987	0.059467	0.108302	2.19722	33.33	0	26.8861	2.94444	0.0849
402	2015	-0.74667	0.0610656	K	1	25.3837	0.72555	0.0425939	-0.293664	2.19722	33.33	0	27.886	2.99573	0.0804
402	2016	-1.20531	0.0659092	K	1	25.4492	0.724098	0.0466294	0.275481	1.79176	50	0	29.6505	3.04452	0.0587
402	2017	-1.08	0.070105	K	1	25.5533	0.730814	0.0554589	0.285444	2.19722	33.33	0	30.0915	3.09104	0.04
402	2018	-1.12799	0.0683622	K	1	25.724	0.749551	0.0513639	-0.133467	2.19722	33.33	0	31.1385	3.13549	0.0491
402	2019	-1.16425	0.0695726	K	1	25.8108	0.759361	0.0469023	0.184082	2.19722	33.33	0	31.1385	3.17805	0.0491
402	2020	-1.16997	0.1	K	1	25.8544	0.764757	0.012131	-0.307922	2.19722	33.33	0	31.1385	3.21888	0.0491
402	2021	-1.23044	0.1	K	1	25.8279	0.7415	0.0240601	0.332974	2.19722	33.33	0	31.1385	3.2581	0.0484
402	2022	-1.19548	0.058149	K	1	25.754	0.722819	0.0155194	-0.151086	2.19722	33.33	0	31.1385	3.29584	0.0466
404	2010	-0.950984	0.1	C34	1	22.002	0.752424	0.0496101	0.41812	2.19722	33.33	0	29.9155	2.70805	0.0051
404	2011	-0.893298	0.1	C34	1	22.1623	0.776426	0.0382647	0.162645	2.19722	33.33	0	29.9155	2.77259	0.0051
404	2012	-0.95303	0.1	C34	1	22.277	0.763796	0.0538808	0.0434951	2.19722	33.33	0	29.9155	2.83321	0.0051
404	2013	-0.998445	0.0679146	C34	1	22.5741	0.609224	0.0514858	0.197908	2.19722	33.33	0	28.8055	2.89037	0.003
404	2014	-0.715114	0.0567101	C34	1	22.611	0.591573	0.0493726	0.043652	2.19722	33.33	0	28.8055	2.94444	0.1906
404	2015	-0.662295	0.0729887	C34	1	22.665	0.574696	0.0418552	-0.0209554	2.19722	33.33	0	28.8055	2.99573	0.2926
404	2016	-0.672752	0.0678094	C34	1	22.8154	0.598875	0.0467077	0.0158882	2.19722	33.33	0	28.8055	3.04452	0.3714
404	2017	-0.739727	0.0631114	C34	1	23.0237	0.602868	0.0294505	0.164969	2.07944	37.5	0	28.9518	3.09104	0.3061
404	2018	-0.954439	0.0484461	C34	1	23.0352	0.582463	0.021017	0.0981873	2.19722	33.33	0	29.9774	3.13549	0.2605
404	2019	-0.967504	0.0635338	C34	1	23.0504	0.584174	0.00907454	0.076132	2.19722	33.33	0	30.6029	3.17805	0.2175
404	2020	-0.930222	0.0397388	C34	1	23.1155	0.596269	0.0192695	0.0900781	2.07944	37.5	0	30.6029	3.21888	0.0439
404	2021	-0.954741	0.0594764	C34	1	23.1856	0.606311	0.0252591	0.262707	2.19722	33.33	0	30.6029	3.2581	0.0439
404	2022	-0.946085	0.0700303	C34	1	23.2548	0.611478	0.0310864	-0.00784732	2.19722	33.33	0	30.6029	3.29584	0.1518
407	2010	-1.05136	0.1	C29	0	21.8594	0.5325	0.13669	0.474382	2.3979	54.55	0	9.2719	2.70805	0.0122
407	2011	-1.0271	0.1	C29	0	21.8656	0.552447	0.031062	0.0632823	2.3979	54.55	0	9.2719	2.77259	0.0112
407	2012	-1.01045	0.0750382	C26	0	21.8786	0.585817	-0.0206626	-0.0445983	2.3979	36.36	0	9.2719	2.83321	0.0104
407	2013	-1.20773	0.0753264	C26	0	21.9735	0.615876	0.0419318	0.0211081	2.3979	36.36	0	9.2719	2.89037	0.0099
407	2015	-1.18858	0.1	C26	0	22.1468	0.494332	0.0232326	-0.126349	2.3979	36.36	1	15.4024	2.99573	5.5246
407	2016	-1.22657	0.0786397	D	0	22.1825	0.41451	-0.0484101	0.055949	2.3979	36.36	0	15.4002	3.04452	4.859
407	2017	-1.29725	0.070105	D	0	22.3417	0.465132	0.0458462	0.444625	2.19722	44.44	1	9.3259	3.09104	0.0071
407	2018	-1.30751	0.0541195	D	0	22.5838	0.574102	0.05858	0.221487	2.30259	40	0	9.3259	3.13549	0.0093
407	2019	-1.31288	0.0695726	D	0	22.5965	0.552642	0.0566262	0.143822	2.30259	40	0	9.9861	3.17805	0.0093
407	2020	-1.28434	0.0617335	D	0	22.6332	0.570321	0.0580169	-0.140591	2.30259	40	0	9.9861	3.21888	0.0093
407	2021	-1.37674	0.0613889	D	0	22.6746	0.570659	0.0515856	-0.0106038	2.19722	33.33	0	22.1601	3.2581	0.0088
407	2022	-1.43383	0.0756507	D	0	22.6915	0.567544	0.0486823	0.0214674	2.19722	33.33	0	22.1601	3.29584	0.0088
408	2012	-0.775889	0.1	F	0	19.9901	0.607177	-0.000413408	-0.545693	2.19722	33.33	0	21.4773	2.83321	0
408	2013	-0.371668	0.1	F	0	20.173	0.664357	0.033098	2.70753	2.19722	33.33	1	19.6907	2.89037	0
408	2014	-0.348532	0.1	F	0	19.9901	0.69855	-0.100501	-0.545693	2.07944	37.5	0	19.6907	2.94444	0.0005
408	2015	-0.312014	0.1	F	0	19.9901	0.833984	-0.129873	1.11674	2.07944	37.5	0	19.6907	2.99573	0.0005
408	2022	-1.26904	0.0437388	C26	0	23.3287	0.104367	0.261717	1.26189	2.19722	33.33	0	25.6364	3.29584	0.0014
410	2010	0.915953	0.1	C34	1	23.073	0.852209	0.0496767	0.346167	2.19722	33.33	0	42.2688	2.70805	0.0004
410	2011	0.956094	0.167088	C34	1	23.2374	0.868213	0.041041	0.194342	2.19722	33.33	0	42.3351	2.77259	0.0011
410	2012	0.956972	0.151543	C34	1	23.2976	0.875378	0.039199	-0.189782	2.3979	36.36	0	42.3476	2.83321	0.001
410	2013	0.658622	0.232409	C34	1	23.5189	0.833668	0.0376697	-0.0523725	2.19722	33.33	0	33.0803	2.89037	0.0011
410	2014	0.553379	0.232409	C34	1	23.7263	0.863882	0.0414917	0.05907	2.19722	33.33	0	30.0901	2.94444	0.0003
410	2015	0.858312	0.207434	C34	1	23.8274	0.89864	0.00326523	-0.183116	2.19722	33.33	0	30.1197	2.99573	0.0002
410	2016	0.817047	0.217083	C34	1	23.934	0.907668	-0.0277107	-0.0219471	2.19722	33.33	0	30.1346	3.04452	0.0002
410	2018	-0.046451	0.165891	C34	1	23.7384	0.907668	0.00206041	0.197089	1.94591	42.86	0	30.1346	3.13549	0.0003
411	2012	-1.79725	0.146486	F	1	22.1367	0.745088	0.0763999	0.242026	2.19722	33.33	0	21.3545	2.83321	0
411	2013	-1.79725	0.0941207	F	1	22.2914	0.740446	0.0754009	0.168022	2.19722	33.33	0	21.3545	2.89037	0
411	2014	-1.79725	0.128672	F	1	22.3741	0.737726	0.0613896	0.137801	2.19722	33.33	0	21.3545	2.94444	0
411	2015	-1.78033	0.154181	F	1	22.5356	0.752556	0.0582648	0.0989516	2.19722	33.33	0	21.5432	2.99573	0.0162
411	2016	-1.79725	0.0911936	F	1	22.6673	0.757153	0.0579072	0.115792	2.19722	33.33	0	21.5432	3.04452	0.0227
411	2017	-1.79725	0.116572	F	1	22.9297	0.790254	0.0512313	0.0956118	2.07944	37.5	0	29.88	3.09104	0.0198
411	2018	-1.79671	0.0871123	F	1	22.9197	0.768319	0.0519725	0.0838199	2.19722	33.33	0	29.88	3.13549	0.0205
411	2019	-1.78418	0.0989035	F	1	23.1	0.72408	0.064348	0.200505	2.19722	33.33	0	24.9	3.17805	0.0139
411	2020	-1.78568	0.10899	F	1	23.1437	0.715042	0.054043	0.0165554	2.07944	37.5	0	24.9	3.21888	0.0139
411	2021	-1.79613	0.0487516	F	1	23.2284	0.712904	0.058207	0.0688884	2.07944	37.5	0	24.2725	3.2581	0.4554
411	2022	-1.79265	0.0779746	F	1	23.3007	0.705025	0.0606476	0.14546	2.07944	37.5	0	24.0345	3.29584	0.539
415	2015	-1.77541	0.1	L	0	25.6053	0.753311	0.0376865	0.409674	2.19722	33.33	0	44.6422	2.99573	0.0045
415	2016	-1.79725	0.1	L	0	26.1015	0.825802	0.0414465	1.51139	2.19722	33.33	1	34.5562	3.04452	0.0026
415	2017	-1.79725	0.070105	L	0	26.3812	0.882109	0.0464747	0.481368	2.19722	33.33	1	34.9069	3.09104	0.009
415	2018	-1.79725	0.0683622	L	0	26.3786	0.807246	0.0405352	0.149059	2.19722	33.33	0	34.537	3.13549	0.0217
415	2019	-1.79725	0.1	L	0	26.305	0.794467	0.0452176	-0.0602546	2.19722	33.33	0	30.3149	3.17805	0.0217
415	2020	-1.79725	0.1	L	0	26.2456	0.833928	-0.00734179	-0.293407	2.19722	33.33	0	28.016	3.21888	0.0217
417	2010	-1.01657	0.1	F	1	22.2214	0.630959	0.119587	0.199865	2.3979	36.36	1	23.9859	2.70805	0.0096
417	2011	-1.06257	0.105906	F	1	22.5432	0.565579	0.144977	0.210966	2.3979	36.36	1	22.1313	2.77259	0.0089
417	2012	-1.09567	0.0702192	F	1	22.6201	0.539711	0.0954254	0.0647869	2.30259	40	1	22.1313	2.83321	0.0089
417	2013	-1.09457	0.0796095	F	1	22.7405	0.540901	0.0863377	0.088354	2.3979	36.36	0	22.1313	2.89037	0.0088
417	2014	-1.1384	0.0906311	F	1	22.7964	0.532677	0.0756434	0.0062732	2.3979	36.36	0	22.1381	2.94444	0.0065
417	2015	-1.07986	0.0769553	F	1	22.8389	0.530825	0.0561235	-0.0207981	2.3979	36.36	0	22.1381	2.99573	0.0065
417	2016	-1.1228	0.115686	F	1	22.9452	0.551745	0.0581716	-0.00296306	2.30259	40	0	38.0044	3.04452	0.0065
417	2017	-1.15858	0.058163	F	1	23.0354	0.572341	0.0467639	0.0671818	2.3979	36.36	0	38.0044	3.09104	0
417	2021	-1.51157	0.0546312	F	1	23.28	0.609406	0.0377706	0.00127161	2.19722	44.44	0	38.0044	3.2581	0
417	2022	-1.52086	0.0702384	F	1	23.293	0.601921	0.0292929	-0.00566462	2.07944	50	0	38.0044	3.29584	0
419	2010	0.467029	0.100891	F	1	21.8825	0.718966	0.066175	0.354961	2.07944	37.5	1	44.7832	2.70805	0.0884
419	2011	0.444946	0.0899685	F	1	21.9957	0.532363	0.0976313	0.145013	2.07944	37.5	1	45.113	2.77259	0.089
419	2012	0.420558	0.0756988	F	1	22.0336	0.530868	0.0601437	0.0381792	2.19722	33.33	1	45.113	2.83321	0.0694
419	2013	0.529534	0.10827	F	1	22.0622	0.520257	0.0560119	0.101738	2.19722	33.33	1	45.113	2.89037	0.0694
419	2014	0.602866	0.0951458	F	1	22.0529	0.487812	0.0500862	0.00735999	2.19722	33.33	1	45.113	2.94444	0.0694
419	2015	0.693024	0.0953774	F	1	22.0695	0.487041	0.0392039	-0.030409	2.19722	33.33	1	44.8823	2.99573	0.0694
419	2016	0.655654	0.104932	F	1	22.1039	0.475139	0.0397298	-0.093825	2.19722	33.33	1	44.3304	3.04452	0.0694
419	2017	0.652528	0.070105	F	1	22.1479	0.470669	0.0485645	0.0396599	2.19722	33.33	1	44.3304	3.09104	0.0694
419	2018	0.607082	0.0271348	F	1	22.3181	0.394411	0.0484305	-0.0405272	2.19722	33.33	1	44.3304	3.13549	0.0694
419	2019	0.58402	0.0459207	F	1	22.3529	0.374371	0.0510777	-0.0820678	2.19722	33.33	1	44.3304	3.17805	0.0694
419	2020	0.554469	0.0710953	F	1	22.3971	0.348544	0.0496479	-0.379869	2.19722	33.33	1	44.3304	3.21888	0.0694
419	2021	0.488006	0.0429783	F	1	22.4802	0.424588	0.044287	0.00533146	2.19722	33.33	1	44.3304	3.2581	0.0542
419	2022	0.515794	0.0197937	F	1	22.378	0.359517	0.0418424	-0.0784718	2.19722	33.33	1	44.3304	3.29584	0.0542
421	2010	-0.226379	0.1	O	1	21.8145	0.636461	0.0376258	0.113433	2.07944	37.5	0	30.0641	2.70805	0.017
421	2011	-0.139071	0.1	O	1	21.7961	0.621109	0.0484269	-0.119153	2.19722	33.33	0	30.0641	2.77259	0.017
421	2012	-0.0300332	0.1	S	1	21.6751	0.54628	0.0596246	0.145967	2.07944	37.5	0	30.0641	2.83321	0.017
421	2013	0.311597	0.0608689	S	1	21.6041	0.47894	0.0553228	-0.0532121	2.07944	37.5	0	30.0641	2.89037	0.017
421	2014	0.526116	0.0797843	S	1	21.5601	0.387614	0.102526	-0.0565091	2.07944	37.5	1	30.0641	2.94444	0.0049
421	2015	-0.648183	0.0737182	D	1	22.6228	0.474536	0.109902	1.53506	2.07944	37.5	1	49.5348	2.99573	0
421	2016	-0.841883	0.0741896	D	1	22.6752	0.491874	0.0602806	-0.0241964	2.07944	37.5	0	49.5348	3.04452	0
421	2017	-1.3185	0.0711977	D	1	23.1139	0.686656	0.0390823	-0.0715961	2.19722	33.33	0	49.5348	3.09104	0
421	2018	-1.33128	0.0830214	D	1	23.1599	0.697497	0.0321474	-0.0280957	2.07944	37.5	0	49.5348	3.13549	0
421	2019	-1.51866	0.0716445	D	1	23.219	0.705187	0.0233473	0.0244556	2.19722	33.33	0	49.5348	3.17805	0
421	2020	-1.55495	0.0497784	D	1	23.1207	0.649452	0.0809052	0.903233	2.19722	33.33	0	49.5348	3.21888	0
421	2021	-1.5321	0.0383488	D	1	23.3748	0.712896	0.0230072	-0.475309	2.19722	33.33	0	49.5348	3.2581	0
421	2022	-1.63455	0.036746	D	1	23.4617	0.740399	0.0164438	0.981931	2.07944	37.5	0	49.0479	3.29584	0.1902
422	2010	-1.21282	0.1	C26	1	23.6542	0.724969	0.0986518	0.317824	2.3979	36.36	0	16.4113	2.70805	0.0639
422	2011	-1.31335	0.1	C26	1	24.0109	0.736392	0.0927921	0.538755	2.3979	36.36	0	16.4113	2.77259	0.0639
422	2012	-1.3787	0.1	C26	1	24.1127	0.734845	0.086217	0.0893195	2.3979	36.36	0	16.8526	2.83321	0.0438
422	2013	-1.39197	0.1	C26	1	24.2887	0.788887	0.0434619	-0.00370114	2.30259	40	1	16.854	2.89037	0.0246
422	2014	-1.3358	0.1	C26	1	24.3443	0.79884	0.0416061	-0.0569537	2.3979	36.36	1	16.854	2.94444	0.008
422	2015	-1.31509	0.1	C26	1	24.4116	0.798188	0.0302349	0.00854955	2.3979	36.36	1	17.0767	2.99573	0.008
422	2016	-1.26764	0.1	C26	1	24.4065	0.828894	-0.00994493	-0.172077	2.3979	36.36	1	17.0767	3.04452	0.008
422	2017	-1.24192	0.1	C26	1	24.2061	0.907668	-0.112458	-0.212522	2.19722	33.33	0	17.0767	3.09104	0.008
422	2021	-1.12135	0.0750695	C26	1	23.7614	0.809812	0.126671	0.343315	2.07944	37.5	0	17.0767	3.2581	0.006
422	2022	-1.10354	0.0820399	C26	1	23.7022	0.653785	0.158832	0.116936	2.70805	53.33	0	17.0767	3.29584	0.0074
423	2010	0.374909	0.0792508	C27	1	22.0036	0.2169	0.202604	0.185021	2.19722	33.33	0	23.1417	2.70805	0.0486
423	2011	0.52857	0.0658826	C27	1	22.1646	0.177752	0.259412	0.11976	2.19722	33.33	0	23.1417	2.77259	0.0484
423	2012	0.689908	0.0386513	C27	1	22.3958	0.190484	0.256092	0.107736	2.19722	33.33	0	23.1417	2.83321	0.0484
423	2013	0.678972	0.0432409	C27	1	22.5116	0.149746	0.245776	0.314204	2.19722	33.33	0	23.1417	2.89037	0.0484
423	2014	0.791862	0.0631714	C27	1	22.7328	0.192	0.234079	-0.00181608	2.19722	33.33	0	23.1417	2.94444	0.0543
423	2015	0.69243	0.057957	C27	1	22.8761	0.177256	0.237695	0.359354	2.19722	33.33	0	23.1417	2.99573	0.0317
423	2016	0.791058	0.1	C27	1	23.0208	0.157136	0.234897	0.159179	2.19722	33.33	0	23.1417	3.04452	0.0317
423	2017	1.11465	0.1	C27	1	23.239	0.202369	0.216785	0.167039	2.19722	33.33	0	23.1417	3.09104	0.0317
423	2018	1.15739	0.1	C27	1	23.353	0.183198	0.187421	-0.0046151	2.19722	33.33	0	23.1417	3.13549	0.0317
423	2019	0.806676	0.0682376	C27	1	23.1789	0.139923	-0.0366448	-0.545693	2.19722	33.33	0	23.1417	3.17805	0.0317
423	2020	1.04631	0.0733363	C27	1	23.1166	0.107124	0.0134578	0.152373	2.19722	33.33	0	23.1417	3.21888	0.0062
423	2021	1.0962	0.0435557	C27	1	23.1767	0.140407	0.0475752	0.128921	2.07944	37.5	0	23.1417	3.2581	0.0001
423	2022	1.19202	0.0209049	C27	1	23.2595	0.18055	0.0696412	0.0500996	2.07944	37.5	0	23.1417	3.29584	0.0001
425	2010	-0.0741191	0.07836	C35	1	23.9342	0.513903	0.170161	0.218117	2.19722	33.33	1	49.1964	2.70805	0.0025
425	2011	-0.12716	0.131497	C35	1	24.2704	0.563431	0.135322	0.307654	2.19722	44.44	1	49.2031	2.77259	0.0025
425	2012	-0.262148	0.0750382	C35	1	24.5379	0.613681	0.0781319	-0.0254351	2.19722	44.44	1	49.2598	2.83321	0.0025
425	2013	-0.342742	0.0589712	C35	1	24.6171	0.598504	0.0518297	-0.159891	2.19722	44.44	1	49.2598	2.89037	0.0025
425	2014	-0.512636	0.0614529	C35	1	24.612	0.581602	0.0235595	-0.136636	2.19722	44.44	1	46.9317	2.94444	0.0023
425	2015	-0.373053	0.0838677	C35	1	24.4777	0.517557	0.0241301	-0.285264	2.19722	44.44	1	42.1338	2.99573	0.0021
425	2016	-0.375876	0.0746088	C35	1	24.5069	0.534267	0.0042697	0.0140115	2.07944	37.5	1	42.5964	3.04452	0.0022
425	2017	-0.492776	0.172313	C35	1	24.6307	0.516661	0.0314174	0.724629	2.07944	50	0	42.5964	3.09104	0.0022
425	2018	-0.590889	0.155928	C35	1	24.8382	0.504644	0.0395705	0.524488	2.07944	50	0	38.1053	3.13549	0.0019
425	2019	-0.68707	0.153427	C35	1	25.0709	0.564685	0.0590103	0.332493	2.19722	44.44	0	38.1109	3.17805	0.0055
425	2020	-0.733424	0.143447	C35	1	25.2428	0.627759	0.0607023	0.249969	2.19722	44.44	0	38.1109	3.21888	0.0055
425	2021	-0.778627	0.138863	C35	1	25.424	0.662188	0.0626679	0.140053	2.19722	44.44	0	38.1117	3.2581	0.0019
425	2022	-1.17923	0.0987223	C35	1	25.8885	0.687841	0.0336859	0.112532	2.19722	33.33	0	20.1152	3.29584	0.0002
426	2010	0.159212	0.1	D	1	21.2093	0.302007	-0.00751329	0.227057	2.19722	33.33	1	45.1044	2.70805	0.0528
426	2012	-1.52705	0.0750382	B	0	21.9249	0.487297	0.0687922	1.31571	2.19722	33.33	0	33.0177	2.83321	0.004
426	2013	-1.38587	0.1	B	0	22.172	0.358713	0.0375114	-0.0651197	2.19722	33.33	0	30.5054	2.89037	0.0032
426	2014	-1.25878	0.1	B	0	22.0927	0.299452	0.0470243	0.402081	2.19722	33.33	0	30.5054	2.94444	0.0233
426	2015	-1.31662	0.0737182	B	0	22.128	0.337222	0.00351717	-0.284352	2.19722	33.33	0	30.5054	2.99573	0.0233
426	2016	-1.42118	0.0847496	B	0	23.0018	0.501488	0.0294179	0.0433839	2.19722	33.33	0	32.1072	3.04452	0.0115
426	2017	-1.44458	0.1	B	0	22.9566	0.423948	0.0982374	1.43897	2.19722	33.33	0	29.7605	3.09104	3.5784
426	2018	-1.37457	0.1	B	0	22.9131	0.427777	0.0324267	0.155136	2.19722	33.33	0	29.7605	3.13549	3.5784
426	2019	-1.21849	0.1	B	0	22.95	0.420149	0.0329317	-0.545693	2.19722	33.33	0	30.2677	3.17805	3.6394
426	2020	-1.16802	0.1	B	0	22.9549	0.446472	-0.0045627	0.076175	2.19722	33.33	0	30.2677	3.21888	3.6351
426	2021	-1.38483	0.0750695	B	0	22.9264	0.406827	0.0558663	1.13654	2.19722	33.33	0	30.2677	3.2581	0.0316
426	2022	-1.39511	0.0402141	B	0	22.9875	0.422657	0.0354899	0.0383732	2.19722	33.33	0	30.2677	3.29584	0.0261
428	2010	-1.01044	0.1	H	1	22.2406	0.65925	0.0643586	0.0811495	2.19722	33.33	0	45.4341	2.70805	0
428	2011	-1.05136	0.0851779	H	1	22.4311	0.68591	0.0561505	0.139307	2.19722	55.56	0	45.4341	2.77259	0
428	2012	-1.18646	0.0978331	H	1	22.6272	0.731865	0.0468165	0.051183	2.07944	50	0	45.4341	2.83321	0
428	2013	-1.13918	0.0774765	H	1	22.8078	0.76369	0.0403834	0.082586	2.19722	55.56	0	46.0282	2.89037	0.0346
428	2014	-1.3038	0.0729971	H	1	22.9458	0.80305	0.00426141	-0.149701	2.07944	50	0	46.0282	2.94444	0.0303
428	2015	-1.23859	0.0649057	H	1	22.977	0.642123	0.0149994	-0.211163	2.07944	50	0	32.4762	2.99573	0.0169
428	2016	-1.20112	0.0618636	H	1	22.9103	0.666576	-0.0163279	-0.159735	2.19722	55.56	0	32.4762	3.04452	0.0169
428	2017	-1.12798	0.0271978	H	1	22.9235	0.676985	0.0372609	0.0590947	2.19722	55.56	0	32.4762	3.09104	0.0054
428	2018	-0.969322	0.0527053	H	1	22.6969	0.658974	-0.0544256	-0.0987352	2.19722	55.56	0	32.4762	3.13549	0.0054
428	2019	-0.966955	0.0281064	H	1	22.6054	0.626011	0.0357136	0.159084	2.19722	55.56	0	32.4762	3.17805	0.0045
428	2020	-0.869142	0.0386238	H	1	22.5352	0.699642	-0.0622039	-0.535926	1.94591	57.14	0	32.4762	3.21888	0.0037
428	2021	-1.16943	0.05368	H	1	22.451	0.681896	0.0369724	0.152841	2.07944	50	0	32.4762	3.2581	0
428	2022	-1.13673	0.0260591	H	1	22.3902	0.738665	-0.0397834	-0.202914	2.19722	55.56	0	32.4762	3.29584	0.0049
430	2012	-1.00174	0.1	N	1	20.0558	0.255149	0.261717	0.225204	2.19722	33.33	0	30.021	2.83321	0.0017
430	2013	-0.932137	0.1	N	1	20.2171	0.280697	0.146904	-0.26693	2.19722	33.33	0	30.021	2.89037	0.0017
430	2014	-0.973503	0.0755726	N	1	20.3446	0.272118	0.142563	-0.0326001	2.19722	33.33	0	30.021	2.94444	0.0017
430	2015	-1.10768	0.0737182	N	1	20.5872	0.29778	0.213946	0.394353	2.19722	33.33	0	30.021	2.99573	0
430	2016	-1.35591	0.0802696	N	1	21.4383	0.667676	0.0742945	-0.122535	2.19722	33.33	0	30.021	3.04452	0
430	2017	-1.24842	0.1	N	1	21.5718	0.331729	0.0438706	-0.0718252	2.19722	33.33	0	27.8281	3.09104	0
430	2018	-1.27745	0.0683622	N	1	21.6379	0.36453	0.0161217	-0.147832	2.3979	36.36	0	27.8281	3.13549	0
430	2019	-1.27749	0.1	N	1	21.7046	0.399074	0.0119302	-0.0920917	2.3979	36.36	0	27.8281	3.17805	0
430	2020	-1.28168	0.0735586	N	1	21.7513	0.459123	-0.0373407	-0.545693	2.19722	44.44	0	27.8281	3.21888	0
430	2021	-1.29824	0.1	N	1	21.7674	0.518701	-0.0481059	0.174428	2.3979	36.36	0	27.8281	3.2581	0
430	2022	-1.31687	0.08075	N	1	21.7747	0.612681	-0.0757344	-0.333358	2.3979	36.36	0	27.8281	3.29584	0
488	2010	-0.0339112	0.0848546	C22	1	24.2808	0.564953	0.0567484	0.155764	2.70805	33.33	1	18.9084	2.3979	0.6056
488	2011	-0.483927	0.0846993	C22	1	24.5438	0.671543	0.0280273	0.0316435	2.70805	33.33	1	18.8948	2.48491	0.5883
488	2012	-0.691152	0.0933029	C22	1	24.5887	0.699418	0.0230648	0.113492	2.70805	33.33	1	18.9011	2.56495	0.5435
488	2013	-0.5633	0.0815242	C22	1	24.5845	0.691966	0.0377312	0.0317387	2.48491	33.33	1	19.7328	2.63906	0.5578
488	2014	-0.600111	0.112945	C22	1	24.7632	0.747491	0.0343147	-0.0631331	2.48491	33.33	1	18.1075	2.70805	0.5742
488	2015	-0.732519	0.0593633	C22	1	25.0795	0.778623	0.0449655	0.0571136	2.48491	33.33	1	15.1313	2.77259	0.5742
488	2016	-0.804733	0.133941	C22	1	25.1335	0.725773	0.0506909	0.117581	2.30259	40	1	15.1313	2.83321	0.5266
488	2017	-0.740068	0.0974216	C22	1	25.3832	0.713381	0.0708186	0.306002	2.30259	40	0	15.1313	2.89037	0.5464
488	2018	-0.871574	0.0679618	C22	1	25.3803	0.754349	0.0563923	-0.0202459	2.3979	36.36	0	15.2911	2.94444	0.4191
488	2019	-0.777724	0.0762286	C22	1	25.3078	0.731114	0.0488446	0.0526282	2.07944	37.5	0	15.3341	2.99573	0.4789
488	2020	-0.784822	0.0567017	C22	1	25.2404	0.718262	0.0499575	0.0112216	2.19722	33.33	0	15.3248	3.04452	1.9276
488	2021	-0.849209	0.0799599	C22	1	25.1402	0.727832	0.0538211	0.074286	2.19722	33.33	0	15.3248	3.09104	1.8703
488	2022	-0.947597	0.0902884	C22	1	25.1577	0.718529	0.0278664	-0.0307526	2.3979	36.36	1	15.3477	3.13549	1.762
498	2016	-1.79725	0.0420999	E	1	23.4342	0.769289	0.0527225	0.0982601	2.19722	33.33	0	60.6567	2.99573	0
498	2020	-1.79725	0.0599913	E	1	24.7321	0.765899	0.0465216	0.480508	2.07944	37.5	0	46.2874	3.17805	0.0002
498	2021	-1.79725	0.133005	E	1	25.1468	0.759996	0.0560329	0.670347	2.3979	36.36	0	49.8415	3.21888	0.0002
498	2022	-1.79725	0.0761708	E	1	25.3585	0.777271	0.0459188	0.130326	2.30259	40	0	49.7597	3.2581	0.0001
501	2010	0.0569143	0.1	F	1	22.7325	0.751975	0.0892616	0.327485	2.3979	36.36	0	18.4223	2.94444	0.0048
501	2011	-0.147474	0.0759141	F	1	22.9949	0.769568	0.0761891	0.208485	2.3979	36.36	0	20.1657	2.99573	0.0048
501	2012	-0.0153384	0.0869989	F	1	23.1247	0.760921	0.0774266	0.170228	2.30259	40	0	22.0246	3.04452	0.0048
501	2013	-0.0850935	0.0606164	F	1	23.2597	0.752536	0.0764765	0.130225	2.3979	36.36	0	24.0146	3.09104	0.004
501	2014	0.245497	0.0719071	F	1	23.4738	0.759467	0.0657306	0.018928	2.30259	40	0	25.1285	3.13549	0.004
501	2015	0.26156	0.0375744	F	1	23.5998	0.767476	0.0693545	0.0211421	2.3979	36.36	0	24.0941	3.17805	0.5142
501	2016	0.25736	0.103212	F	1	23.6019	0.659722	0.0770103	0.00947199	2.30259	40	0	21.5371	3.21888	0.4596
501	2017	0.335457	0.0575693	F	1	23.6147	0.601672	0.0921561	0.0244469	2.3979	36.36	0	21.5481	3.2581	0.2153
501	2018	0.318032	0.0369903	F	1	23.8538	0.639567	0.0701178	-0.0229851	2.30259	40	0	21.5481	3.29584	0.2018
501	2019	0.256195	0.0286516	F	1	23.8843	0.596956	0.0700084	0.00285373	2.3979	36.36	0	21.5481	3.3322	0.2052
501	2020	0.0412497	0.0502195	F	1	23.8501	0.565163	0.0347485	-0.545693	2.3979	36.36	0	21.5481	3.3673	0.1606
501	2021	0.0411269	0.0353273	F	1	24.0622	0.621204	0.0426326	-0.0671405	2.3979	36.36	0	21.5481	3.3673	0.1606
501	2022	0.0642453	0.0212132	F	1	24.1489	0.648298	0.0191607	-0.110764	2.3979	36.36	0	21.5481	3.3673	0.1606
503	2010	-1.51057	0.181059	S	0	21.1646	0.166907	0.00612333	-0.274246	1.94591	42.86	0	23.7959	2.94444	0
503	2011	-1.51684	0.144702	S	0	21.0737	0.111885	0.00916912	-0.176553	1.94591	42.86	0	23.8093	2.99573	0
505	2014	-1.38727	0.1	K	1	21.2213	0.907668	-0.061388	0.0603437	2.19722	33.33	1	26.3575	3.13549	0.008
505	2019	-1.62321	0.0732882	C13	1	22.3779	0.428227	0.0577169	0.00420592	2.19722	33.33	0	42.0594	3.3322	0
505	2020	-1.63393	0.0865698	C13	1	22.4629	0.455856	0.0560927	0.174921	2.19722	33.33	0	39.678	3.3673	5.662
505	2021	-1.69644	0.0496138	C13	1	22.5228	0.452229	0.0573336	0.345622	2.19722	33.33	0	39.678	3.3673	5.662
506	2011	-1.61154	0.0851779	K	0	22.5143	0.786778	0.0594685	0.109026	2.19722	33.33	0	47.1704	2.94444	0
506	2019	-1.38157	0.1	B	0	21.6872	0.582766	0.0114891	0.0381257	1.94591	42.86	0	25.0803	3.29584	0.0022
506	2020	-1.42262	0.1	B	0	21.5662	0.753075	-0.144186	-0.175273	2.07944	37.5	0	25.0803	3.3322	0.0022
506	2021	-1.28719	0.1	B	0	21.2468	0.762127	-0.0250461	1.13252	2.19722	33.33	0	25.0803	3.3673	0
506	2022	-1.25913	0.0756507	B	0	21.2643	0.608697	0.126605	-0.545693	2.19722	33.33	0	25.0803	3.3673	0
507	2011	-1.25559	0.0578355	S	1	21.9517	0.476831	0.120003	0.223186	2.30259	40	0	16.3967	2.94444	0.0101
507	2012	-1.18844	0.035267	G	1	21.9869	0.4375	0.0703759	0.44102	2.19722	44.44	0	25.0562	2.99573	0.0028
507	2013	-1.22587	0.0662369	G	1	22.0922	0.354787	0.0461801	0.973029	2.07944	50	0	25.6196	3.04452	0.0028
507	2014	-1.43382	0.0828418	G	1	22.4023	0.50672	0.0266658	0.656754	2.07944	37.5	0	25.8282	3.09104	0.0028
507	2015	-1.47652	0.0728217	G	1	22.4234	0.488875	0.0381304	-0.0544065	2.07944	37.5	0	25.8282	3.13549	0.0028
507	2016	-1.48717	0.0769863	G	1	22.4674	0.490038	0.0454674	-0.109526	2.19722	33.33	0	25.8282	3.17805	0.0028
507	2017	-1.50118	0.0847022	G	1	22.5008	0.477613	0.0541254	0.0330407	2.07944	37.5	0	25.8282	3.21888	0.0028
507	2018	-1.47235	0.0473015	G	1	22.6459	0.522906	0.0577956	0.405413	2.07944	37.5	0	25.8282	3.2581	0.0028
507	2019	-1.54091	0.0453755	G	1	22.948	0.38872	0.0491449	0.270311	2.07944	37.5	0	29.6367	3.29584	0.0024
507	2020	-1.59674	0.0475947	G	1	23.325	0.56503	0.0426821	0.0642708	2.07944	37.5	0	29.6367	3.3322	0.0024
507	2021	-1.66512	0.0706542	G	1	23.5989	0.583037	0.0544472	0.805034	2.19722	44.44	0	29.9812	3.3673	0.0024
507	2022	-1.64214	0.058876	G	1	23.7635	0.562207	0.0435236	-0.177249	2.07944	50	1	29.9812	3.3673	0.0024
509	2015	-1.44345	0.0896737	C29	0	20.1573	0.907668	0.0530879	-0.219526	2.19722	33.33	0	24.132	3.13549	0.0756
510	2010	-1.40895	0.1	C26	0	21.6068	0.513404	0.0538378	0.183283	2.19722	33.33	0	9.2719	2.89037	0.0026
510	2011	-1.43559	0.1	C26	0	21.5794	0.524906	-0.0252785	-0.0427046	2.19722	33.33	0	9.2719	2.94444	0.0012
510	2012	-1.5806	0.1	C26	0	21.5567	0.509003	0.0257733	-0.160208	2.19722	33.33	0	9.2719	2.99573	0.0012
510	2013	-1.51186	0.1	C26	0	21.3342	0.48871	-0.0717436	-0.0769226	2.19722	33.33	0	9.2719	3.04452	0.0007
510	2014	-1.46899	0.1	C26	1	21.3131	0.559173	-0.0562728	0.0232599	2.07944	37.5	0	9.2719	3.09104	0.0005
510	2016	-1.35222	0.1	C26	0	21.0022	0.35885	0.0511629	-0.0530434	2.19722	33.33	1	10	3.17805	10
510	2017	-1.35485	0.0847022	C26	0	21.1292	0.416092	0.038051	0.12645	2.19722	33.33	1	13.0549	3.21888	13.0549
510	2018	-1.33223	0.0830214	C26	0	21.1183	0.35626	0.0827882	0.197461	2.19722	33.33	1	13.0549	3.2581	13.0549
510	2019	-1.30342	0.1	C26	0	21.1998	0.347894	0.0520455	0.120651	2.07944	37.5	0	13.0549	3.29584	13.0549
510	2020	-1.28532	0.0581501	C26	0	21.3201	0.39717	0.0691103	-0.0483394	2.07944	37.5	0	10.0549	3.3322	10.0549
510	2021	-1.47217	0.0543121	C26	0	21.5009	0.374023	0.221556	0.349411	2.19722	33.33	0	9.2719	3.3673	8.8238
510	2022	-1.33378	0.0558692	C26	0	21.5551	0.364708	0.0257574	0.0203889	2.19722	33.33	0	9.2719	3.3673	9.1578
514	2010	-0.438348	0.1	K	1	22.2505	0.467011	0.0588778	0.7225	1.94591	57.14	0	63.8437	2.89037	0
514	2011	-0.795729	0.1	K	1	22.3822	0.456428	0.069973	0.151264	1.94591	57.14	0	63.8437	2.94444	0
514	2012	-0.851666	0.1	K	1	22.6352	0.551443	0.00865512	-0.324502	1.94591	57.14	0	63.8265	2.99573	0
514	2013	-0.549744	0.1	K	1	22.759	0.589756	0.0262729	0.518589	1.94591	57.14	0	63.5776	3.04452	0
514	2014	-0.774617	0.1	K	1	22.776	0.565628	0.0324136	1.10787	1.94591	57.14	0	63.0917	3.09104	0
514	2015	-0.59131	0.0842388	K	1	22.7191	0.547649	0.00724009	-0.406762	1.60944	40	0	63.1865	3.13549	0
514	2016	-0.520075	0.0969499	K	1	22.6076	0.489082	0.0277169	-0.409003	1.94591	57.14	0	63.1865	3.17805	0
514	2017	-0.505387	0.1	K	1	22.5649	0.451933	0.0291366	0.524779	1.94591	57.14	0	63.1865	3.21888	0
514	2018	-0.936188	0.0413775	K	1	22.6059	0.472779	0.0141018	-0.481157	1.94591	57.14	0	63.1865	3.2581	0
514	2021	-0.454078	0.0821738	K	1	22.85	0.521048	0.0361281	0.901973	1.79176	57.14	0	63.1865	3.3673	0
514	2022	-0.100739	0.0782004	K	1	22.7207	0.4359	0.0315605	-0.245436	1.94591	57.14	0	63.1865	3.3673	0
516	2010	-1.691	0.1	F	0	21.719	0.605198	0.0901433	0.0908009	2.19722	33.33	0	20.8625	2.89037	0
516	2011	-1.72967	0.0971339	F	0	21.8691	0.644467	0.0728508	0.338022	2.19722	33.33	0	20.8625	2.94444	0
516	2012	-1.69304	0.0852817	F	0	22.0135	0.671566	0.0662576	0.00725656	2.3979	36.36	0	20.8625	2.99573	1.644
516	2013	-1.66241	0.0608689	F	0	22.0074	0.644833	0.0607923	0.0479129	2.3979	36.36	0	20.8625	3.04452	1.644
516	2014	-1.65837	0.0889864	F	0	21.9798	0.545332	0.135084	0.0890921	2.3979	36.36	0	20.8625	3.09104	1.644
516	2015	-1.59259	0.0854696	F	0	22.3935	0.373586	0.0760512	0.00438343	2.3979	36.36	0	18.8779	3.13549	2.3355
516	2016	-1.61432	0.094035	F	0	22.438	0.370194	0.0510955	0.00777172	2.3979	36.36	0	18.8779	3.17805	2.418
516	2017	-1.62723	0.0708727	F	0	22.4867	0.377534	0.0488958	0.0327726	2.3979	36.36	0	18.8779	3.21888	2.5573
516	2018	-1.46108	0.08103	Q	0	22.712	0.209426	0.261717	-0.497636	2.19722	33.33	0	18.8779	3.2581	2.8111
516	2019	-1.55398	0.061471	Q	0	23.029	0.501938	-0.0394557	-0.514083	2.19722	33.33	0	18.8779	3.29584	2.811
516	2020	-1.64752	0.0321543	Q	0	23.2185	0.584864	0.0143615	0.621658	2.19722	33.33	0	18.8779	3.3322	2.8156
516	2021	-1.6395	0.0218097	Q	0	23.3126	0.599747	-0.058413	0.817768	2.19722	33.33	0	29.7449	3.3673	2.4932
516	2022	-1.65048	0.0496335	Q	0	23.3083	0.679528	-0.0716159	-0.0719467	2.19722	33.33	0	27.9556	3.3673	2.4956
517	2011	-0.413074	0.0851779	K	0	23.0579	0.776253	0.0597346	0.30199	2.19722	33.33	1	74.0177	2.94444	0.033
517	2012	-0.42971	0.1	K	0	23.0962	0.73887	0.0412101	0.263393	2.19722	33.33	1	74.0177	2.99573	0.033
517	2013	-0.540117	0.1	K	0	22.8305	0.604261	0.0493042	1.25765	2.19722	33.33	1	74.0177	3.04452	0.0283
517	2014	-0.281463	0.1	K	0	22.5155	0.387116	0.0510784	-0.254577	2.19722	33.33	0	74.0177	3.09104	0.0236
517	2015	-0.37574	0.1	K	0	22.7945	0.543365	0.0252116	-0.545693	2.19722	33.33	0	47.9264	3.13549	6.1469
517	2016	-0.532717	0.1	K	0	23.1308	0.668969	0.0316164	0.536415	2.19722	33.33	0	47.9264	3.17805	6.1413
517	2017	-0.572612	0.1	K	0	23.3031	0.678841	0.0626424	1.46823	2.07944	37.5	0	47.9264	3.21888	6.1359
517	2018	-0.660308	0.1	K	0	23.9144	0.803889	0.0426465	-0.0695195	2.07944	37.5	0	47.9264	3.2581	6.1359
517	2019	-0.754759	0.1	K	0	24.4125	0.831331	0.0704967	0.679175	2.07944	37.5	0	47.9264	3.29584	29.6871
517	2020	-1.13638	0.1	K	0	24.9394	0.844589	0.0434069	0.677686	2.19722	33.33	0	47.9264	3.3322	28.6977
517	2021	-1.22124	0.0593161	K	0	25.1471	0.822551	0.0239367	0.626571	2.19722	33.33	0	47.9264	3.3673	28.6977
517	2022	-1.07157	0.056394	K	0	25.0183	0.852899	0.0172188	-0.221336	2.19722	33.33	0	47.9264	3.3673	28.9069
520	2010	1.15044	0.1	G	1	22.7744	0.853835	0.0328233	0.321374	2.19722	33.33	0	27.2715	2.89037	0
520	2011	1.0789	0.0909108	G	1	22.9007	0.907668	-0.0664381	0.126354	2.19722	33.33	0	26.7193	2.94444	0
521	2010	0.894938	0.07836	C38	1	22.6856	0.614091	0.0612567	0.300892	2.19722	33.33	0	21.3816	2.89037	0.0169
521	2011	0.595611	0.103706	C38	1	22.7518	0.624569	0.00777119	0.0944352	2.19722	44.44	0	21.3816	2.94444	0
521	2012	0.484362	0.158826	C38	1	22.7884	0.621935	0.0218899	0.0336379	2.19722	44.44	0	21.5818	2.99573	0
521	2013	0.374086	0.170833	C38	1	22.8659	0.623602	0.0274333	0.132381	2.19722	44.44	0	21.5818	3.04452	0.254
521	2014	0.253571	0.105765	C38	1	22.9215	0.61834	0.028124	0.0214324	2.19722	33.33	0	21.5818	3.09104	0.492
521	2015	0.29214	0.139513	C38	1	22.9278	0.622796	-0.00764475	-0.0324185	2.19722	33.33	0	21.5818	3.13549	0.6439
521	2016	0.217367	0.232409	C38	1	23.2496	0.586964	0.0101358	0.202661	2.19722	33.33	0	22.4685	3.17805	0.4707
521	2017	-0.0506603	0.223174	C38	1	23.4934	0.676899	0.0016134	0.34093	2.19722	33.33	0	22.4685	3.21888	0.4816
521	2018	-0.0773692	0.157006	C38	1	23.4681	0.66999	-0.000314923	0.0412407	2.19722	33.33	0	23.5786	3.2581	0.4874
521	2019	-0.160967	0.12128	C38	1	23.3767	0.640058	0.00373351	-0.0535685	2.19722	33.33	0	23.785	3.29584	0.3431
521	2020	-0.208734	0.0930567	C38	1	23.5023	0.69186	-0.00603244	-0.0703912	2.19722	33.33	0	23.785	3.3322	0.3431
521	2021	-0.309513	0.0949146	C38	1	23.4439	0.671189	0.00198843	0.171881	2.19722	33.33	0	23.785	3.3673	0.3431
521	2022	-0.407924	0.0501881	C38	1	23.5083	0.658092	0.0147463	0.121015	2.19722	33.33	0	24.1239	3.3673	0.3346
523	2010	0.834286	0.0864309	C26	1	20.6529	0.489093	0.0243839	0.331772	1.94591	42.86	0	45.4249	2.89037	0.025
523	2011	0.813192	0.0818332	C26	1	21.1407	0.345721	0.0228928	0.587855	1.94591	42.86	0	35.2208	2.94444	0.0319
523	2012	0.834596	0.0940546	C26	1	21.3333	0.449016	0.0188242	0.575136	1.94591	42.86	0	35.2208	2.99573	0.0564
523	2013	0.617564	0.0644162	C26	1	21.6379	0.58191	0.0278145	0.268269	1.94591	42.86	0	35.2208	3.04452	0.0564
523	2014	0.0907648	0.139059	C26	1	21.8257	0.642641	0.0287558	0.323422	1.94591	42.86	0	35.2208	3.09104	0.0602
523	2015	0.16407	0.0730832	C26	1	21.9845	0.68796	0.0217719	0.399643	1.94591	42.86	0	35.2263	3.13549	0.0866
523	2016	-0.111907	0.120366	C26	1	22.1512	0.571952	0.0202551	0.300994	1.94591	42.86	0	30.0395	3.17805	0.1122
523	2017	-0.127696	0.0404655	C26	1	22.2945	0.617673	0.0235849	0.199196	1.94591	42.86	0	30.0395	3.21888	0.1197
523	2018	-0.222844	0.0424756	C26	1	22.5497	0.732223	-0.0234944	-0.51402	1.94591	42.86	0	30.0395	3.2581	0.1197
523	2019	-0.405307	0.0476733	C26	1	22.6982	0.791522	0.0020351	0.00107406	1.94591	42.86	0	31.0396	3.29584	0.0635
523	2022	-1.38464	0.0204372	C26	1	21.5731	0.585034	-0.0267287	-0.0376509	1.79176	33.33	0	18.3363	3.3673	0.0105
524	2010	1.58446	0.1	H	1	20.4182	0.180748	0.0169243	0.213248	2.07944	37.5	0	37.1937	2.89037	0.0011
524	2011	1.58021	0.1	H	1	20.3897	0.173977	0.039668	0.158814	2.19722	33.33	0	37.1937	2.94444	0.0011
524	2012	1.58391	0.0869989	H	1	20.4234	0.177834	0.0567271	0.0589993	2.19722	33.33	0	37.1937	2.99573	0.0011
524	2013	1.57173	0.1	H	1	20.4504	0.160154	0.0598144	-0.0368323	2.07944	37.5	0	37.1937	3.04452	0.0011
524	2014	1.34855	0.1	H	1	20.4761	0.29115	0.0672419	-0.0469579	2.19722	33.33	0	37.1937	3.09104	0.0011
524	2015	1.33347	0.0470089	H	1	20.553	0.269534	0.0638251	0.0133006	2.19722	33.33	0	37.1937	3.13549	0.0011
524	2016	1.24792	0.0839349	H	1	20.5642	0.269299	0.0525597	-0.00994821	2.19722	33.33	0	37.1937	3.17805	0.0011
524	2017	-1.36929	0.0361352	H	1	22.2135	0.419242	0.102218	2.70753	2.19722	33.33	0	44.4059	3.21888	0
524	2018	-1.39156	0.0415797	H	1	22.2457	0.432239	0.069765	0.107297	2.19722	33.33	0	44.5986	3.2581	0
524	2019	-1.41872	0.0545974	H	1	22.2854	0.425437	0.0804273	0.126342	1.94591	42.86	1	44.5986	3.29584	0.0136
524	2020	-1.19579	0.0246223	H	1	21.9814	0.321346	-0.08394	-0.545693	2.19722	33.33	0	45.1176	3.3322	0.0137
524	2021	-1.08993	0.0985422	L	1	21.8668	0.283611	-0.054245	-0.187075	2.07944	37.5	0	45.1176	3.3673	0.0137
524	2022	-1.04591	0.0453324	L	1	21.8174	0.310567	-0.0740874	-0.322189	2.07944	37.5	0	45.1176	3.3673	0.0253
526	2011	0.762614	0.1	S	0	19.9901	0.205193	0.0285096	-0.545693	1.94591	42.86	0	18.1813	2.94444	0
526	2012	1.46922	0.1	K	0	19.9901	0.201354	0.0238262	2.70753	1.94591	42.86	0	28.5238	2.99573	0
526	2013	0.279367	0.1	K	0	19.9901	0.214055	-0.0298791	-0.545693	1.94591	42.86	0	28.5238	3.04452	0
528	2010	0.496473	0.0848546	C35	1	23.6462	0.544765	0.13314	0.509004	2.19722	33.33	0	38.6884	2.89037	0.0023
528	2011	0.475828	0.0862259	C35	1	23.8479	0.589365	0.0813822	0.163486	2.19722	33.33	0	34.9758	2.94444	0.002
528	2012	-0.0674499	0.1	C35	1	23.8405	0.586932	0.0234501	-0.293575	2.19722	33.33	0	34.9758	2.99573	0.002
528	2013	-0.0530626	0.0528028	C35	1	23.8225	0.577607	0.028574	-0.00356138	2.19722	33.33	0	34.9758	3.04452	0.0001
528	2014	-0.134032	0.076118	C35	1	23.7583	0.561288	0.0219216	-0.182069	2.19722	33.33	0	34.9758	3.09104	0.0183
528	2015	-0.283033	0.0567637	C35	1	23.738	0.563075	0.0111166	-0.35339	2.3979	36.36	0	34.9758	3.13549	0.0183
528	2016	-0.319933	0.09644	C35	1	23.7478	0.570183	0.0107491	0.0525225	2.3979	36.36	0	34.9758	3.17805	0.0184
528	2017	-0.382242	0.0821081	C35	1	23.7986	0.579048	0.0240818	0.607934	2.3979	36.36	0	34.9758	3.21888	0.0184
528	2018	-0.589354	0.0673419	C35	1	23.9895	0.614775	0.0497146	0.605513	2.3979	36.36	0	34.9758	3.2581	0.0166
528	2019	-0.657236	0.0616705	C35	1	24.1198	0.637307	0.0498418	0.0604074	2.3979	36.36	0	34.6652	3.29584	0.1053
528	2020	-0.729852	0.08068	C35	1	24.2499	0.649732	0.0581996	0.199468	2.3979	36.36	0	34.6652	3.3322	0.1053
528	2021	-0.838558	0.123425	C35	1	24.4229	0.600767	0.0366665	0.247719	2.3979	36.36	0	34.6812	3.3673	0.0846
528	2022	-0.826882	0.102389	C35	1	24.4671	0.593573	0.0209248	-0.0773845	2.3979	36.36	0	25.8723	3.3673	0.0612
529	2012	-1.46796	0.0833097	C13	1	20.9102	0.298454	0.0707129	0.13084	2.19722	33.33	0	51.1861	2.99573	0
529	2018	-1.27523	0.0885541	C13	1	21.4692	0.256164	0.0991074	0.0836388	2.07944	37.5	0	51.5031	3.2581	0
529	2019	-1.37172	0.0921198	C13	1	21.6662	0.301763	0.131912	0.20832	2.07944	37.5	0	51.5031	3.29584	0
529	2020	-1.45852	0.08136	C13	1	22.0399	0.452043	0.111496	0.124329	2.19722	33.33	0	51.5031	3.3322	0
529	2021	-1.46029	0.0536122	C13	1	22.2731	0.486451	0.0964023	0.0715952	2.07944	37.5	0	51.5031	3.3673	0
529	2022	-1.38594	0.043344	C13	1	22.4682	0.468019	0.222284	-0.0604247	1.94591	42.86	0	54.6065	3.3673	0
530	2010	0.351015	0.0848546	C34	1	21.7922	0.375602	0.0452503	0.0724151	2.19722	33.33	1	21.9578	2.89037	0.0354
530	2011	0.369459	0.0846993	C34	1	21.8396	0.395404	0.0442942	0.245884	2.19722	33.33	1	21.9578	2.94444	0.0354
530	2012	0.237555	0.100628	C34	1	21.8007	0.349769	0.0430803	-0.18316	2.19722	33.33	1	21.9578	2.99573	0.0354
530	2013	0.27978	0.0403829	C34	1	21.8109	0.322938	0.0606013	0.0090196	2.19722	33.33	0	21.9578	3.04452	0.0029
530	2014	0.258799	0.0519235	C34	1	21.8397	0.324261	0.0391522	-0.0716226	2.19722	33.33	0	21.9578	3.09104	0.004
530	2015	-0.191317	0.075899	C34	1	22.13	0.335244	0.0381361	0.127517	2.19722	33.33	0	21.339	3.13549	1.0243
530	2016	-0.207953	0.0920019	C34	1	22.3294	0.334328	0.0425268	0.106985	2.19722	33.33	0	19.9556	3.17805	0.982
530	2017	-0.318518	0.0819207	C34	1	22.4495	0.378105	0.043257	0.168708	2.19722	33.33	0	19.9556	3.21888	0.8118
530	2018	-0.349915	0.0454908	C34	0	22.4404	0.378905	0.0249412	-0.0546471	2.19722	33.33	0	19.9801	3.2581	0.6264
530	2019	-0.286226	0.0413311	C34	1	22.4326	0.374875	0.0153573	-0.068265	2.19722	33.33	0	20.2697	3.29584	0.4837
530	2020	-0.232218	0.0401467	C34	1	22.4605	0.392913	0.00727119	-0.0570916	2.19722	33.33	0	20.2697	3.3322	0.4611
530	2021	-0.291623	0.0680349	C34	1	22.47	0.468318	-0.0482697	0.209545	2.30259	40	0	20.2697	3.3673	0.4433
530	2022	-0.457696	0.0620182	C34	1	22.7517	0.597436	0.00491383	0.384776	2.19722	33.33	0	20.2697	3.3673	0.2642
531	2010	-1.61305	0.0848546	D	1	22.5704	0.618082	0.0840484	0.0434513	2.30259	33.33	0	33.5648	2.83321	0.0004
531	2011	-1.55984	0.0846993	D	1	22.5941	0.657995	0.056055	0.105995	2.3979	36.36	0	26.1158	2.89037	0.0003
531	2012	-0.984051	0.0978331	D	1	22.7897	0.6875	0.0843485	-0.0571921	2.3979	36.36	0	26.1158	2.94444	0.0003
531	2013	-1.06915	0.0673341	D	1	22.8501	0.67673	0.0877657	0.0434755	2.3979	36.36	0	26.1158	2.99573	0.0003
531	2014	-0.295763	0.1	D	1	22.7373	0.535875	0.135347	0.339516	2.3979	36.36	0	26.1158	3.04452	0.0003
531	2015	-0.0496198	0.0612418	D	1	22.8482	0.52846	0.093416	-0.493467	2.3979	36.36	0	26.1158	3.09104	0.0003
531	2016	-0.369873	0.0786397	D	1	22.941	0.533676	0.100677	0.183941	2.3979	36.36	0	26.1158	3.13549	0.0003
531	2017	-0.36785	0.0631114	D	1	22.9423	0.541766	0.0457616	0.125222	2.30259	40	0	26.1158	3.17805	0.0003
531	2018	-0.387652	0.1	D	1	23.0558	0.588476	0.0526658	0.0517799	2.3979	36.36	0	26.1158	3.21888	0
531	2019	-0.559793	0.1	D	1	23.1767	0.602805	0.0626385	0.0351565	2.30259	40	0	26.1158	3.2581	0
531	2020	-0.721367	0.0827866	D	1	23.3337	0.567491	0.091473	0.0722937	2.30259	40	0	26.1158	3.29584	0
531	2021	-0.368624	0.0209607	D	1	23.4948	0.634022	0.0230317	0.134662	2.30259	40	0	39.5888	3.3322	0
531	2022	-0.288722	0.034065	D	1	23.4307	0.630542	0.00740024	0.00101521	2.3979	36.36	0	39.5888	3.3673	0
532	2011	-1.59371	0.1	S	1	20.7404	0.18351	0.0491343	-0.163963	2.19722	33.33	0	10.5693	2.89037	0.0003
532	2012	-1.52159	0.0750382	S	1	20.6897	0.137633	0.0756244	-0.0513763	2.3979	36.36	0	13.348	2.94444	0.0003
532	2016	-1.11659	0.0847496	S	1	21.3944	0.582156	0.0519761	0.460573	2.3979	36.36	0	14.4887	3.13549	0
532	2017	-1.25175	0.0631114	S	1	21.572	0.628915	0.0598526	0.545473	2.3979	36.36	0	14.4887	3.17805	0
532	2018	-1.32311	0.0513837	S	1	21.6715	0.6367	0.0631374	0.107033	2.3979	36.36	0	14.4887	3.21888	0
532	2019	-1.31655	0.0413734	S	1	21.6513	0.599001	0.0722656	-0.184461	2.3979	36.36	0	14.4887	3.2581	0
532	2021	-1.53306	0.0634617	S	1	21.7487	0.514095	0.0968676	0.224886	2.3979	36.36	0	28.4525	3.3322	0
532	2022	-1.53536	0.08075	S	1	21.6197	0.437412	0.0922889	0.033889	2.3979	36.36	0	28.4525	3.3673	0
533	2012	-1.55802	0.0735222	C38	0	21.6058	0.546238	0.0520538	-0.0240119	2.3979	36.36	1	24.8467	2.94444	0.0049
533	2013	-1.69574	0.0812578	C38	0	22.0667	0.497427	0.0829744	0.170669	2.3979	36.36	1	24.9664	2.99573	0.0049
533	2014	-1.75739	0.100842	C38	0	22.0859	0.483665	0.0687079	0.686157	2.3979	36.36	1	24.9664	3.04452	0
533	2015	-1.75813	0.057063	C38	0	22.1501	0.49158	0.0645453	0.0600303	2.3979	36.36	1	24.9664	3.09104	0
533	2016	-1.70958	0.0419882	C38	0	21.9046	0.367516	0.0855691	0.0503843	2.3979	36.36	0	17.3708	3.13549	0
534	2012	-1.47541	0.0750382	K	0	21.814	0.613467	0.0861632	2.19559	2.19722	33.33	0	56.0871	2.94444	0.9474
534	2015	-1.53559	0.0842388	K	0	21.914	0.495967	0.0309638	-0.0661353	1.94591	42.86	0	52.3963	3.09104	0.1348
534	2016	-1.18732	0.1	K	0	21.5802	0.403374	0.046734	-0.545693	1.94591	42.86	1	52.3828	3.13549	0.1071
536	2010	-1.2594	0.1	C38	0	22.2739	0.327206	0.257666	2.70753	2.07944	57.14	0	71.4228	2.89037	0.0001
536	2011	-1.21341	0.1	C39	0	22.2389	0.269682	0.135545	-0.278284	2.19722	55.56	0	70.7738	2.94444	0.0001
536	2012	-1.59912	0.1	C39	0	22.4794	0.437781	0.0959174	-0.165013	2.19722	55.56	0	70.7738	2.99573	0.0001
536	2015	-1.56871	0.0284502	C39	0	22.9174	0.663016	0.0466871	-0.225788	2.19722	55.56	0	63.6329	3.13549	0.0006
536	2016	-1.44712	0.0830897	C39	0	23.6647	0.309024	0.0530649	-0.183595	2.19722	55.56	0	28.6774	3.17805	0.0003
536	2017	-1.17333	0.0742571	C39	0	23.7687	0.389247	0.0179962	0.102133	2.30259	57.14	0	26.3659	3.21888	0
536	2018	-0.693898	0.0683622	C39	0	23.6724	0.605061	-0.144186	-0.0759376	2.07944	57.14	0	26.3659	3.2581	0
536	2019	-0.742145	0.0300833	C39	0	23.4059	0.661928	-0.133394	-0.545693	2.30259	57.14	0	25.3666	3.29584	0
536	2021	-0.841594	0.0654536	C39	1	23.1655	0.533911	0.00332072	0.373703	2.30259	57.14	0	13.7333	3.3673	0
536	2022	-0.580686	0.036746	C39	1	22.949	0.561668	-0.104894	-0.220298	2.19722	33.33	0	13.7333	3.3673	0
537	2012	-1.78262	0.1	K	1	21.9123	0.538781	0.181832	0.198518	2.19722	33.33	0	20.0174	2.99573	0
537	2013	-1.79631	0.1	K	1	22.1467	0.5022	0.133963	-0.164602	2.19722	33.33	0	20.8247	3.04452	0.0011
537	2014	-1.7156	0.0816687	K	1	22.2949	0.480995	0.0920632	-0.137333	2.19722	33.33	0	20.8247	3.09104	0.0011
538	2010	-0.555344	0.0848546	C27	1	22.7558	0.421651	0.150336	0.404872	2.3979	36.36	0	41.5236	2.89037	0.004
538	2011	-0.191188	0.0730479	C27	1	22.9305	0.38892	0.165948	0.122762	2.3979	36.36	0	41.5236	2.94444	0.004
538	2012	-0.0788903	0.0869989	C27	1	23.0901	0.341024	0.18539	0.209904	2.3979	36.36	0	41.5236	2.99573	0.0044
538	2013	0.00572577	0.112536	C27	1	23.279	0.299057	0.230128	0.155476	2.3979	36.36	0	41.5236	3.04452	0.0044
538	2014	-0.0967068	0.0790203	C27	1	23.517	0.308801	0.200212	0.189669	2.3979	36.36	0	41.5236	3.09104	0.0044
538	2015	-0.197202	0.0676323	C27	1	23.6829	0.298748	0.181209	0.10225	2.30259	33.33	0	41.5236	3.13549	0.0009
538	2016	-0.254925	0.0563132	C27	1	23.9255	0.355604	0.158951	0.0806499	2.3979	36.36	0	41.5236	3.17805	0.0009
538	2017	-0.273835	0.119878	C27	1	24.0448	0.345081	0.141306	0.0849578	2.3979	36.36	0	41.5236	3.21888	0.0009
538	2018	-0.263933	0.0426849	C27	1	24.137	0.344171	0.137378	0.0984428	2.3979	36.36	0	41.5236	3.2581	0.0009
538	2019	-0.188735	0.069443	C27	1	24.6284	0.232755	0.116533	0.110695	2.30259	33.33	1	25.1416	3.29584	0.7104
538	2020	-0.263418	0.0848791	C27	1	24.7346	0.305607	0.125274	0.103763	2.30259	33.33	1	25.1416	3.3322	0.7104
538	2021	-0.301118	0.1322	C27	1	24.6801	0.265026	0.0599628	0.110899	2.19722	44.44	0	25.0375	3.3673	0.8901
538	2022	-0.312145	0.128693	C27	1	24.6996	0.277451	0.057457	0.00314659	2.3979	36.36	0	25.0227	3.3673	0.8583
539	2010	-0.862271	0.1	D	1	24.267	0.621799	0.0500707	0.0333061	2.70805	33.33	0	48.9891	2.89037	0.0004
539	2011	-0.950375	0.1	D	1	24.3991	0.664351	0.0275371	0.156455	2.70805	33.33	0	48.99	2.94444	0.0002
539	2012	-1.32181	0.0750382	D	1	24.9085	0.665573	0.102375	1.01703	2.70805	33.33	0	67.386	2.99573	0.0001
539	2013	-1.33537	0.1	D	1	24.9416	0.623187	0.111764	0.0454906	2.70805	33.33	0	67.386	3.04452	0.0001
539	2014	-1.35086	0.1	D	1	24.9586	0.597825	0.107725	-0.0578704	2.70805	33.33	0	67.3869	3.09104	0.0001
539	2015	-1.37574	0.0737182	D	1	24.9988	0.57978	0.104602	-0.114394	2.70805	37.5	0	67.3869	3.13549	0.0001
539	2016	-1.38904	0.0802696	D	1	24.9814	0.584921	0.0459281	-0.118283	2.70805	35.29	0	67.3869	3.17805	0.0001
539	2017	-1.409	0.0833918	D	1	24.986	0.581694	0.0399969	0.174712	2.70805	33.33	0	67.3869	3.21888	0.0001
539	2018	-1.39073	0.0197937	D	1	25.0182	0.57019	0.035967	0.0287017	2.70805	33.33	0	67.3869	3.2581	0.0001
539	2019	-1.41616	0.0573538	D	1	25.047	0.546989	0.0507461	0.0712056	2.70805	33.33	0	67.3869	3.29584	0.0001
539	2020	-1.47127	0.0840164	D	1	25.1773	0.584238	0.0573675	-0.0351187	2.70805	33.33	0	67.3869	3.3322	0.0001
539	2021	-1.5603	0.0341106	D	1	25.4618	0.713438	-0.0368056	0.559078	2.30259	40	0	67.3869	3.3673	0
539	2022	-1.58818	0.0583486	D	1	25.6023	0.781585	-0.0182703	0.192311	2.3979	36.36	0	67.3875	3.3673	0
541	2010	1.3533	0.1	C38	0	21.8638	0.101122	0.105247	0.145713	2.07944	37.5	1	13.4703	2.89037	0.1484
541	2011	1.44001	0.0905303	C38	0	21.8724	0.100524	0.110645	0.155854	2.19722	33.33	1	13.4703	2.94444	0.1484
541	2012	1.40991	0.0636131	C38	0	21.9611	0.130811	0.139638	-0.0261039	2.07944	37.5	0	13.4703	2.99573	0.1475
541	2013	1.08446	0.0679791	C38	0	21.9393	0.132906	0.0864602	0.147494	2.19722	33.33	0	13.4703	3.04452	0.045
541	2014	0.701726	0.0924191	C38	0	22.0415	0.171864	0.0870721	0.214495	2.19722	33.33	0	13.4703	3.09104	0.0457
541	2015	0.763081	0.0813361	C38	1	22.523	0.163774	0.00349962	-0.0625626	2.19722	33.33	0	13.4703	3.13549	0.9078
541	2016	0.779526	0.0590477	C38	1	22.5316	0.179453	0.204927	0.170266	2.19722	33.33	0	13.4703	3.17805	0.9056
541	2017	0.797133	0.0474028	C38	1	22.4595	0.15437	0.150098	0.12884	2.19722	33.33	0	13.4703	3.21888	0.9164
541	2018	1.04482	0.0449603	C38	1	22.4439	0.223124	0.0754537	0.000465157	2.19722	33.33	0	13.4703	3.2581	0.9302
541	2019	1.18083	0.0614666	C38	1	22.5438	0.205303	0.055153	-0.122142	2.19722	33.33	0	13.4703	3.29584	0.9423
541	2020	1.12761	0.0311881	C38	1	22.8656	0.259076	0.0493054	0.122046	2.19722	33.33	0	13.4703	3.3322	0.8962
541	2021	0.565325	0.0539724	C38	1	22.9953	0.35292	0.0324353	0.274446	2.19722	33.33	0	13.4703	3.3673	0.8962
541	2022	-0.630736	0.0546202	C38	1	23.4503	0.43741	0.0280341	0.835435	2.19722	33.33	0	13.8397	3.3673	0.9172
543	2012	-1.78557	0.0761646	D	1	23.5704	0.670248	0.0579502	0.484349	2.19722	33.33	0	54.5385	2.99573	0.0006
543	2013	-1.77156	0.1	D	1	23.8066	0.543037	0.141394	0.643932	2.19722	33.33	0	42.6904	3.04452	0
543	2017	-1.70881	0.1	D	1	24.0022	0.480776	0.0176716	0.14802	2.19722	33.33	0	42.6904	3.21888	0
543	2018	-1.74303	0.0864172	D	1	24.0871	0.501899	0.0410068	0.0990399	2.19722	33.33	0	42.8116	3.2581	0
543	2019	-1.67215	0.0695726	D	1	24.2167	0.4456	0.0576312	0.19944	2.19722	33.33	0	54.9309	3.29584	0
543	2021	-1.63185	0.0559478	D	1	24.4264	0.589031	-0.0577756	0.255508	2.19722	33.33	0	54.9309	3.3673	0
544	2012	1.16864	0.0811264	D	1	21.0811	0.456757	0.0625816	0.0693885	2.19722	33.33	1	32.4375	2.99573	0
544	2017	0.906381	0.0731052	D	1	22.6344	0.175362	0.0564542	0.0421941	1.94591	42.86	1	68.7253	3.21888	0
544	2018	0.629176	0.0548901	D	1	22.9301	0.330266	0.0699801	0.0519439	2.19722	44.44	1	68.7253	3.2581	0
544	2019	0.284911	0.0620422	D	1	23.1105	0.40869	0.0601128	0.693955	2.19722	44.44	1	68.7253	3.29584	0
544	2020	-0.0784854	0.0567017	D	1	23.5075	0.576077	0.0525731	0.235687	2.19722	44.44	1	68.7253	3.3322	0
544	2021	-0.524375	0.0409417	D	1	23.7812	0.660074	0.0533402	1.85638	2.07944	50	0	68.7253	3.3673	0
544	2022	-0.600251	0.0413951	D	1	24.0057	0.716453	0.0461252	0.0124225	2.19722	44.44	0	68.7253	3.3673	0
545	2013	-1.43317	0.0847421	C26	0	20.8832	0.357445	0.174541	2.70753	1.60944	40	0	46.1593	3.04452	0
546	2018	-1.67067	0.0834219	N	0	22.8533	0.493778	0.0899434	0.571742	1.94591	42.86	0	37.4603	3.2581	0.3507
546	2019	-1.63808	0.0435306	N	0	22.9371	0.464441	0.0951571	0.024728	1.79176	50	1	32.4508	3.29584	0.0295
546	2020	-1.66095	0.0407192	N	0	23.0062	0.460148	0.0748321	0.0612261	1.79176	50	1	32.4508	3.3322	0.0295
546	2021	-1.66086	0.0842351	N	0	23.1026	0.431598	0.011269	0.00779013	1.60944	57.14	1	29.702	3.3673	8.4992
546	2022	-1.56373	0.0676424	N	0	22.7878	0.283573	-0.0365227	-0.358025	1.79176	50	0	29.702	3.3673	8.6778
547	2010	-0.906914	0.07836	C39	0	21.3515	0.280524	0.0418031	0.164389	1.94591	42.86	0	19.9603	2.89037	0.0046
547	2011	-0.830147	0.0981178	C39	0	21.5027	0.244076	0.0731857	-0.0856631	1.94591	42.86	0	24.5371	2.94444	0.0052
547	2012	-0.815056	0.132775	C39	0	21.673	0.318555	0.0671799	0.036216	1.94591	42.86	0	22.1477	2.99573	0.0052
547	2013	-0.903261	0.0946361	C39	0	21.7661	0.373312	0.0685048	0.265828	1.94591	42.86	1	21.6392	3.04452	0.0051
547	2014	-1.30019	0.121724	C39	0	21.9711	0.300708	0.0877742	0.596533	1.94591	42.86	1	19.0453	3.09104	6.7521
547	2015	-1.40113	0.0874869	C39	1	22.638	0.189144	0.0488856	0.311624	2.19722	33.33	0	9.2719	3.13549	4.5811
547	2016	-1.4628	0.102649	C39	1	22.6614	0.223353	0.0484301	0.818877	2.19722	33.33	0	9.2719	3.17805	4.5811
547	2017	-1.50594	0.120587	C39	1	22.7543	0.255145	0.0499481	0.150743	2.19722	33.33	0	9.2719	3.21888	4.132
547	2018	-1.52714	0.0766313	C39	1	22.9563	0.22516	0.0669433	0.496127	2.19722	33.33	0	9.2719	3.2581	3.2885
547	2019	-1.55388	0.115102	C39	1	23.1084	0.24599	0.0791751	0.148888	2.19722	33.33	0	9.2719	3.29584	0.0925
547	2020	-1.59946	0.110725	C39	1	23.2438	0.248536	0.0829781	0.0982333	2.19722	33.33	0	9.4339	3.3322	0.0925
547	2021	-1.65628	0.164291	C39	1	23.3597	0.284414	0.0494651	-0.0658651	2.07944	37.5	0	9.4441	3.3673	0
547	2022	-1.67111	0.108679	C39	1	23.4081	0.30465	0.00082418	-0.165947	2.19722	33.33	0	12.1254	3.3673	0
548	2010	0.684096	0.1	G	1	21.5138	0.329299	0.0665211	0.504153	2.19722	33.33	0	30.312	2.89037	0.0061
548	2011	0.839392	0.1	G	1	21.4527	0.277067	0.0449081	-0.190458	2.19722	33.33	0	30.312	2.94444	0.0058
548	2012	0.875719	0.1	G	1	21.4933	0.292067	0.038322	-0.142323	2.19722	33.33	0	30.312	2.99573	0.0057
548	2013	0.860037	0.1	G	1	21.3871	0.228587	0.0242079	-0.0440308	2.07944	37.5	0	30.312	3.04452	0.0039
548	2014	0.911117	0.0890012	G	1	21.3872	0.219023	0.0213365	-0.0710855	2.07944	37.5	0	30.312	3.09104	0.0039
548	2015	1.06315	0.0681066	G	1	21.4452	0.273105	0.0109798	-0.110867	2.07944	37.5	0	30.312	3.13549	0.0039
548	2016	1.00618	0.1	G	1	21.5883	0.348942	0.0338891	0.156394	2.07944	37.5	0	30.312	3.17805	0.0039
548	2017	0.497498	0.1	G	1	21.4563	0.21483	0.0700221	2.70753	2.07944	37.5	0	30.312	3.21888	0.0039
548	2018	1.1069	0.0216132	G	1	21.4804	0.231998	0.0250751	-0.545693	1.94591	42.86	0	32.312	3.2581	0.0039
548	2019	1.20992	0.0746019	G	1	21.5467	0.265587	0.0299336	-0.0363836	2.19722	33.33	0	32.312	3.29584	0.0072
548	2020	0.77473	0.0287738	G	1	21.5403	0.20753	0.044701	0.515067	2.19722	33.33	0	32.312	3.3322	0.0072
548	2021	1.07578	0.0723454	G	1	21.7466	0.340219	0.034691	-0.0169135	2.19722	33.33	0	32.312	3.3673	0.0072
548	2022	1.01287	0.0789436	G	1	21.9331	0.445025	0.0200837	-0.0309539	2.19722	33.33	0	32.312	3.3673	0.0072
550	2010	1.45883	0.1	C36	1	23.1425	0.444496	0.198643	0.511319	2.19722	33.33	0	41.0299	2.89037	0.0007
550	2011	1.41311	0.1	C36	1	23.193	0.37164	0.169981	0.107123	2.19722	33.33	0	41.0299	2.94444	0.0002
550	2012	1.42073	0.1	C36	1	23.2967	0.375408	0.135623	0.00101439	2.19722	33.33	0	41.0299	2.99573	0.0002
550	2013	1.18143	0.1	C36	1	23.5256	0.443279	0.1169	0.195425	2.19722	33.33	0	41.0299	3.04452	0.0002
550	2014	1.05019	0.1	C36	1	23.6935	0.456394	0.121388	0.222482	2.19722	33.33	0	41.0299	3.09104	0.0002
550	2015	1.1024	0.1	C36	1	23.7702	0.430844	0.111588	-0.0395264	2.19722	33.33	0	41.0299	3.13549	0.0002
550	2016	1.1224	0.1	C36	1	23.9217	0.493372	0.0565013	0.0858637	2.19722	33.33	0	41.0299	3.17805	0.0002
550	2017	1.11357	0.0344061	C36	1	23.996	0.52348	0.0203697	0.176909	2.19722	33.33	0	41.0299	3.21888	0.0002
550	2018	1.1415	0.0296719	C36	1	23.8759	0.556152	-0.00498297	-0.0987824	2.30259	33.33	0	41.0299	3.2581	0.0001
550	2019	1.08723	0.025276	C36	1	23.9137	0.568016	-0.00354425	0.0327192	2.19722	33.33	0	41.0299	3.29584	0.0001
550	2020	1.20282	0.0665839	C36	1	24.0621	0.610204	0.00968265	0.13444	2.19722	33.33	0	41.0299	3.3322	0.0001
550	2021	1.29021	0.0496077	C36	1	23.9951	0.675427	0.00955979	0.064225	2.19722	33.33	0	41.0299	3.3673	0.0001
550	2022	1.28978	0.0197937	C36	1	24.0363	0.663589	0.027334	-0.145396	2.19722	33.33	0	41.0299	3.3673	0.0001
553	2010	1.1581	0.1	C26	1	21.4238	0.445368	0.036768	-0.0486718	2.30259	40	0	20.0173	2.89037	0.0088
553	2011	1.30263	0.1	C26	1	21.553	0.491651	0.0562756	0.210788	2.30259	40	0	20.0173	2.94444	0.0088
553	2012	1.40744	0.0761646	C26	1	21.601	0.474181	0.0878749	0.233589	1.94591	42.86	0	20.152	2.99573	0.0018
553	2013	1.48258	0.0679146	C26	1	21.7196	0.428993	0.195558	0.312697	2.07944	37.5	0	20.152	3.04452	0.0073
553	2014	1.59725	0.0963337	C26	1	21.7997	0.315886	0.246635	0.0171251	2.07944	37.5	0	20.152	3.09104	0.0073
553	2015	1.60064	0.1	C26	1	21.8143	0.295535	0.0687577	-0.306992	1.94591	42.86	0	20.152	3.13549	0.0046
553	2016	1.61766	0.0354996	C26	1	21.8168	0.328263	-0.0339902	-0.14526	1.94591	42.86	0	20.152	3.17805	0.0046
553	2017	-1.43875	0.1	C26	1	24.4024	0.525974	0.1349	2.70753	1.79176	33.33	0	74.0177	3.21888	0.0003
553	2018	-1.48105	0.1	C26	1	24.4801	0.479588	0.0919223	0.0753813	1.60944	40	0	74.0177	3.2581	0.0002
553	2019	-1.57526	0.0718009	C26	1	24.5363	0.506024	0.0480686	0.0760535	1.60944	40	0	74.0177	3.29584	0.0002
553	2020	-1.56657	0.1	C26	1	24.5692	0.54202	0.0526094	0.0319844	1.60944	40	0	72.8824	3.3322	0.0003
553	2021	-1.59719	0.0679088	C26	1	24.64	0.580473	0.0511813	0.0911861	1.60944	40	0	74.0177	3.3673	0.0003
553	2022	-1.62673	0.0332681	C26	1	24.7834	0.601165	0.0200087	0.204368	1.60944	40	0	74.0177	3.3673	0.0003
554	2010	1.15206	0.1	F	1	20.6713	0.0814459	0.0137118	0.0808574	2.07944	37.5	0	24.5719	2.89037	0.001
554	2011	1.23063	0.1	F	1	20.654	0.07637	0.0111794	0.239065	2.19722	33.33	0	24.5719	2.94444	0.001
554	2012	1.32374	0.1	F	1	20.7205	0.0993638	0.035104	-0.00832343	2.19722	33.33	0	24.5719	2.99573	0.001
554	2013	1.39579	0.1	F	1	20.843	0.190248	0.0231868	-0.00349007	2.19722	33.33	0	24.5719	3.04452	0.001
554	2014	1.31067	0.1	F	1	20.8137	0.160959	0.0135879	0.0227441	2.19722	33.33	0	24.5719	3.09104	0.001
554	2015	1.31012	0.1	F	1	20.784	0.139825	0.0121133	-0.248407	2.19722	33.33	0	24.5719	3.13549	0.001
554	2016	1.48326	0.0784905	F	1	20.8058	0.154088	0.0220125	-0.0587588	2.19722	33.33	0	24.5719	3.17805	0.001
554	2017	1.30374	0.070105	F	1	20.8767	0.209542	0.00600977	-0.0174855	2.19722	33.33	0	24.5719	3.21888	0.001
554	2018	1.35739	0.1	F	1	20.9613	0.287817	0.00498404	0.131882	2.19722	33.33	0	24.5719	3.2581	0.001
554	2019	1.32451	0.1	F	1	20.9997	0.310079	0.0170814	-0.0496934	2.07944	37.5	0	24.5719	3.29584	0.001
554	2020	1.36411	0.0494697	F	1	21.1194	0.382912	0.00929319	-0.171239	2.19722	33.33	1	24.5719	3.3322	0.001
554	2021	1.43831	0.0545171	F	1	21.1348	0.387348	0.016545	0.155013	2.07944	37.5	0	24.5719	3.3673	0
554	2022	1.38976	0.045379	F	1	21.3954	0.521244	0.0183632	0.0965847	2.07944	37.5	0	24.5719	3.3673	0
557	2016	-1.31711	0.0847496	G	1	22.3425	0.220359	0.00547964	-0.227825	2.19722	33.33	0	29.4725	3.13549	0
557	2018	-1.25956	0.041794	G	1	22.4765	0.146288	0.0325528	0.153564	2.07944	37.5	0	29.4725	3.21888	0
557	2019	-1.33126	0.0412564	G	1	22.3876	0.07637	0.0122927	0.0512121	2.19722	33.33	0	29.4725	3.2581	0
557	2020	-1.31896	0.0275042	G	1	22.423	0.07637	0.0371155	0.119943	2.19722	33.33	0	29.4725	3.29584	0
557	2021	-1.35225	0.0324846	G	1	22.476	0.07637	0.0460545	0.380383	2.19722	33.33	0	29.4725	3.3322	0
557	2022	-1.37241	0.0756507	G	1	22.5367	0.0862367	0.0445918	0.44376	2.3979	36.36	0	17.1886	3.3673	0
558	2012	-0.698343	0.0750382	K	0	22.4945	0.806471	0.0144477	0.183576	2.19722	33.33	0	50.0683	2.94444	0.0508
558	2014	-0.723121	0.0791755	K	0	22.2661	0.6261	0.0415897	0.774199	2.07944	37.5	0	47.6969	3.04452	0.0192
558	2015	-0.492725	0.0790592	K	0	21.7638	0.521308	-0.0846796	-0.31991	1.94591	42.86	0	47.6969	3.09104	0.0151
558	2016	-0.828802	0.0506588	K	0	21.6574	0.45875	0.0591632	0.503182	2.19722	33.33	0	47.6969	3.13549	1.8628
558	2021	-0.769328	0.0284641	K	1	21.3731	0.41726	-0.0285271	0.00479113	2.19722	33.33	0	29.9	3.3322	0.0015
558	2022	-0.566299	0.0789436	K	1	21.3293	0.41232	-0.0112217	-0.152624	2.19722	33.33	0	29.9	3.3673	0.0015
559	2010	-0.67109	0.116548	C36	0	22.8125	0.499961	0.0912064	0.403919	2.19722	33.33	0	51.5291	2.83321	0.2555
559	2011	-0.484463	0.103706	C36	0	22.8985	0.531791	0.0755871	0.0452416	2.19722	33.33	0	51.5291	2.89037	0.2555
559	2012	-0.428862	0.130336	C36	0	22.8708	0.535614	0.0696769	0.0203532	2.19722	33.33	0	51.5291	2.94444	0.2555
559	2013	-0.587824	0.0839838	C36	0	22.9998	0.605591	0.0932995	0.110596	2.19722	33.33	0	51.5291	2.99573	0.2556
559	2014	-0.535051	0.119956	C36	0	23.2001	0.633816	0.0983653	0.0611863	2.19722	33.33	0	51.5291	3.04452	0.2556
559	2015	-0.533796	0.0832611	C36	0	23.2685	0.640637	0.0864916	0.0419741	2.19722	33.33	0	51.5291	3.09104	0.2559
559	2016	-0.502958	0.083773	C36	0	23.1672	0.589862	0.0917564	0.0531554	2.19722	33.33	0	51.5291	3.13549	0.256
559	2017	-0.515529	0.102463	C36	0	23.1682	0.532298	0.0954471	0.0341578	2.07944	37.5	0	56.5019	3.17805	0.0005
559	2018	-0.464681	0.0256164	C36	0	23.2122	0.546613	0.074586	0.0186329	2.19722	33.33	0	56.5085	3.21888	0.0005
559	2019	-0.530791	0.0556949	C36	0	23.2105	0.54705	0.0537356	-0.0687349	2.19722	33.33	0	56.5085	3.2581	0.0005
559	2020	-0.330242	0.0417384	C36	0	23.4635	0.428987	0.0401198	0.0284067	2.19722	33.33	0	63.7571	3.29584	0.0005
559	2021	-0.513496	0.0487492	C36	0	23.5459	0.477766	0.0466143	0.31617	2.19722	33.33	0	63.97	3.3322	0.0049
559	2022	-0.614301	0.134063	C36	0	23.6776	0.535167	0.0463012	-0.0214479	2.19722	33.33	0	63.97	3.3673	0.0049
560	2010	-0.91656	0.1	F	0	21.9351	0.815963	0.0271853	0.108702	1.94591	42.86	0	31.1274	2.83321	0.0075
560	2011	-0.90177	0.0759141	F	0	22.1517	0.75425	0.0524007	0.13018	1.94591	42.86	0	25.4273	2.89037	0
560	2012	-0.977379	0.0781187	F	0	22.0974	0.716999	0.0755967	0.77936	1.79176	50	0	25.4273	2.94444	0
560	2013	-1.0635	0.0820649	F	0	22.295	0.745479	0.051331	-0.353085	1.94591	42.86	0	24.3996	2.99573	3.122
560	2014	-0.968068	0.143229	F	0	22.2235	0.716329	0.0485174	-0.0842717	1.94591	42.86	0	24.6275	3.04452	2.3383
560	2015	-0.977304	0.218266	F	0	22.531	0.382268	0.0125914	-0.183949	1.94591	42.86	1	19.337	3.09104	0.0037
560	2016	-1.40575	0.202068	F	0	22.6234	0.431852	0.0259001	0.431921	1.94591	42.86	1	19.337	3.13549	0.0055
560	2017	-1.40036	0.0788767	F	0	23.5642	0.530688	0.0137861	-0.312045	1.94591	42.86	1	13.922	3.17805	6.1563
560	2018	-1.61002	0.0272121	K	0	23.6339	0.483221	0.0656798	2.70753	1.94591	42.86	1	17.4498	3.21888	5.5226
560	2019	-1.63747	0.100366	K	0	23.6933	0.469037	0.0733592	0.0485702	1.94591	42.86	1	17.4498	3.2581	5.5226
560	2020	-1.64598	0.0804984	K	0	23.7252	0.484001	0.0334971	-0.145968	2.19722	33.33	1	17.4497	3.29584	5.5245
560	2021	-1.7874	0.20911	K	0	24.2187	0.675067	0.0265652	0.249394	2.19722	33.33	1	17.4497	3.3322	5.9722
560	2022	-1.79677	0.154843	K	0	24.2088	0.681465	0.0122925	-0.0241968	2.19722	33.33	1	17.4497	3.3673	5.9726
561	2010	0.949102	0.0910894	C39	1	20.9723	0.38777	0.149216	2.70753	2.19722	33.33	0	42.3073	2.83321	0
561	2011	0.977721	0.0888539	C39	1	21.0808	0.37062	0.102453	0.140742	2.19722	33.33	0	42.3073	2.89037	0.0101
561	2012	0.937218	0.232409	C39	1	21.2077	0.428241	0.0254883	-0.0429046	2.07944	37.5	0	42.3073	2.94444	0.0049
561	2013	0.89468	0.0873704	C39	1	21.234	0.405321	0.0229237	-0.125599	2.19722	33.33	0	42.3073	2.99573	0.0049
561	2014	0.979461	0.0736404	C39	1	21.3682	0.45517	0.0321617	0.170112	2.19722	33.33	0	42.3073	3.04452	0.0038
561	2015	1.07873	0.0464374	C39	1	21.5415	0.503268	0.0497707	0.163124	2.19722	33.33	0	42.3073	3.09104	0.0038
561	2016	1.03588	0.161493	C39	1	21.5598	0.457936	0.0481341	0.0390245	2.19722	33.33	0	42.3073	3.13549	0.0038
561	2017	1.03948	0.0427102	C39	1	21.7443	0.495297	0.0376361	0.0872267	2.07944	37.5	0	41.733	3.17805	0.1008
561	2018	1.08497	0.0696196	C39	1	21.7909	0.483476	0.0359304	0.00580133	2.19722	33.33	0	41.6829	3.21888	0.1021
561	2019	0.97855	0.025276	C39	1	21.8951	0.496983	0.0302703	0.09888	2.19722	33.33	0	41.6883	3.2581	0.1021
561	2020	0.999035	0.0581501	C39	1	21.9965	0.522123	0.0316252	0.0316399	2.19722	33.33	0	41.6883	3.29584	0.1015
561	2021	0.982516	0.0553131	C39	1	22.0814	0.527199	0.0318707	0.0829481	2.19722	33.33	0	40.6377	3.3322	0.0894
561	2022	0.860357	0.0399143	C39	1	22.1841	0.550854	0.0252868	0.0649675	2.19722	33.33	0	34.0869	3.3673	0.0828
564	2010	0.148624	0.1	F	0	21.7454	0.710941	0.0421548	0.899732	1.94591	42.86	0	28.1849	2.83321	0.0005
564	2011	0.173991	0.1	F	0	22.0155	0.766654	0.0441045	0.216189	1.94591	42.86	0	28.1849	2.89037	0.0005
564	2012	0.219473	0.1	F	0	22.4789	0.67882	0.0395882	0.180942	1.94591	42.86	0	39.2912	2.94444	0.0003
564	2013	-0.0569293	0.0902827	F	0	22.6268	0.746669	0.0388056	0.158666	1.94591	42.86	0	34.6843	2.99573	0.0003
564	2014	-0.282306	0.0715946	F	0	22.7336	0.765431	0.0355047	0.0275737	1.94591	42.86	0	39.2912	3.04452	0.0003
564	2015	-0.477226	0.177301	F	0	22.9362	0.74073	-0.00617267	1.58506	1.94591	42.86	0	39.7135	3.09104	0
564	2016	-0.960816	0.134736	F	0	24.5816	0.361606	0.0395779	0.2893	1.94591	42.86	0	15.3142	3.13549	0
564	2017	-1.2654	0.0579023	F	0	24.7453	0.43963	0.049763	1.07334	1.94591	42.86	1	15.3142	3.17805	0
564	2020	-1.18286	0.0450218	F	0	24.5728	0.449683	-0.0802048	-0.545693	1.94591	42.86	0	15.3803	3.29584	0
565	2010	0.668	0.1	C26	1	21.0758	0.532023	0.0347635	0.11344	2.19722	33.33	1	40.5269	2.83321	0
565	2011	0.8541	0.1	C26	1	20.7117	0.563589	-0.144186	0.148503	2.19722	33.33	1	40.5269	2.89037	0
565	2012	1.31572	0.1	C26	1	20.7713	0.446647	0.0793395	0.0401224	2.19722	33.33	1	40.5384	2.94444	0
565	2013	1.3176	0.1	C26	1	20.6923	0.383621	0.0552895	0.056138	2.19722	33.33	1	40.5384	2.99573	0
565	2014	1.29879	0.0963337	C26	1	20.6754	0.331116	0.0650568	0.0040828	2.19722	33.33	1	40.5384	3.04452	0
565	2015	1.3057	0.0737182	C26	1	20.7823	0.26697	0.153669	0.172779	2.07944	37.5	0	40.5471	3.09104	0
565	2016	0.654239	0.0802696	C26	1	21.0104	0.262776	0.202366	2.63591	2.19722	33.33	0	40.5471	3.13549	0
565	2017	0.544867	0.0833918	C26	1	21.175	0.334427	0.0725683	0.530993	2.19722	33.33	0	40.5471	3.17805	0
565	2018	0.944064	0.0878215	C26	1	21.1077	0.265447	0.0410838	-0.545693	2.19722	33.33	0	40.5471	3.21888	0
565	2019	1.13988	0.0720872	C26	1	21.1543	0.263261	0.0539139	-0.250631	2.19722	33.33	0	40.5471	3.2581	0
565	2020	0.859741	0.0367279	C26	1	21.1861	0.247254	0.0424591	-0.0848688	2.19722	33.33	0	40.5471	3.29584	0
565	2021	0.763326	0.0347971	C26	1	21.1976	0.213528	0.0462727	0.130357	2.07944	37.5	0	40.5471	3.3322	0
565	2022	0.778514	0.0687751	C26	1	21.1996	0.193172	0.0326439	-0.0418347	2.19722	33.33	0	40.5471	3.3673	0
566	2010	-0.997692	0.1	C27	0	20.7986	0.543872	0.0685636	0.185583	2.19722	33.33	0	19.662	2.83321	1.1344
566	2011	-0.840666	0.0759141	C27	0	21.4262	0.340401	0.0939689	0.177201	2.19722	33.33	0	21.6751	2.89037	0.6357
566	2012	-1.18468	0.1	C27	0	21.739	0.460584	0.0428485	0.315912	2.19722	33.33	0	21.6751	2.94444	0.2176
566	2013	-0.831064	0.0992734	C27	0	21.968	0.542144	0.0579365	0.0722148	2.19722	33.33	0	21.6751	2.99573	0.1875
566	2014	-1.28776	0.0687854	C27	0	22.0244	0.529454	0.0786702	0.318839	2.19722	33.33	0	22.4786	3.04452	0.1862
566	2015	-1.34581	0.0842388	C27	0	22.3089	0.480438	0.0763885	0.223796	2.19722	33.33	0	29.6076	3.09104	0.1691
566	2016	-1.32869	0.1	C27	0	22.9858	0.413974	0.0398259	-0.082046	2.19722	33.33	0	34.084	3.13549	0.1344
566	2017	-1.1119	0.108622	C27	0	23.0791	0.518631	0.0242356	0.20913	2.19722	33.33	0	27.8714	3.17805	0.1344
566	2018	-1.24534	0.0932086	C27	0	23.0589	0.533162	0.0329437	0.35475	2.19722	33.33	0	24.9896	3.21888	0.1344
566	2019	-1.30851	0.0877353	C27	0	23.1007	0.57032	0.00871225	-0.0107133	2.19722	33.33	0	16.9056	3.2581	0.1344
566	2020	-1.01344	0.0403155	C27	1	23.0534	0.613627	-0.0520855	-0.100183	2.07944	37.5	0	22.2301	3.29584	0.0867
566	2021	-1.09829	0.0703589	C27	1	22.847	0.714827	-0.144186	-0.0641959	2.19722	33.33	0	22.8918	3.3322	0.0282
566	2022	-1.27775	0.0579432	C27	1	22.7201	0.682683	0.0137787	-0.135989	2.19722	33.33	0	22.8918	3.3673	0.0328
568	2010	0.147189	0.1	C15	1	22.806	0.306981	0.261717	0.228914	2.3979	45.45	0	21.5171	2.83321	0.0013
568	2011	-0.118672	0.0806676	C15	1	23.2472	0.420958	0.261717	0.569188	2.3979	45.45	0	21.5171	2.89037	0.0013
568	2012	0.120833	0.0690928	C15	1	23.4688	0.372576	0.261717	0.3712	2.3979	36.36	0	21.4551	2.94444	0.0959
568	2013	0.0725286	0.0723291	C15	1	23.3432	0.225484	0.261717	-0.0973689	2.3979	36.36	0	21.3942	2.99573	0.1871
568	2014	0.113548	0.0936492	C15	1	23.3013	0.256437	0.083744	-0.486782	2.30259	40	0	25.7211	3.04452	0.1642
568	2015	0.0644048	0.0365021	C15	1	23.3021	0.213882	0.144864	0.28892	2.30259	40	0	26.6098	3.09104	0.0457
568	2016	0.152914	0.0941489	C15	1	23.3388	0.186441	0.184027	0.20345	2.3979	36.36	0	28.1137	3.13549	0.0457
568	2017	0.133365	0.0572172	C15	1	23.7067	0.224905	0.199033	0.251791	2.3979	36.36	0	26.0173	3.17805	0.0437
568	2018	0.119065	0.0413775	C15	1	23.8414	0.242457	0.209799	0.255953	2.3979	36.36	0	26.0173	3.21888	0.0437
568	2019	0.00630134	0.0661594	C15	1	24.0878	0.323833	0.228966	0.211518	2.3979	36.36	0	26.0173	3.2581	0.0406
568	2020	-0.528585	0.0465028	C15	1	24.2789	0.337835	0.244226	0.0528497	2.3979	36.36	0	26.0173	3.29584	0.0406
568	2021	-0.511247	0.0616379	C15	1	24.4894	0.348852	0.261717	0.239563	2.3979	36.36	0	26.0173	3.3322	0.0399
568	2022	0.0219585	0.0382271	C15	1	24.6626	0.331936	0.261717	0.217094	2.3979	36.36	0	25.891	3.3673	0.0688
570	2011	1.52606	0.1	C34	1	21.7776	0.388028	0.0147572	0.102432	2.19722	33.33	0	30.0152	2.89037	0
570	2012	1.54309	0.1	C34	1	21.86	0.402746	0.0184996	-0.0579977	2.19722	33.33	0	30.0152	2.94444	0
570	2013	1.54475	0.0831724	C34	1	21.8359	0.399787	0.0281181	-0.00945447	2.19722	33.33	0	30.0152	2.99573	0
570	2014	1.37166	0.1	C34	1	21.876	0.38324	0.0239404	-0.149543	2.19722	33.33	0	30.0152	3.04452	0
570	2015	1.38403	0.1	C34	1	21.8965	0.374924	0.0229545	0.0120522	2.19722	33.33	0	30.4334	3.09104	0
570	2016	1.3739	0.1	C34	1	22.0383	0.371122	0.0182186	-0.0939641	2.19722	33.33	0	30.4334	3.13549	0
570	2017	1.1459	0.0847022	C34	1	22.0388	0.391518	0.0124634	0.0639668	2.19722	33.33	0	30.4334	3.17805	0
570	2018	1.15071	0.1	C34	1	21.9891	0.417794	0.0206887	-0.119303	2.19722	33.33	0	30.4334	3.21888	0
570	2019	1.13709	0.0450891	C34	1	21.9728	0.389327	0.00632924	-0.0436839	2.07944	37.5	0	30.4334	3.2581	0
570	2020	0.934444	0.0408201	C34	1	22.0977	0.419966	0.0188527	0.122515	2.19722	33.33	0	30.4334	3.29584	0
570	2021	0.913455	0.0431291	C34	1	22.3044	0.362813	0.0264382	0.0679156	2.19722	33.33	0	32.261	3.3322	0
570	2022	0.826029	0.0702667	C34	1	22.3756	0.356784	0.011929	-0.110253	2.19722	33.33	0	32.261	3.3673	0
571	2012	-1.57437	0.1	B	0	21.7605	0.218432	0.0778639	-0.0260952	2.19722	33.33	1	12.1568	2.94444	0.0831
571	2013	-1.60054	0.0774765	B	0	21.9275	0.305101	0.0710708	-0.0252954	2.19722	33.33	0	12.1568	2.99573	0.1154
571	2014	-1.64126	0.0547481	B	0	22.2198	0.354891	0.03346	-0.0758732	1.94591	42.86	0	10.992	3.04452	1.3159
571	2015	-1.66132	0.0403948	B	0	22.3093	0.410649	0.0180065	-0.0367474	1.94591	42.86	0	10.992	3.09104	1.399
572	2012	-1.68144	0.1	C36	0	23.2641	0.300822	0.029859	-0.24549	2.07944	37.5	0	28.7966	2.94444	0
572	2013	-1.70487	0.1	C36	0	23.3496	0.316922	0.0478096	0.209652	2.07944	37.5	1	28.7966	2.99573	0
572	2014	-1.7487	0.0924191	C36	0	23.5026	0.39661	0.0241781	0.20681	2.07944	37.5	1	28.7966	3.04452	0
572	2015	-1.76872	0.0894379	C36	0	23.5796	0.44184	0.0079841	-0.0138459	2.07944	37.5	1	28.7966	3.09104	0.0036
572	2016	-1.77026	0.0684699	C36	0	23.6246	0.470243	0.00211651	0.14031	2.19722	33.33	1	28.7966	3.13549	0.0003
572	2018	-1.63829	0.0465012	C36	0	23.162	0.495849	-0.144186	-0.478772	2.19722	33.33	1	28.7966	3.21888	0
572	2021	-1.32417	0.0837398	C36	0	22.8283	0.445324	0.0158931	0.28178	2.19722	33.33	0	28.7966	3.3322	0
572	2022	-1.12017	0.0576174	C36	0	22.5636	0.527607	-0.144186	0.348673	2.19722	33.33	0	28.7966	3.3673	0
573	2011	-1.13664	0.1	K	0	21.644	0.410128	0.0462036	0.56555	1.60944	40	0	16.5163	2.89037	0.0082
573	2012	-1.09384	0.0761646	K	0	21.6789	0.423265	0.0517111	-0.0364635	1.60944	40	0	16.5163	2.94444	0.0082
573	2013	-1.0709	0.0753264	K	0	21.7967	0.450208	0.0659515	0.287585	1.60944	40	0	16.5163	2.99573	0.0082
573	2014	-1.36112	0.1	K	0	21.9239	0.513962	0.0215535	-0.152368	1.60944	40	0	16.5163	3.04452	0.0079
573	2015	-1.2321	0.0567637	K	0	21.8823	0.52116	-0.0177489	-0.545693	1.60944	40	0	16.5163	3.09104	0.032
573	2016	-1.38044	0.0741896	K	0	21.7387	0.377309	0.0813661	2.6352	1.60944	40	0	16.5163	3.13549	0.032
576	2013	0.124561	0.0528028	C22	0	21.1131	0.310645	0.0392034	-0.0382238	1.94591	42.86	0	41.548	2.99573	0.0096
576	2014	-0.254827	0.0850614	C22	0	21.0991	0.294006	0.0114282	0.0553924	1.94591	42.86	0	41.548	3.04452	0.0049
576	2015	-0.0550837	0.0838677	C22	0	21.3952	0.384404	0.154585	-0.163752	1.94591	42.86	0	41.548	3.09104	1.9129
576	2016	-0.122524	0.0830897	C22	0	21.1785	0.170435	0.0961327	0.188519	1.94591	42.86	0	41.548	3.13549	1.9129
576	2017	-0.226251	0.1	C22	0	20.9136	0.15271	-0.144186	0.003734	1.94591	42.86	0	41.548	3.17805	1.4388
576	2018	0.296025	0.0736352	C22	0	21.2334	0.311863	0.0794291	-0.138489	1.94591	42.86	0	41.548	3.21888	0.0049
576	2019	-0.186149	0.0839026	C22	0	21.1843	0.277351	0.0818384	0.20862	1.94591	42.86	0	41.548	3.2581	2.2936
576	2020	-0.506209	0.0581501	C35	0	21.3876	0.106346	0.261717	0.0409038	1.79176	50	0	41.548	3.29584	2.2887
576	2021	-0.645276	0.063222	C35	0	21.3409	0.120657	0.0244874	0.0482595	1.94591	42.86	0	41.548	3.3322	2.5103
576	2022	-1.09696	0.0545943	C35	0	21.4197	0.108491	0.0677207	-0.174647	1.94591	42.86	0	41.7738	3.3673	2.4965
582	2010	1.24215	0.1	G	1	20.5212	0.589494	0.0796676	0.875395	2.07944	37.5	0	40.7852	2.77259	0.0121
582	2011	0.814431	0.1	G	1	20.6571	0.599658	0.0771072	1.51714	2.19722	33.33	0	40.7852	2.83321	0.0121
582	2012	0.517831	0.1	G	1	21.1266	0.721864	0.0596396	1.05618	2.07944	37.5	0	40.7852	2.89037	0.0121
582	2013	-1.16676	0.0717418	G	1	22.8713	0.549908	0.177851	0.775359	2.07944	37.5	0	62.0113	2.94444	0.0021
582	2014	-1.32758	0.0608442	G	1	22.8746	0.585073	0.106563	0.138702	2.19722	33.33	0	62.0113	2.99573	0.0004
582	2015	-1.35451	0.0464374	G	1	23.2374	0.437003	0.0693601	-0.279159	2.19722	33.33	0	54.0883	3.04452	0.0003
582	2016	-1.39477	0.1	G	1	23.23	0.397495	0.0594332	-0.0197034	2.19722	33.33	0	54.0883	3.09104	0.0003
582	2017	-1.45213	0.1	G	1	23.2758	0.385631	0.0690065	0.093614	2.19722	33.33	0	54.0883	3.13549	0.0003
582	2018	-1.47024	0.0823616	G	1	23.5633	0.389903	0.0740992	0.285748	2.19722	33.33	0	47.4201	3.17805	0.0002
582	2019	-1.50295	0.0788647	G	1	23.6219	0.409545	0.0818247	0.138143	2.19722	33.33	0	47.4201	3.21888	0.0306
582	2020	-1.48808	0.0525877	G	1	23.6894	0.380234	0.0848601	0.118987	2.19722	33.33	0	63.0648	3.2581	0.0348
582	2021	-1.52968	0.0674073	G	1	24.0148	0.508957	0.0692749	0.0999066	2.19722	33.33	0	63.1105	3.29584	0.02
582	2022	-1.63033	0.0319831	G	1	24.1065	0.48995	0.0593143	0.0813009	2.19722	33.33	0	63.2918	3.3322	0.0193
584	2011	-1.4027	0.1	C28	0	22.0295	0.494543	0.00307081	-0.174005	2.19722	33.33	0	32.7585	2.83321	0.0028
584	2012	-1.50853	0.1	C28	0	22.0378	0.507186	0.011865	0.34724	2.19722	33.33	0	32.7585	2.89037	0.0028
584	2013	-1.52101	0.1	C28	0	22.0013	0.373958	0.14812	0.780371	2.19722	33.33	0	32.7585	2.94444	0.0028
584	2014	-1.54705	0.1	C28	0	21.9734	0.402859	0.0697853	-0.271895	2.19722	33.33	0	32.7585	2.99573	0.0028
584	2015	-1.54159	0.1	C28	0	21.8066	0.296732	0.00831938	-0.466098	2.19722	33.33	0	33.0846	3.04452	0.0188
584	2016	-1.43557	0.10979	C28	0	21.5311	0.299071	-0.144186	-0.317156	2.07944	37.5	0	33.1157	3.09104	0.0188
584	2018	-1.49687	0.195055	C28	0	22.2262	0.599849	0.0548375	0.515992	2.19722	33.33	0	18.6	3.17805	2.828
584	2019	-1.582	0.232409	C35	0	22.2349	0.588483	0.021552	-0.27109	2.07944	37.5	0	18.6	3.21888	2.828
584	2020	-1.57122	0.232409	C35	0	22.336	0.491373	0.0167831	-0.0684208	2.19722	33.33	1	14.9918	3.2581	2.2794
584	2021	-1.56109	0.159871	C35	0	22.293	0.592261	-0.117063	0.0646428	2.19722	33.33	0	14.9918	3.29584	0
584	2022	-1.58969	0.110888	C35	0	22.2542	0.758702	-0.144186	0.0580049	2.19722	33.33	0	14.9918	3.3322	0.0004
586	2012	-1.35344	0.0620371	C39	0	20.058	0.582026	0.034319	-0.0872671	1.60944	40	1	20.6782	2.89037	0
586	2013	-1.3951	0.0528028	C39	0	20.0088	0.536989	0.0417526	-0.0599995	1.60944	40	1	20.6782	2.94444	0
586	2014	-1.39406	0.0890012	C39	0	20.1026	0.56173	0.023703	0.151457	1.60944	40	1	20.6782	2.99573	0
586	2015	-1.43521	0.0555232	C39	0	20.0892	0.517645	0.020215	-0.0840926	1.60944	40	1	20.6782	3.04452	0
586	2016	-1.40061	0.0817132	C39	0	20.1282	0.527149	0.0121176	0.046038	1.60944	40	0	20.6782	3.09104	0
586	2017	-1.37152	0.0588386	C39	0	20.1447	0.531551	0.00910696	-0.142082	1.60944	40	0	20.6782	3.13549	0
586	2018	-1.46757	0.029857	C39	0	20.2114	0.564357	0.0035076	0.0931846	1.60944	40	1	20.6782	3.17805	0
586	2019	-1.50487	0.0593781	C39	0	20.2536	0.570667	0.0170211	0.017723	1.60944	40	1	20.6782	3.21888	0
586	2020	-1.30125	0.0310875	C39	0	20.0116	0.443661	0.0579417	0.11706	1.60944	40	1	20.6782	3.2581	0
586	2021	-1.33656	0.082402	C39	0	20.0601	0.415471	0.0697971	-0.0731099	1.60944	40	0	20.6782	3.29584	0
586	2022	-1.38055	0.0366147	C39	0	20.1403	0.426107	0.04933	-0.00740695	1.60944	40	0	20.6782	3.3322	0
589	2011	1.35292	0.1	C29	1	22.6781	0.695743	0.0526935	0.210298	2.30259	40	0	33.8399	2.77259	0.0156
589	2012	1.40238	0.0761646	C29	1	22.6306	0.66665	0.0588419	-0.124681	2.30259	40	0	33.8399	2.83321	0.0156
589	2013	1.55917	0.0774765	C29	1	22.7477	0.685134	0.0640463	-0.0180294	2.30259	40	0	33.8399	2.89037	0.0156
589	2014	1.4661	0.1	C29	1	22.9985	0.612106	0.0412837	-0.141129	2.30259	40	0	25.2036	2.94444	0.0098
589	2015	1.48126	0.0797607	C29	1	23.137	0.688149	-0.0168018	-0.14919	2.30259	40	0	25.3326	2.99573	0.0098
589	2016	1.43983	0.0784905	C29	1	23.0678	0.656792	0.0123	0.18038	2.30259	40	0	25.3326	3.04452	0.0098
589	2017	1.3539	0.0754468	C29	1	22.997	0.656262	-0.00933832	0.245614	2.30259	40	0	25.3326	3.09104	0.0098
589	2018	1.41865	0.0197937	C29	1	23.0729	0.674158	0.0218918	-0.0192948	2.30259	40	0	25.3326	3.13549	0.0098
589	2019	1.58272	0.0280053	C29	1	23.0766	0.646081	0.0242082	-0.0537684	2.07944	50	0	25.3326	3.17805	0.0036
589	2020	1.48499	0.0468549	C29	1	23.167	0.576066	0.13061	0.0542541	2.19722	44.44	0	24.6298	3.21888	0.2558
589	2021	1.23686	0.0620649	C29	1	23.2786	0.538593	0.0346724	0.077922	2.30259	40	0	27.7619	3.2581	0.2133
589	2022	1.27215	0.0318702	C29	1	23.4808	0.588761	0.0270664	0.149958	2.07944	37.5	0	27.7637	3.29584	0.2071
590	2010	-0.634842	0.1	C27	1	20.1589	0.50964	0.118584	0.136944	1.94591	42.86	0	18.0095	2.70805	0
590	2011	-0.643258	0.1	C27	1	20.2165	0.4003	0.159003	0.102314	1.94591	42.86	0	18.0151	2.77259	0
590	2012	-0.605149	0.1	C27	1	20.3723	0.320214	0.261717	0.0579663	1.94591	42.86	0	18.0151	2.83321	0
590	2013	-0.621139	0.1	C27	1	20.1301	0.512252	-0.144186	-0.29558	1.94591	42.86	0	18.3864	2.89037	0
590	2014	-1.23731	0.1	C27	1	20.1902	0.686265	-0.144186	-0.206557	1.94591	42.86	0	18.61	2.94444	0
590	2016	-1.46401	0.0587601	C27	1	20.2623	0.581474	0.110849	0.0769917	1.94591	42.86	0	18.6099	3.04452	0
590	2017	-1.36136	0.0602707	C27	1	20.5883	0.332371	0.0243723	0.0823183	1.94591	42.86	0	28.9951	3.09104	0
590	2018	-1.29307	0.0642073	C27	1	20.5207	0.290081	-0.0456635	-0.459127	1.94591	42.86	0	29.4118	3.13549	0
590	2019	-1.33865	0.0585045	C27	1	20.5569	0.265232	0.0585784	0.695456	1.94591	42.86	0	29.4118	3.17805	0
590	2020	-1.35913	0.0366642	C27	0	20.6092	0.277164	0.0238556	-0.126794	1.94591	42.86	0	29.4118	3.21888	0
590	2021	-1.37792	0.0262519	C27	1	20.6906	0.294996	0.0382329	0.0933676	1.94591	42.86	0	29.4118	3.2581	0
590	2022	-1.33787	0.0197937	C27	1	20.8775	0.397907	0.0171201	0.165418	1.94591	42.86	0	29.4118	3.29584	0
591	2010	-0.963534	0.095802	C27	1	21.5541	0.768555	0.0185052	0.134705	2.70805	33.33	0	49.8407	2.70805	0
591	2011	-1.00648	0.0818332	F	1	21.7157	0.809792	0.0208924	0.101039	2.70805	33.33	0	49.8407	2.77259	0.0007
591	2012	-0.631066	0.1	F	1	21.7964	0.817919	0.0307107	-0.0155185	2.70805	33.33	0	49.8407	2.83321	0
591	2013	-0.763129	0.0479811	F	1	21.8774	0.823249	0.0321965	-0.0154996	2.70805	33.33	0	49.8407	2.89037	0
591	2014	-0.673677	0.0960854	F	1	21.9245	0.856287	0.0271982	0.0244795	2.63906	33.33	0	25.3206	2.94444	0
591	2018	-1.65462	0.0709987	D	1	24.2561	0.623772	0.0508065	-0.0322378	2.19722	33.33	0	31.2655	3.13549	0.0016
591	2019	-1.67243	0.0809713	D	1	24.3463	0.640408	0.053259	-0.00513974	2.19722	33.33	0	31.2655	3.17805	0.0016
591	2022	-1.6204	0.0940372	D	1	24.5627	0.530365	0.0578198	0.316517	2.07944	37.5	0	31.2893	3.29584	0.0012
593	2012	-1.53072	0.0874485	F	0	20.257	0.464663	0.0497559	-0.191078	2.19722	33.33	0	23.1386	2.83321	0.0082
593	2013	-1.46115	0.0855425	F	0	20.6245	0.263404	0.0812858	0.0211835	2.19722	33.33	0	23.1386	2.89037	0.0062
593	2014	-1.43765	0.105054	F	0	20.4602	0.13501	0.0293827	-0.0371288	2.19722	33.33	0	38.6799	2.94444	0.0049
593	2015	-1.38106	0.085145	F	0	20.4878	0.177676	0.0274256	-0.0485917	2.19722	33.33	0	39.078	2.99573	0.0049
593	2016	-1.3381	0.0810511	F	0	21.1812	0.300704	-0.0422838	0.123723	2.07944	37.5	0	40.9405	3.04452	0.0038
593	2017	-1.25516	0.0696708	D	0	21.2689	0.357766	0.0338609	0.0255268	1.94591	42.86	0	40.9405	3.09104	0
593	2018	-1.23587	0.0730153	D	0	21.214	0.432778	-0.0857392	0.299379	2.19722	33.33	0	29.6351	3.13549	0
593	2020	-1.34857	0.0755582	D	0	21.4661	0.500502	0.0532101	0.228793	2.30259	40	0	32	3.21888	0
593	2021	-1.37945	0.0397025	D	0	21.4943	0.489825	0.0571943	0.181949	2.07944	37.5	0	32	3.2581	0.01
593	2022	-1.35542	0.0439729	D	0	21.5044	0.470794	0.0458503	-0.025485	2.19722	33.33	0	32	3.29584	0.01
595	2010	1.71417	0.0864309	C34	1	20.4252	0.722021	-0.144186	0.55977	2.19722	33.33	0	37.7797	2.70805	0.0136
595	2013	1.69244	0.0745998	C34	0	20.7774	0.738589	-0.0949917	-0.130604	2.3979	36.36	0	29.9703	2.89037	0.0091
595	2014	1.02397	0.125648	C34	0	20.7683	0.720412	0.0617783	0.369751	2.3979	36.36	0	29.9703	2.94444	0.0058
595	2015	0.872458	0.0498698	C34	0	20.9132	0.382771	-0.110411	-0.412193	2.3979	36.36	0	53.4251	2.99573	0.0022
595	2016	0.81705	0.0678094	C34	0	20.9061	0.448156	-0.0634967	0.359853	2.3979	36.36	0	54.427	3.04452	0.0215
595	2018	0.807201	0.1	C34	0	21.3268	0.616965	-0.0291359	-0.00790384	2.19722	33.33	0	52.9945	3.13549	0.7912
595	2019	0.995093	0.1	C34	0	21.145	0.749768	-0.144186	-0.280081	2.19722	33.33	0	52.1296	3.17805	0.6699
595	2021	1.47105	0.0648155	C34	1	21.033	0.403466	-0.118702	-0.147099	1.79176	50	0	34.99	3.2581	0
595	2022	-0.430078	0.0467195	C34	1	20.9416	0.414892	-0.0648797	0.432839	1.79176	50	0	34.99	3.29584	0
596	2010	-0.027008	0.1	C15	1	21.3427	0.435138	0.249004	0.400864	2.07944	37.5	0	57.7455	2.70805	0
596	2011	0.190693	0.1	C15	1	22.1683	0.349073	0.261717	0.760354	2.19722	33.33	0	53.8928	2.77259	0
596	2012	0.310277	0.1	C15	1	22.3925	0.364091	0.185131	0.268768	2.19722	33.33	0	53.8928	2.83321	0.0002
596	2013	0.244519	0.0879126	C15	1	22.484	0.356576	0.1447	0.0913779	2.07944	37.5	0	53.8928	2.89037	0.0002
596	2014	0.26298	0.0963337	C15	1	22.5817	0.348088	0.124027	0.0153431	2.19722	33.33	0	53.8828	2.94444	0.0002
596	2015	0.216931	0.0655513	C15	1	22.695	0.327075	0.139142	0.129558	2.19722	33.33	0	53.8928	2.99573	0.0002
596	2016	-0.143715	0.0648978	C15	1	22.8907	0.319987	0.140772	0.145378	2.19722	33.33	0	53.8928	3.04452	0
597	2010	0.545133	0.1	C27	1	22.447	0.630044	0.0348649	-0.0520763	2.19722	33.33	1	32.4682	2.70805	0.0021
597	2011	0.313834	0.0851779	C27	1	22.4935	0.702104	-0.0465708	-0.195835	2.19722	33.33	1	32.4729	2.77259	0.0021
597	2012	0.248918	0.1	C27	1	22.5139	0.706934	0.0300581	-0.00460069	2.07944	37.5	1	22.4964	2.83321	0.0021
597	2013	0.183075	0.071308	C27	1	22.7454	0.788334	-0.000149545	0.00146915	2.19722	33.33	1	22.4964	2.89037	0.0045
597	2014	0.123733	0.0598176	C27	1	22.8719	0.677917	0.0318428	0.11955	2.19722	33.33	1	23.013	2.94444	0.0056
597	2015	0.187255	0.1	C27	1	22.8857	0.723788	-0.0325078	-0.115129	2.19722	44.44	0	21.4633	2.99573	0.0054
597	2016	0.151728	0.0894465	C27	1	23.0046	0.751378	0.0174661	0.255571	2.19722	44.44	0	21.4963	3.04452	0.0044
597	2017	0.138217	0.0505051	C27	1	23.0835	0.759463	0.0260005	0.179036	2.19722	44.44	0	21.0494	3.09104	0.007
597	2018	0.0245649	0.0709987	C27	0	23.1845	0.693411	0.0312373	0.315379	2.19722	44.44	0	26.0228	3.13549	0.0058
597	2019	0.0159855	0.0352058	C27	0	23.2522	0.687569	0.0266068	0.100923	2.19722	44.44	0	24.4109	3.17805	1.5168
597	2020	-0.00895022	0.0526009	C27	0	23.2219	0.661161	0.0160505	-0.101671	2.3979	36.36	0	24.3628	3.21888	0.7501
597	2021	-0.0438864	0.0618274	C27	0	23.3019	0.674474	0.0185749	0.103024	2.3979	36.36	0	32.8838	3.2581	0.8268
597	2022	-0.150802	0.0494466	C27	0	23.3487	0.658715	0.0395225	0.0814998	2.3979	36.36	0	30.9019	3.29584	1.6289
601	2010	-0.571416	0.1	D	1	22.8521	0.619481	0.0426405	0.260304	2.19722	33.33	0	16.8494	2.70805	0.0956
601	2011	-0.635471	0.0846993	D	1	22.8238	0.602083	0.0464737	-0.00554687	2.19722	33.33	0	16.8494	2.77259	0.0798
601	2012	-0.524801	0.1	D	1	22.8618	0.603037	0.0557642	0.0186294	2.19722	33.33	0	16.8494	2.83321	0.0861
601	2013	-0.657804	0.0876632	D	1	22.8854	0.570881	0.0640157	0.0887693	2.07944	37.5	0	14.4324	2.89037	0.0843
601	2014	-0.788153	0.0664724	D	1	22.8764	0.535824	0.0669802	0.286304	2.19722	33.33	0	14.4324	2.94444	0.0942
601	2015	-0.930495	0.0681066	D	1	22.8642	0.506576	0.0719993	-0.000763922	2.3979	36.36	0	15.0041	2.99573	0.0868
601	2016	-1.03201	0.0633594	D	1	22.9018	0.490746	0.088936	0.0636945	2.3979	36.36	0	15.0041	3.04452	0.0864
603	2012	-1.34597	0.1	B	0	20.7727	0.245279	0.261717	-0.0201554	2.3979	36.36	0	45.6441	2.83321	7.443
603	2013	-1.33006	0.1	B	0	20.4761	0.325185	0.261717	-0.0865227	2.3979	36.36	0	45.6441	2.89037	7.443
603	2014	-1.34058	0.1	B	0	20.8411	0.279382	0.261717	-0.120739	2.3979	36.36	0	45.0302	2.94444	5.5912
603	2015	-1.31248	0.0349599	B	0	21.0658	0.252861	0.261717	0.112144	2.19722	33.33	0	15.8617	2.99573	13.8617
603	2016	-1.31865	0.1	B	0	21.7675	0.07637	0.210201	-0.167356	2.19722	33.33	0	29.8827	3.04452	12.3537
605	2013	0.623038	0.132992	C27	1	19.9901	0.274286	-0.0387745	0.226811	2.19722	33.33	0	50.6086	2.89037	0
605	2014	-1.55315	0.124201	D	1	21.5909	0.544648	0.0383456	2.70753	2.19722	33.33	0	29.0124	2.94444	0
605	2016	-1.36255	0.09784	D	1	21.9659	0.658364	0.0287357	0.049319	2.19722	33.33	0	29.5139	3.04452	0
605	2017	-1.60552	0.104197	D	1	22.4554	0.562089	0.0682645	1.08185	2.19722	33.33	0	22.4581	3.09104	0
605	2018	-1.64682	0.0608116	D	1	22.5709	0.587193	0.0427623	-0.0578523	2.19722	33.33	0	22.4581	3.13549	0
605	2019	-1.72871	0.0478901	D	1	22.8579	0.669936	0.034727	0.211784	2.19722	33.33	0	22.4581	3.17805	0
605	2020	-1.70386	0.0581501	D	1	22.8846	0.676494	0.0264212	-0.0060523	2.19722	33.33	0	22.4581	3.21888	5.847
605	2021	-1.63427	0.0590764	D	1	22.7768	0.666428	0.0262743	-0.0396563	2.19722	33.33	0	22.4581	3.2581	5.6768
605	2022	-1.63746	0.0581937	D	1	22.8124	0.675001	0.0204164	-0.0324949	2.19722	33.33	0	22.4581	3.29584	5.6768
607	2010	-1.73326	0.07836	C40	0	21.2003	0.727613	-0.0738318	-0.389009	1.94591	42.86	0	23.5151	2.70805	0.0002
607	2012	-1.79725	0.073553	C40	0	21.424	0.726068	0.0503473	0.045364	1.94591	42.86	0	23.5151	2.83321	0
607	2013	-1.68969	0.0847421	C40	0	21.3936	0.703136	0.0451264	0.273247	1.94591	42.86	0	23.5151	2.89037	0
607	2014	-1.36948	0.232409	C40	1	21.3926	0.321592	0.102523	-0.340174	2.3979	45.45	0	48.1255	2.94444	0
607	2015	-1.33175	0.0725579	R	1	21.5966	0.286123	0.14423	0.0463161	2.07944	37.5	0	48.1255	2.99573	0.0606
607	2016	-1.30949	0.148012	R	1	21.8095	0.326426	0.108137	0.173935	2.07944	37.5	0	48.1255	3.04452	0.0454
607	2017	-1.32057	0.0534263	R	1	21.8866	0.373694	0.0718493	0.00435042	2.07944	37.5	0	48.1255	3.09104	0.0454
607	2018	-1.31501	0.0559681	R	1	21.9015	0.346797	0.0565734	-0.0451621	2.07944	37.5	0	48.1255	3.13549	0.0454
607	2019	-1.32005	0.0427182	R	1	21.9938	0.443476	0.0233111	0.0414647	1.94591	42.86	0	48.1255	3.17805	0.0379
607	2020	-1.31652	0.0358234	R	1	21.8938	0.51301	-0.0996136	-0.0854423	1.94591	42.86	0	48.0748	3.21888	0.0379
607	2021	-1.33454	0.0379786	R	1	22.0635	0.54605	0.0518198	0.179276	2.07944	37.5	0	48.0748	3.2581	0.0379
607	2022	-1.37241	0.0473815	R	1	22.098	0.537448	0.0345727	-0.0804578	1.94591	42.86	0	48.0748	3.29584	0.0379
609	2013	-1.22608	0.0753264	K	0	21.3069	0.348552	0.0642755	0.880436	2.19722	33.33	1	26	2.89037	0.3312
609	2014	-1.40119	0.1	K	0	21.3522	0.313943	0.0870488	0.970595	2.19722	33.33	1	11.18	2.94444	7.4986
609	2015	-1.04775	0.0737182	K	0	21.4076	0.342105	0.01929	-0.26508	2.19722	33.33	1	10.3425	2.99573	7.3857
609	2016	-1.03794	0.0435097	S	0	21.4731	0.319399	0.0598529	-0.545693	2.07944	37.5	1	10.3425	3.04452	10.0676
609	2018	-1.02635	0.1	S	0	21.8103	0.489026	-0.027362	-0.545693	1.60944	40	1	23.7723	3.13549	0.0387
609	2019	-1.35316	0.1	S	0	22.1589	0.6333	0.0191724	2.70753	1.60944	40	0	23.7731	3.17805	0
609	2020	-1.39966	0.1	S	0	22.0796	0.681031	-0.0585399	-0.545693	1.79176	33.33	0	23.7731	3.21888	0
610	2010	0.0767842	0.1	L	1	20.6945	0.569959	0.0416918	0.485632	2.19722	33.33	0	32.3042	2.70805	0
610	2011	0.655838	0.0751464	L	1	20.3164	0.344432	0.0450605	0.306635	2.19722	33.33	0	32.2341	2.77259	0
610	2012	0.186528	0.1	N	1	20.2588	0.269678	0.0493121	0.0993866	2.19722	33.33	0	32.2341	2.83321	0.0118
610	2013	-0.00104935	0.0824459	N	1	20.2813	0.27882	0.0235167	-0.212157	2.19722	33.33	0	32.2341	2.89037	0.0157
610	2014	0.00132633	0.0608442	N	1	20.1727	0.242374	-0.0324977	0.0414744	2.19722	33.33	0	32.2341	2.94444	0.0118
610	2015	-0.0586529	0.0824367	N	1	20.8691	0.280704	0.0160701	0.0880614	2.07944	37.5	0	28.2588	2.99573	0.0897
610	2016	0.0138764	0.0802696	N	1	21.0467	0.388244	0.023392	0.0525523	2.19722	33.33	0	27.2873	3.04452	0.0692
610	2017	-0.0622939	0.0588386	N	1	21.0618	0.416292	-0.00409543	-0.0882542	2.07944	37.5	0	27.2873	3.09104	0.0702
610	2018	0.0752221	0.0587726	N	1	20.9127	0.279825	0.0955628	0.213943	2.07944	37.5	0	27.2873	3.13549	0.0702
610	2019	0.0981055	0.0335968	N	1	20.9379	0.309182	-0.0328937	-0.0247543	2.30259	33.33	1	27.2873	3.17805	0.0272
610	2020	0.610187	0.0386238	N	1	21.0052	0.326183	0.034105	-0.545693	2.19722	33.33	1	27.2873	3.21888	0.0272
610	2021	0.0205112	0.0197937	N	1	21.519	0.628386	-0.0402251	0.872797	2.19722	33.33	1	27.2873	3.2581	0.0272
610	2022	-0.283715	0.0294091	N	1	21.4316	0.681642	-0.072846	-0.293692	2.19722	33.33	0	26.5693	3.29584	0
612	2010	1.20905	0.1	C32	1	22.0986	0.483829	0.0422487	0.0961964	2.19722	33.33	0	24.0018	2.70805	0.0024
612	2011	1.25726	0.108239	C32	1	22.317	0.502092	0.107789	0.0671335	2.07944	33.33	0	24.0018	2.77259	0.0024
612	2012	1.21444	0.0933029	C32	1	22.5399	0.602019	0.00744853	0.0258463	2.19722	33.33	0	24.0018	2.83321	0.0024
612	2013	1.67175	0.0938316	C32	1	22.6967	0.399113	0.0594724	-0.0829781	2.3979	45.45	0	17.7461	2.89037	0.0018
612	2018	1.71417	0.0709987	C32	0	22.7307	0.432418	-0.0473936	-0.0215157	2.19722	33.33	0	17.3024	3.13549	0.2484
612	2019	1.7114	0.0585045	C32	0	22.6711	0.384877	0.0262578	-0.0300767	2.19722	33.33	0	17.3024	3.17805	0.1277
612	2020	1.71128	0.0709573	C32	0	22.6886	0.32387	0.0963777	-0.00359551	2.19722	33.33	0	17.3024	3.21888	0.1697
612	2021	1.71133	0.0744605	C32	0	22.7865	0.352932	0.0646592	0.0366447	2.19722	33.33	1	17.3024	3.2581	0.0905
612	2022	1.71417	0.0360242	C32	0	22.7826	0.324611	0.0377868	0.357506	2.07944	37.5	0	17.3024	3.29584	0.0871
615	2010	1.6623	0.1	C28	0	20.9218	0.402406	0.00715097	0.104548	2.19722	33.33	0	16.3779	2.70805	0.0212
615	2011	1.68117	0.1	C28	0	20.8849	0.468715	-0.0549588	0.112543	2.19722	33.33	0	16.3779	2.77259	0.0125
615	2012	1.58965	0.0872147	C28	0	21.1058	0.564787	0.0220092	-0.0438827	2.19722	33.33	0	16.3779	2.83321	0.0031
615	2013	1.68941	0.0814948	C28	0	20.909	0.495739	-0.0186153	-0.118098	2.19722	33.33	0	16.3779	2.89037	0.0031
615	2014	1.71417	0.0721006	C28	0	21.1231	0.47627	0.0311462	0.0791507	2.19722	33.33	0	16.3779	2.94444	0.0031
615	2015	0.239428	0.0804353	C28	0	22.717	0.733866	0.0878559	2.47292	2.19722	33.33	0	42.8832	2.99573	0.3948
615	2016	-1.35055	0.0544592	K	0	22.6427	0.713111	0.035484	0.758028	2.19722	33.33	1	42.8832	3.04452	1.2313
619	2010	-0.19756	0.1	C29	1	21.9285	0.356334	0.0823665	-0.0205113	1.79176	50	0	32.0682	2.70805	0
619	2011	-0.372482	0.1	C29	1	22.124	0.451667	0.0551938	0.0278586	2.19722	33.33	0	32.0682	2.77259	0
619	2012	-0.488947	0.1	C29	1	22.2246	0.457357	0.0827495	0.0302954	2.07944	33.33	0	32.0682	2.83321	0
619	2013	-0.543626	0.0753264	C29	1	22.1925	0.41399	0.0608375	-0.0342634	2.19722	33.33	0	32.0682	2.89037	0
619	2014	-0.629959	0.0755726	C29	1	22.1245	0.353838	0.054425	-0.0366894	2.07944	37.5	0	32.0682	2.94444	0
619	2015	-0.647777	0.0472596	C29	1	22.0866	0.321319	0.0518738	-0.121638	2.19722	33.33	0	30.6341	2.99573	0
619	2016	-0.700948	0.0650394	C29	1	22.0779	0.312097	0.0410664	-0.0713254	2.19722	33.33	0	30.6341	3.04452	0
619	2017	-0.689052	0.0602707	C29	1	21.9813	0.252183	0.0170835	-0.030415	2.19722	33.33	0	30.6341	3.09104	0
619	2018	-0.681789	0.0547794	C29	1	22.0554	0.30386	0.014928	0.000868729	2.19722	33.33	0	30.6341	3.13549	0
619	2019	-0.761124	0.0573079	C29	1	22.122	0.337815	0.0126828	0.169541	2.19722	33.33	0	30.6341	3.17805	0
619	2020	-0.849837	0.0786327	C29	1	22.2843	0.395434	0.0185527	0.0812566	2.19722	33.33	0	30.6341	3.21888	0
619	2021	-0.929179	0.0299011	C29	1	22.4284	0.518675	-0.0250675	0.241973	2.19722	33.33	0	30.6341	3.2581	0
619	2022	-1.0561	0.0620793	C29	1	22.3509	0.49602	-0.00951286	0.130709	2.19722	33.33	0	30.6341	3.29584	0
620	2021	-1.74488	0.0750695	K	0	24.4872	0.899396	-0.0389896	0.213851	2.07944	37.5	0	61.1735	3.2581	0.0047
622	2015	-0.50128	0.1	C35	0	19.9901	0.444994	-0.144186	-0.140497	2.07944	37.5	0	17.9896	2.99573	0
625	2010	0.937179	0.1	C37	1	24.1396	0.652501	0.070517	0.312194	2.70805	33.33	0	45.7113	2.63906	0.0005
625	2011	1.00582	0.1	C37	1	24.3215	0.599021	0.0228277	-0.197153	2.70805	33.33	0	43.3307	2.70805	0.0005
625	2012	1.07427	0.0761646	C36	1	24.5545	0.666268	0.0328222	0.109625	2.70805	33.33	0	44.9253	2.77259	0.0005
625	2013	1.22573	0.0365108	C36	1	24.7004	0.650706	0.0681032	0.306126	2.70805	33.33	0	41.038	2.83321	0.0005
625	2014	1.38885	0.0682698	C36	1	24.9673	0.63472	0.123605	0.37502	2.56495	38.46	0	39.1087	2.89037	0.0007
625	2015	1.35159	0.0907325	C36	1	25.2165	0.617805	0.12396	0.261905	2.56495	38.46	0	39.1087	2.94444	0.0005
625	2016	1.2736	0.0355371	C36	1	25.3915	0.592968	0.102534	0.176285	2.56495	46.15	0	40.8807	2.99573	0.0005
625	2017	1.24803	0.0953768	C36	1	25.3879	0.552762	0.062604	0.018713	2.56495	53.85	0	40.8807	3.04452	0.0005
625	2018	1.19382	0.0737727	C36	1	25.2611	0.506327	0.0023161	-0.171398	2.63906	57.14	0	21.5571	3.09104	0.0005
625	2019	1.02923	0.0688127	C36	1	25.3043	0.549934	-0.0254646	0.0648128	2.63906	57.14	0	21.5571	3.13549	0.0005
625	2020	1.08617	0.083698	C36	1	25.5184	0.557706	0.0218398	0.197893	2.56495	57.14	0	19.0458	3.17805	0.0005
625	2021	1.03839	0.104516	C36	1	25.6315	0.587413	0.0237179	0.243318	2.70805	53.33	0	17.9714	3.21888	0.052
625	2022	0.932932	0.0651835	C36	1	25.7072	0.568987	0.0475458	0.153231	2.70805	53.33	0	17.9714	3.2581	0.0448
626	2014	-1.59235	0.1	F	0	22.8053	0.819093	0.128237	0.00981766	2.3979	36.36	0	37.0792	2.94444	0
626	2015	-1.59174	0.0842388	F	0	22.8771	0.767017	0.126999	0.213147	2.30259	40	0	37.0792	2.99573	0
626	2016	-1.50201	0.0847496	F	0	23.2356	0.740831	0.11357	0.368201	2.48491	41.67	0	35	3.04452	6.5098
626	2017	-1.07238	0.0548072	F	0	22.921	0.704506	-0.0133846	0.34023	2.56495	38.46	1	35	3.09104	3.4302
626	2018	-0.933057	0.0439324	F	0	22.6629	0.612464	0.0343931	-0.349651	2.56495	38.46	1	38.0904	3.13549	2.1829
626	2019	-1.4145	0.0636553	F	0	22.648	0.582253	0.0505693	0.0261598	2.56495	38.46	1	38.5949	3.17805	4.0892
626	2020	-1.39426	0.0653169	F	0	22.6125	0.573951	0.0199295	-0.128593	2.56495	38.46	1	38.5949	3.21888	4.0892
626	2021	-1.46662	0.079762	F	0	22.7552	0.593719	0.0544647	0.381435	2.56495	38.46	1	41.1683	3.2581	0.8528
626	2022	-1.51137	0.0602924	F	0	22.7765	0.579445	0.0440998	0.00546819	2.56495	38.46	1	41.1683	3.29584	0.6564
628	2010	-1.33616	0.1	K	1	21.7356	0.907668	0.0159052	0.135581	2.19722	33.33	0	22.4538	2.70805	0.0045
628	2011	-1.44103	0.1	K	1	21.8513	0.907668	0.0101772	0.190065	2.19722	33.33	0	22.4538	2.77259	0.0045
628	2012	-1.26179	0.1	K	1	21.7736	0.907668	0.00926624	-0.0267466	2.19722	33.33	0	22.4538	2.83321	0.003
628	2013	-1.26892	0.0774765	E	1	21.9308	0.907668	0.012417	0.477495	2.19722	33.33	0	22.4538	2.89037	0.0023
628	2014	-1.40803	0.0729971	E	1	22.0266	0.907668	-0.0129618	-0.0604307	2.19722	33.33	0	22.4538	2.94444	0
628	2015	-1.40963	0.0775271	E	1	22.1023	0.827119	0.00756259	-0.0932244	2.19722	33.33	0	45.3973	2.99573	0
628	2016	-1.37617	0.0650193	E	1	21.9713	0.792944	0.000335722	-0.371025	2.07944	37.5	1	45.3973	3.04452	0
628	2017	-1.32077	0.0901657	E	1	21.8173	0.738966	-0.00328788	-0.485879	2.07944	37.5	1	45.3973	3.09104	0
628	2018	-1.20277	0.0547794	E	1	21.9825	0.752415	0.0141777	0.664734	2.07944	37.5	1	45.3973	3.13549	0
628	2019	-1.37881	0.0839026	E	1	22.4951	0.812086	0.0302208	2.47328	2.19722	33.33	0	45.3973	3.17805	0
628	2020	-1.30886	0.0964834	E	1	22.8442	0.797314	0.0525515	0.671185	2.19722	33.33	0	48.8838	3.21888	0
628	2021	-1.15619	0.16404	E	1	23.1054	0.846278	0.026729	0.194958	2.19722	33.33	0	48.8838	3.2581	0
628	2022	-1.64392	0.0630679	E	1	23.339	0.855545	0.0249353	-0.00623082	2.19722	33.33	0	48.8838	3.29584	0
629	2011	-1.27359	0.0851779	C31	1	24.1679	0.525744	0.0475158	0.214916	2.3979	45.45	0	30.627	2.77259	0.0016
629	2012	-0.703595	0.0761646	B	1	24.1592	0.504488	0.0498678	-0.545693	2.30259	50	1	30.627	2.83321	0.0016
629	2013	-1.35068	0.1	B	1	24.2998	0.577386	0.046347	-4.59626e-05	2.3979	36.36	0	30.627	2.89037	0.0007
629	2014	-1.48102	0.1	B	1	24.6811	0.767554	-0.114329	0.0754669	2.3979	36.36	0	30.627	2.94444	0.0007
629	2015	-1.35544	0.0737182	B	1	24.7488	0.825853	-0.0223171	-0.319552	2.3979	36.36	0	35.4894	2.99573	0.0007
629	2018	-0.423983	0.0683622	C32	1	23.1969	0.351754	0.261717	0.606804	2.19722	33.33	0	35.4894	3.13549	0.0032
629	2019	-0.263934	0.1	C32	1	23.2856	0.256702	0.1253	-0.132094	2.19722	33.33	0	35.4894	3.17805	0.0032
629	2020	-0.286831	0.0766332	C32	1	23.1785	0.158988	0.0279545	-0.19605	2.07944	37.5	0	35.4894	3.21888	0.0002
629	2021	-0.45462	0.0587701	C32	1	23.0467	0.221951	0.148586	0.329085	2.30259	40	0	29.4894	3.2581	0.0002
629	2022	-0.486396	0.0197937	C32	1	23.2026	0.23146	0.128245	0.0730621	2.19722	33.33	0	29.4459	3.29584	0.0152
630	2010	-0.23267	0.1	C32	1	24.1944	0.742978	0.0575135	0.668135	2.48491	33.33	0	56.9235	2.70805	0.0029
630	2011	-0.187561	0.1	C32	1	24.1973	0.645426	0.0707309	0.378858	2.48491	33.33	0	51.8284	2.77259	0.0027
630	2012	-0.218205	0.1	C32	1	24.4095	0.697281	0.050738	0.0921412	2.63906	35.71	0	51.8284	2.83321	0.0027
630	2013	0.00570323	0.0652027	C32	1	24.4058	0.699186	0.0175445	-0.0141607	2.56495	38.46	0	51.8284	2.89037	0.0027
630	2014	-0.0793735	0.0496015	C32	1	24.5719	0.666115	0.0273723	0.166137	2.30259	40	0	39.5451	2.94444	0.0027
630	2015	-0.0369217	0.0770029	C32	1	24.5113	0.66883	0.0144564	-0.0216383	2.48491	33.33	0	39.5451	2.99573	0.0026
630	2016	-0.0343216	0.0741896	C32	1	24.5209	0.60694	0.0350037	-0.00256052	2.48491	33.33	0	39.5451	3.04452	0.0022
630	2017	-0.0591013	0.0742571	C32	1	24.5902	0.611346	0.0339685	-0.0489633	2.48491	33.33	0	36.5338	3.09104	0.001
630	2018	-0.130368	0.0683622	C32	1	24.5731	0.585336	0.0506704	0.0261903	2.48491	33.33	0	36.5338	3.13549	0.0011
630	2019	-0.11849	0.0403388	C32	1	24.5926	0.582373	0.0449464	0.09843	2.48491	33.33	0	36.5338	3.17805	0.0006
630	2020	-0.0426044	0.0358041	C32	1	24.678	0.604078	0.0371373	0.070202	2.48491	33.33	0	36.5338	3.21888	0.0017
630	2021	0.0514721	0.0197937	C32	1	24.652	0.539755	0.100278	0.317741	2.3979	36.36	0	36.5338	3.2581	0.0018
630	2022	-0.0644643	0.0612682	C32	1	24.8413	0.511933	0.0761287	-0.0701208	2.30259	40	0	36.5338	3.29584	0.0013
631	2012	-1.79725	0.1	K	0	23.1282	0.746061	0.0764824	0.282488	2.19722	33.33	0	73.6479	2.83321	0
631	2013	-1.76146	0.1	K	0	23.2792	0.766583	0.0642119	0.0151607	2.19722	33.33	0	73.6479	2.89037	0
631	2014	-1.77938	0.1	K	0	23.2045	0.704834	0.0679904	0.747427	2.19722	33.33	0	68.8655	2.94444	0
631	2015	-1.79725	0.1	K	0	23.1991	0.68359	0.0378847	-0.29199	2.19722	33.33	0	68.8655	2.99573	0
631	2016	-1.72346	0.1	K	0	23.535	0.662786	0.0375451	0.0464014	2.19722	33.33	0	61.3287	3.04452	0
632	2016	-1.39302	0.0957554	F	1	22.6338	0.791871	0.0333442	0.0640244	1.94591	42.86	1	18.0629	3.04452	0.0011
633	2018	-1.26496	0.1	C38	0	20.7684	0.845045	0.00423063	0.671465	2.19722	33.33	1	20	3.13549	0
633	2019	-1.71267	0.1	C38	0	20.8326	0.84009	-0.00884764	-0.102777	2.19722	33.33	1	20	3.17805	0.0008
633	2020	-1.16937	0.1	C32	0	19.9901	0.299658	0.0110681	0.318729	2.19722	33.33	1	20	3.21888	0.0006
635	2010	1.00026	0.0848546	C26	1	22.0258	0.745928	0.070632	0.317215	2.19722	33.33	0	22.2766	2.70805	0.007
635	2011	1.60003	0.131778	C26	1	22.045	0.731939	0.0603311	0.134887	2.19722	33.33	0	22.2766	2.77259	0.007
635	2012	1.44581	0.111568	C26	1	22.0114	0.26082	0.0301994	-0.028492	2.19722	33.33	0	51.2468	2.83321	0
635	2013	1.61099	0.0814948	C26	1	21.9907	0.227402	0.0375499	0.00708072	2.19722	33.33	0	51.2468	2.89037	0
635	2014	1.61896	0.0848038	C26	1	21.8537	0.106284	0.0276852	-0.294642	2.19722	33.33	0	51.2468	2.94444	0
635	2015	1.63565	0.0612418	C26	1	21.8687	0.111514	0.0127319	-0.122541	2.19722	33.33	0	51.2468	2.99573	0
635	2016	1.63535	0.0741896	C26	1	21.9263	0.130624	0.0454915	-0.0588303	2.07944	37.5	0	51.2468	3.04452	0
635	2017	1.63768	0.0602707	C26	1	21.9599	0.13317	0.0366048	0.231282	2.07944	37.5	0	51.2468	3.09104	0
635	2018	1.6397	0.0547794	C26	1	21.8662	0.156592	0.00982271	0.0111767	1.94591	42.86	0	51.2468	3.13549	0
635	2019	1.64329	0.0695726	C26	1	21.8541	0.137681	0.0197577	0.0503521	2.19722	33.33	0	51.2468	3.17805	0
635	2020	1.6485	0.0648081	C26	1	21.8656	0.139316	0.0283914	-0.0632756	2.19722	33.33	0	51.2468	3.21888	0
635	2021	1.71417	0.0666486	C26	1	21.8403	0.130256	0.000196231	0.173817	2.19722	33.33	0	51.2468	3.2581	0
635	2022	1.71417	0.0402797	C26	1	21.7281	0.169237	-0.144186	-0.182975	2.07944	37.5	0	50.9906	3.29584	0
636	2010	1.28042	0.1	C39	1	21.916	0.26868	0.0882736	0.219106	2.56495	38.46	0	18.2549	2.70805	0
636	2011	1.13885	0.0543046	C39	1	21.9201	0.305384	0.0642768	0.0235754	2.56495	38.46	0	18.2549	2.77259	0
636	2012	1.07981	0.0540208	C39	1	21.9108	0.329583	0.0289544	0.00128455	2.56495	38.46	0	18.2549	2.83321	0
636	2013	0.946121	0.0504373	C39	1	22.0762	0.402173	0.0333682	0.0701025	2.19722	44.44	0	18.2549	2.89037	0
636	2014	0.937762	0.0470207	C39	1	22.3492	0.258933	0.0288825	0.00771868	2.19722	44.44	0	22.2093	2.94444	0
636	2015	0.961947	0.051956	C39	1	22.6085	0.273827	0.0108957	-0.13717	2.19722	44.44	0	20.0286	2.99573	0
636	2016	0.565136	0.0678394	C39	1	22.6168	0.319639	0.0209014	0.430391	2.19722	44.44	0	20.0286	3.04452	0
636	2017	0.636371	0.0357175	C39	1	22.5684	0.276182	0.0534974	0.209362	2.19722	44.44	0	20.0286	3.09104	0
636	2018	0.848245	0.0580966	C39	1	22.6753	0.215138	0.182203	0.365109	2.19722	44.44	0	20.0286	3.13549	0
636	2019	0.965005	0.0763861	C39	1	22.6694	0.194626	0.0515115	-0.280998	2.07944	50	0	20.0286	3.17805	0
636	2020	1.09924	0.0389779	C39	1	22.8956	0.309441	0.0544938	0.315442	2.07944	37.5	0	20.0286	3.21888	0
636	2021	1.37897	0.0368066	C39	1	23.1054	0.346079	0.107688	0.166917	2.19722	33.33	0	20.4969	3.2581	0
636	2022	1.51424	0.0304656	C39	1	23.4843	0.240622	0.0164446	-0.233653	2.3979	36.36	0	23.19	3.29584	0
637	2010	-0.553413	0.1	C25	0	20.5412	0.07637	0.115298	0.323185	2.07944	37.5	1	29.5	2.70805	0.0043
637	2012	-1.29765	0.1	C25	0	20.6627	0.127677	0.0625441	-0.145224	2.19722	33.33	0	29.5	2.83321	0.0043
637	2013	-0.885934	0.1	C25	0	20.7623	0.169992	0.108497	-0.0829978	2.19722	33.33	0	29.5	2.89037	0.0043
637	2014	-0.906842	0.1	C25	0	20.9158	0.261497	0.141953	0.237383	2.19722	33.33	1	29.5	2.94444	0.0018
637	2015	-0.907204	0.0842388	C25	0	20.9637	0.256789	0.145525	-0.236063	2.07944	37.5	1	29.5	2.99573	0.0018
637	2016	-0.914565	0.1	C25	0	20.97	0.26409	0.0819294	-0.0347975	2.19722	33.33	0	29.5	3.04452	0.0018
637	2017	-0.984783	0.0847022	C25	0	20.9131	0.181275	0.116399	0.488957	2.19722	33.33	0	29.5	3.09104	0.0018
637	2018	-1.12781	0.0683622	C25	0	20.9382	0.236019	0.0469656	-0.0199169	2.19722	33.33	0	29.5	3.13549	0.0018
637	2019	-1.34117	0.0611406	C25	0	21.1309	0.312399	0.105004	-0.00503185	2.19722	33.33	0	29.5	3.17805	0.0018
637	2020	-1.48861	0.0445201	C25	0	21.3762	0.487123	0.00181759	-0.0698531	2.19722	33.33	0	29.1489	3.21888	0.0018
637	2021	-1.58604	0.0769026	C25	0	21.7837	0.596505	0.0632143	0.39383	2.19722	33.33	0	29.1489	3.2581	0
637	2022	-1.44194	0.0594685	C25	0	21.7857	0.643436	-0.0322736	0.0873786	2.19722	33.33	0	29.1489	3.29584	0.0008
638	2011	-0.848318	0.1	K	0	20.5215	0.578843	0.0260295	0.337344	2.19722	33.33	0	42.8571	2.77259	0
638	2012	-0.488506	0.0602288	K	0	20.7436	0.714257	0.00983082	-0.545693	2.19722	33.33	0	42.8571	2.83321	0
650	2011	-1.47725	0.0658826	C27	0	21.195	0.287424	0.251764	0.615261	2.19722	33.33	0	45.5407	2.77259	0
650	2012	-1.2288	0.0750382	C27	0	21.4628	0.182733	0.184517	-0.0544408	2.07944	37.5	0	44.5408	2.83321	0
650	2013	-1.22038	0.1	C27	0	21.5686	0.167416	0.123921	-0.138031	2.07944	37.5	0	44.5408	2.89037	0.0353
650	2014	-1.24135	0.0598176	C27	0	21.6777	0.167517	0.170237	0.252219	2.19722	33.33	0	25.1096	2.94444	0.0353
650	2015	-1.27037	0.0965719	C27	0	21.8727	0.175971	0.19688	0.120109	2.19722	33.33	0	26.269	2.99573	0.0372
650	2016	-1.27527	0.0894732	C27	0	22.0752	0.170875	0.159003	0.413352	2.19722	33.33	0	26.269	3.04452	0.0372
650	2017	-1.28376	0.0639726	C27	0	22.1506	0.166758	0.138377	0.0775686	2.19722	33.33	0	26.269	3.09104	0.0372
650	2018	-1.29345	0.0201299	C27	0	22.2529	0.151987	0.164786	0.1456	2.19722	33.33	0	26.269	3.13549	6.2392
650	2019	-1.3092	0.0364307	C27	0	22.3296	0.126889	0.164022	0.0403659	2.19722	33.33	0	26.269	3.17805	6.2392
650	2020	-1.21824	0.0766332	C27	0	22.5646	0.110156	0.148603	-0.1037	2.19722	33.33	0	23.2367	3.21888	5.519
650	2021	-1.16552	0.0666076	C27	0	22.6559	0.142011	0.148214	0.202053	2.07944	37.5	0	23.2367	3.2581	0.0329
650	2022	-1.21367	0.053295	C27	0	22.7556	0.158531	0.127992	0.0440581	2.19722	33.33	0	23.2367	3.29584	5.4878
651	2010	0.415902	0.0848546	C38	1	24.9069	0.786421	0.0810581	0.423335	2.07944	37.5	0	19.4517	2.70805	1.7893
651	2011	0.266845	0.0606134	C38	1	25.1684	0.784335	0.0779208	0.376026	2.07944	37.5	0	19.4517	2.77259	1.7893
651	2012	0.210736	0.0728713	C38	1	25.4014	0.7436	0.0861233	0.194343	2.07944	37.5	1	18.2231	2.83321	0.9599
651	2013	0.105948	0.159422	C38	1	25.6189	0.734734	0.105729	0.194447	2.07944	37.5	1	18.2231	2.89037	0.9462
651	2014	0.064476	0.232409	C38	1	25.7746	0.711123	0.109061	0.161197	2.19722	33.33	1	18.2231	2.94444	0.9431
651	2015	0.106509	0.101507	C38	1	25.809	0.699646	0.0816574	-0.290418	2.19722	33.33	1	18.2231	2.99573	0.9659
651	2016	0.189495	0.228951	C38	1	25.9293	0.698834	0.079552	0.10801	2.07944	37.5	1	18.2231	3.04452	0.9999
651	2017	0.0827725	0.158339	C38	1	26.0938	0.689094	0.136149	0.369187	1.94591	42.86	1	18.2231	3.09104	0.9965
651	2018	-0.0441714	0.185327	C38	1	26.2497	0.630963	0.130095	0.336084	1.79176	33.33	1	18.2231	3.13549	0.9977
651	2019	-0.167723	0.157653	C38	1	26.3686	0.604033	0.100808	0.000150666	2.19722	33.33	1	18.2231	3.17805	1.011
652	2010	-1.49699	0.1	S	1	22.9597	0.672316	0.117542	0.521289	2.19722	33.33	0	33.7355	2.70805	0.0552
652	2011	-1.58831	0.1	S	1	23.3444	0.801483	0.0405767	-0.262424	2.19722	33.33	0	33.7355	2.77259	0.012
652	2012	-1.54753	0.0761646	F	1	23.5253	0.830865	0.0415586	0.160412	2.19722	33.33	0	33.7452	2.83321	0.0063
652	2013	-1.61363	0.1	F	1	23.7093	0.849184	0.0619046	0.704128	2.19722	33.33	0	33.7807	2.89037	0.0063
652	2014	-1.68057	0.0791755	F	1	23.8794	0.852878	0.0537669	-0.364769	2.19722	33.33	0	33.786	2.94444	0.0061
652	2015	-1.60884	0.1	F	1	24.0757	0.86348	0.0278083	0.498448	2.19722	33.33	0	32.9047	2.99573	0.0061
652	2016	-1.65603	0.1	F	1	24.1913	0.864875	0.0296019	0.618943	2.19722	33.33	0	32.9757	3.04452	0.0061
652	2017	-1.6447	0.1	F	1	24.214	0.852533	0.026928	0.216971	2.07944	37.5	1	32.9757	3.09104	0.0061
652	2018	-1.62441	0.1	F	1	24.2676	0.850991	0.0332476	0.0109394	2.19722	33.33	1	32.9757	3.13549	0.0095
652	2019	-1.52727	0.1	F	1	24.2565	0.82546	0.0399382	0.04835	1.60944	57.14	1	32.9757	3.17805	0.0061
652	2020	-1.52227	0.0648081	F	1	24.2382	0.82049	0.0280346	-0.0655702	1.94591	42.86	0	32.981	3.21888	0.0028
652	2021	-1.54051	0.0302972	F	1	24.3411	0.827947	0.02842	0.124013	2.19722	33.33	1	32.981	3.2581	0.0028
652	2022	-1.55926	0.0486877	F	1	24.4135	0.835785	0.0269357	-0.0436508	2.19722	33.33	1	32.981	3.29584	0.0007
655	2010	1.58539	0.1	B	1	21.615	0.113821	0.261717	0.651074	2.07944	37.5	0	58.4103	2.70805	0
655	2011	1.53041	0.1	B	1	21.7995	0.11365	0.244909	0.158148	2.19722	33.33	1	58.4103	2.77259	0
655	2012	1.53247	0.1	B	1	21.928	0.15671	0.0849002	-0.261487	2.19722	33.33	1	58.4103	2.83321	0
655	2013	1.38316	0.0774765	B	1	22.0028	0.155839	0.0999768	0.242661	2.07944	37.5	1	58.4103	2.89037	0
655	2014	0.985575	0.1	B	1	22.0227	0.129441	0.076564	-0.0595122	2.19722	33.33	0	58.4103	2.94444	0
655	2015	1.29057	0.1	B	1	21.9558	0.07637	0.00211881	-0.489271	1.94591	42.86	0	58.4103	2.99573	0
655	2016	1.44977	0.1	B	1	21.8228	0.125634	-0.144186	-0.20408	2.19722	33.33	0	58.4103	3.04452	0
655	2017	1.17572	0.1	B	1	21.701	0.13236	-0.105939	0.667653	2.19722	33.33	0	58.4103	3.09104	0
655	2019	0.875192	0.1	B	1	21.7841	0.103187	0.0750749	0.282961	2.19722	33.33	0	58.4103	3.17805	0
655	2020	0.876551	0.0735586	B	1	21.8565	0.0906948	0.0894164	0.0740515	2.19722	33.33	0	58.4103	3.21888	0
655	2021	0.80444	0.0212003	B	1	21.9434	0.137763	0.0628271	0.270313	2.19722	33.33	0	58.4103	3.2581	0
655	2022	0.864262	0.0594685	B	1	21.9843	0.120945	0.058562	-0.246861	2.19722	33.33	0	58.4103	3.29584	0
656	2011	-1.58737	0.0759141	K	0	24.3437	0.855081	0.0743111	2.70753	2.19722	33.33	1	21.8236	2.77259	18.6055
656	2012	-1.40796	0.1	K	0	24.6748	0.846984	0.0378433	0.0489435	2.19722	33.33	1	21.8236	2.83321	18.6055
656	2013	-1.29507	0.1	K	0	24.8568	0.840893	0.0236333	0.552822	2.19722	33.33	0	21.8236	2.89037	18.6055
656	2014	-1.49061	0.0644597	K	0	25.1308	0.839565	0.0126874	0.0780288	2.07944	37.5	0	18.3408	2.94444	15.8374
656	2015	-1.44643	0.0513774	K	0	25.2829	0.83948	0.0231162	0.119783	2.07944	37.5	0	17.5294	2.99573	13.0691
656	2016	-1.4661	0.0572437	K	0	25.4169	0.793754	0.0247742	0.661743	2.19722	33.33	1	16.9749	3.04452	1.5572
656	2017	-1.49231	0.0648979	K	0	25.7818	0.857869	0.025616	0.0782425	2.19722	33.33	1	16.9865	3.09104	1.1543
656	2018	-1.43836	0.1	K	0	26.1644	0.836295	0.0271078	0.18632	2.19722	33.33	1	16.9865	3.13549	1.2202
656	2019	-1.53816	0.0695726	K	0	26.3812	0.837841	0.0324596	0.643641	2.19722	33.33	0	16.9865	3.17805	1.2771
656	2020	-1.60149	0.0521406	K	0	26.3812	0.807171	0.0360296	0.294084	2.07944	37.5	0	14.205	3.21888	1.1329
656	2021	-1.70618	0.0787357	K	0	26.3812	0.790683	0.0245814	0.280548	2.19722	33.33	0	11.0518	3.2581	0.4653
656	2022	-1.67969	0.0197937	K	0	26.3812	0.870178	-0.0671257	-0.511512	2.19722	33.33	0	9.2719	3.29584	0.5032
657	2013	-1.53375	0.1	C32	1	22.987	0.592067	0.0937103	2.70753	2.19722	33.33	0	72.6729	2.89037	0
657	2014	-1.56638	0.0791755	C32	1	22.7797	0.498505	0.0308221	-0.254288	2.19722	33.33	0	60.9371	2.94444	0
657	2018	-1.62236	0.1	C32	1	22.7297	0.492383	0.0470339	0.250077	1.94591	42.86	0	60.9371	3.13549	0
657	2019	-1.62114	0.0598226	C32	1	22.7133	0.471075	0.0445015	-0.0112368	1.94591	42.86	0	60.9371	3.17805	0
657	2020	-1.42883	0.0204312	C32	1	22.9428	0.463029	0.05595	0.226951	1.94591	42.86	0	50.87	3.21888	0
657	2021	-1.35965	0.0943677	C32	1	23.0075	0.426148	0.0882308	0.219178	1.94591	42.86	0	49.9428	3.2581	0.2498
657	2022	-1.38502	0.122617	C32	1	23.1811	0.475811	0.0713848	0.0815631	1.94591	42.86	0	49.8656	3.29584	0.2439
659	2010	-0.133297	0.1	C29	0	22.5074	0.502319	0.0753335	0.204254	2.07944	37.5	0	26.3926	2.70805	0
659	2011	0.0143502	0.1	C29	0	22.509	0.505273	0.0526786	0.0786884	2.19722	33.33	0	26.3926	2.77259	0
659	2012	-0.0902513	0.1	C29	0	22.5055	0.551759	0.0064855	-0.137776	2.19722	33.33	0	26.3926	2.83321	0
659	2013	-0.145075	0.1	C29	0	22.2393	0.753524	-0.144186	-0.102122	2.19722	33.33	0	26.3926	2.89037	0
659	2016	-0.349212	0.0802696	C29	0	21.6855	0.820605	-0.142756	-0.136222	2.19722	33.33	1	11.3925	3.04452	0
659	2018	-0.456366	0.1	C29	0	21.6328	0.755776	0.0690757	0.00238534	2.19722	33.33	0	11.3925	3.13549	0
659	2019	-0.4583	0.1	C29	0	21.5888	0.723472	0.0731391	-0.0374808	2.07944	37.5	0	15.7082	3.17805	0
659	2020	-0.572238	0.1	C29	0	21.511	0.780001	-0.0178257	-0.19094	2.19722	33.33	0	15.7082	3.21888	0
659	2021	-0.732691	0.0769026	C29	0	21.564	0.784444	0.069412	0.147369	2.07944	37.5	0	15.7082	3.2581	0
659	2022	-0.775816	0.0545943	C29	0	21.4806	0.850107	-0.0317228	-0.0999781	2.19722	33.33	0	15.7082	3.29584	0
661	2010	-1.57213	0.1	C27	1	21.2895	0.543646	0.111257	0.139095	2.19722	33.33	1	24.1991	2.70805	0.0022
661	2011	-1.63918	0.1	C27	1	21.4453	0.540351	0.116258	0.110318	2.19722	33.33	1	24.1991	2.77259	0.0022
661	2012	-1.65715	0.1	C27	1	21.5624	0.436626	0.219844	0.360422	2.19722	33.33	1	24.1991	2.83321	0.0029
661	2013	-1.64897	0.1	C27	1	21.7545	0.39257	0.204042	0.163245	2.19722	33.33	1	21.6711	2.89037	0.0029
661	2014	-1.69279	0.1	C27	1	21.8702	0.350592	0.175488	0.104268	2.19722	33.33	0	22.2806	2.94444	0.0029
661	2015	-1.68784	0.1	C27	1	22.0623	0.361767	0.183027	0.0617888	2.19722	33.33	0	22.2806	2.99573	0.0695
661	2016	-1.54081	0.1	C27	1	22.5484	0.282593	0.159377	0.206216	2.19722	33.33	0	22.3608	3.04452	0.0833
661	2017	-1.61007	0.1	C27	1	22.7182	0.29261	0.163684	0.415823	2.19722	33.33	0	22.3608	3.09104	0.1023
661	2018	-1.67319	0.1	C27	1	22.9654	0.327952	0.202942	0.310252	2.07944	37.5	0	22.3608	3.13549	0.0583
661	2019	-1.36999	0.1	C27	1	23.2665	0.307654	0.250313	0.371853	2.07944	37.5	0	18.7974	3.17805	0.0644
661	2020	-1.48738	0.0845916	C27	1	23.5473	0.268417	0.260317	0.163134	2.19722	33.33	0	18.7974	3.21888	0.0671
661	2021	-1.57259	0.0251521	C27	1	23.8375	0.234456	0.230051	0.253028	2.19722	33.33	0	18.7974	3.2581	0.0657
661	2022	-1.61765	0.036746	C27	1	23.9824	0.200591	0.198943	0.174981	2.19722	33.33	0	18.7974	3.29584	0.0876
663	2010	1.46013	0.106235	A	1	21.143	0.718408	0.0262035	-0.162796	2.19722	33.33	0	32.0006	2.70805	0.0011
663	2011	1.49023	0.1	A	1	21.1364	0.75086	2.55184e-06	0.289005	2.19722	33.33	0	32.0006	2.77259	0.0011
663	2012	1.50194	0.0811264	A	1	21.1016	0.739844	0.0512237	0.193744	2.19722	33.33	0	32.0006	2.83321	0.0011
663	2013	1.44205	0.0814948	A	1	21.0269	0.733792	0.0435365	0.00445089	1.94591	42.86	0	32.0006	2.89037	0.0011
663	2014	1.46971	0.0791755	A	1	21.0387	0.741733	0.0262285	0.00234085	1.94591	42.86	0	32.0006	2.94444	0.0011
663	2015	-0.519804	0.1	A	1	22.1055	0.486907	0.0449929	0.938368	1.94591	42.86	0	19.0266	2.99573	0.0007
663	2016	-0.977069	0.0575627	C21	1	22.1874	0.500101	0.0554724	0.742796	1.94591	42.86	0	19.0284	3.04452	15.7799
663	2017	-0.8081	0.115124	C21	1	22.1496	0.46751	0.0406227	-0.202029	1.94591	42.86	0	19.0284	3.09104	15.7799
663	2018	-0.618538	0.0777901	C21	1	21.7488	0.699734	-0.144186	-0.391281	1.94591	42.86	0	19.0284	3.13549	15.7799
663	2019	-0.61171	0.0789861	C21	1	21.67	0.765554	-0.0700014	-0.0697889	1.94591	42.86	0	19.2717	3.17805	14.4526
663	2021	1.43512	0.042928	C21	1	21.0348	0.502262	0.0447319	-0.12824	1.79176	50	0	19.2717	3.2581	0.0013
663	2022	1.44542	0.0430358	C21	1	20.8441	0.167743	0.220024	0.4944	1.60944	57.14	0	19.2717	3.29584	0.0013
665	2010	-1.14952	0.1	C29	1	20.7104	0.715773	0.0845141	0.408554	2.3979	36.36	0	22.717	2.70805	0.0014
665	2011	-1.23613	0.1	C29	1	20.6895	0.685234	0.0917436	0.0914263	2.3979	36.36	0	23.3856	2.77259	0.0014
665	2012	-0.333673	0.171834	R	1	21.8992	0.340707	0.09207	0.037915	2.3979	36.36	0	20.1887	2.83321	0.0017
665	2013	0.74534	0.0617507	R	1	21.9213	0.299572	0.0602675	0.0869491	2.3979	36.36	0	20.1887	2.89037	0.0011
665	2014	0.347954	0.0939337	R	1	22.7402	0.331647	0.0475281	0.544198	2.3979	36.36	1	14.3051	2.94444	0
665	2015	1.19687	0.147408	R	1	22.7521	0.296669	0.0512479	0.351805	2.3979	36.36	1	13.1601	2.99573	0
665	2016	1.45407	0.155457	R	1	22.8175	0.286639	0.039676	0.0308654	2.3979	36.36	0	13.1601	3.04452	0
665	2017	1.34327	0.0695312	R	1	22.9703	0.352956	0.0387997	0.0523306	2.30259	40	0	13.1601	3.09104	0.0112
665	2018	1.28598	0.1054	R	1	23.1352	0.402302	0.0229548	0.0519684	2.30259	40	0	13.1601	3.13549	0.0112
665	2019	1.2663	0.0799138	R	1	23.1968	0.420399	0.014329	-0.044836	2.19722	44.44	0	12.1648	3.17805	0.0076
665	2020	1.3395	0.0442935	R	1	23.1806	0.463561	-0.053738	-0.0919092	2.30259	40	0	11.938	3.21888	0.0074
665	2021	1.26124	0.117868	R	1	23.1939	0.49367	-0.033992	-0.0888208	2.3979	36.36	0	11.5558	3.2581	0.006
665	2022	1.21288	0.232409	R	1	23.187	0.485551	-0.0455105	0.001672	2.3979	36.36	0	10.3346	3.29584	0.0042
669	2010	1.71417	0.1	C39	0	19.9901	0.267528	-0.144186	0.205248	2.19722	33.33	0	17.5947	2.70805	0
669	2016	-1.51455	0.0786397	D	0	23.2216	0.644084	0.0506962	-0.0395988	2.07944	37.5	0	21.5017	3.04452	2.0522
672	2013	-1.57805	0.0992734	C30	0	21.9205	0.555556	0.261104	2.70753	2.19722	33.33	1	30.1554	2.89037	0
672	2014	-1.58075	0.110999	C30	0	22.0714	0.538752	0.159597	0.075839	2.19722	33.33	1	31.1902	2.94444	0
672	2015	-1.60566	0.0425778	C30	0	22.2661	0.601407	0.0327509	-0.259843	2.19722	33.33	1	31.1921	2.99573	0.0157
672	2016	-1.6263	0.0581651	C30	0	22.4834	0.724193	0.0515514	0.439645	2.19722	33.33	1	32.2714	3.04452	0.012
672	2017	-1.5717	0.0467123	C30	0	22.513	0.607327	0.200111	0.573193	2.19722	33.33	1	32.2714	3.09104	0
672	2018	-1.6105	0.0683622	C30	0	22.6695	0.490646	0.261717	0.156302	2.19722	33.33	1	32.2714	3.13549	0
672	2019	-1.59009	0.0789834	C30	0	23.0157	0.41616	0.261717	0.397296	2.19722	33.33	1	32.2714	3.17805	0
672	2020	-1.58505	0.0855832	C30	0	23.1484	0.366158	0.259271	-0.132186	2.19722	33.33	1	30.8678	3.21888	0
672	2021	-1.56949	0.0436862	C30	0	23.4396	0.402857	0.215107	0.292623	2.19722	33.33	1	31.6462	3.2581	0
672	2022	-1.57136	0.0453591	C30	0	23.5105	0.433459	0.0807683	-0.141867	2.19722	33.33	1	30.9608	3.29584	0
676	2014	-1.304	0.0681767	C38	0	20.2595	0.761481	-0.0836575	-0.152893	1.60944	40	0	20.0263	2.94444	0
677	2010	0.190962	0.1	C28	1	22.7484	0.907668	-0.0361902	0.343125	2.30259	40	0	16.2416	2.70805	0.0071
677	2013	1.0811	0.1	C28	1	21.9257	0.843264	-0.04785	1.22558	2.19722	33.33	1	29.7668	2.89037	0
678	2010	1.68756	0.0910894	C34	1	20.639	0.455946	0.0384665	0.599264	2.19722	33.33	1	27.421	2.63906	0.0012
678	2011	1.68663	0.116956	C34	1	20.7684	0.497509	0.0362444	0.108612	2.19722	33.33	1	27.421	2.70805	0.0012
678	2012	1.7015	0.0742136	C34	1	21.0002	0.597451	0.0138485	-0.128035	2.19722	33.33	1	27.421	2.77259	0.0012
678	2013	1.04462	0.0590451	C34	1	21.4905	0.49023	0.0107862	0.207107	2.19722	33.33	1	29.8313	2.83321	0.0009
678	2014	0.395039	0.0721006	C34	1	21.5306	0.509652	0.0116417	0.378343	2.19722	33.33	1	29.8313	2.89037	0.0011
678	2015	0.382808	0.1	C34	1	21.5778	0.554425	-0.0220279	-0.0112301	2.19722	33.33	1	30.1347	2.94444	0
678	2016	0.531252	0.1	C34	1	21.6704	0.499855	0.0152007	0.113831	2.19722	33.33	1	27.9366	2.99573	0
678	2017	0.493918	0.1	C34	1	21.7535	0.527887	0.0124152	0.091187	2.19722	33.33	0	27.9366	3.04452	0
678	2018	0.409778	0.0574159	C34	0	21.737	0.543568	-0.011795	-0.0207156	2.19722	33.33	0	27.9366	3.09104	0
678	2019	0.372522	0.1	C34	0	21.7147	0.529874	0.0152659	-0.16734	2.19722	33.33	0	27.9366	3.13549	0
678	2020	0.535907	0.0541359	C34	0	21.6775	0.556464	-0.0267275	-0.0401026	2.19722	33.33	0	27.9366	3.17805	0
678	2021	0.490481	0.067128	C34	0	21.621	0.552536	-0.0057112	0.105883	2.19722	33.33	0	27.9366	3.21888	0
678	2022	0.425746	0.08075	C34	0	21.5985	0.59718	-0.0433614	-0.142009	2.19722	33.33	0	27.9366	3.2581	0
680	2010	0.190389	0.1	C35	1	23.0933	0.591711	0.138186	0.926197	2.19722	33.33	0	21.1006	2.63906	0.0153
680	2011	0.102796	0.103706	C35	1	23.3486	0.648312	0.0792398	0.0972438	2.19722	33.33	0	21.1006	2.70805	0.0143
680	2012	0.0350645	0.0494856	C35	1	23.3115	0.630917	0.0267098	-0.286851	2.19722	33.33	0	21.1006	2.77259	0.0153
680	2013	0.140259	0.0383453	C35	1	23.2554	0.62131	-0.00564354	-0.0333223	2.19722	33.33	0	27.6248	2.83321	0.0139
680	2014	0.287429	0.0437493	C35	1	23.1401	0.597773	0.0175249	-0.282764	2.19722	33.33	0	27.6248	2.89037	0.0106
680	2015	0.222147	0.0579334	C35	1	22.9639	0.628449	-0.0791286	-0.48129	2.19722	33.33	0	27.6248	2.94444	0.0054
680	2016	0.336154	0.0526975	C35	1	22.9492	0.620766	0.011468	0.168063	2.19722	33.33	0	27.6248	2.99573	0.0052
680	2017	0.409993	0.0891018	C35	1	22.981	0.621864	0.0214687	0.441902	2.19722	33.33	0	27.6248	3.04452	0.0076
680	2018	0.424708	0.0393445	C35	1	22.961	0.608086	0.0178307	0.259956	2.19722	33.33	0	29.3684	3.09104	0.0047
680	2019	0.681097	0.0821459	C35	1	22.9128	0.584022	0.0176364	-0.199783	2.19722	33.33	0	29.3684	3.13549	0.0047
680	2020	0.776002	0.0886713	C35	1	22.9957	0.606005	0.0243282	0.108548	2.19722	33.33	0	29.3684	3.17805	0.004
680	2022	0.554657	0.0767613	C35	1	23.1676	0.550523	0.0582879	0.0914735	1.94591	42.86	0	24.273	3.2581	0.1339
681	2014	-1.17717	0.0755726	C18	0	21.1444	0.0926271	0.185385	2.70753	2.19722	33.33	0	14.6141	2.89037	7.4274
681	2015	-1.06667	0.0434277	R	0	21.7422	0.237634	0.0981225	0.388171	2.07944	37.5	0	13.976	2.94444	7.1031
681	2016	-1.16279	0.169487	R	0	21.9827	0.337898	0.0951445	0.35475	2.07944	37.5	0	13.976	2.99573	7.1031
681	2017	-1.24019	0.19359	R	0	22.1341	0.364926	0.10193	0.10751	2.07944	37.5	0	13.976	3.04452	7.1031
681	2018	-1.27071	0.0999514	R	0	22.1655	0.312123	0.100397	0.21271	2.07944	37.5	0	13.976	3.09104	7.1032
681	2019	-1.30111	0.154969	R	0	22.1384	0.253447	0.0681887	-0.269002	2.07944	37.5	0	13.405	3.13549	6.5329
681	2020	-1.22141	0.11221	R	0	22.1192	0.215325	0.0510082	-0.210018	2.07944	37.5	0	12.9054	3.17805	17.8682
681	2021	-1.24157	0.196991	R	0	22.0981	0.174475	0.0432432	0.152159	2.07944	37.5	0	12.9054	3.21888	17.8682
681	2022	-1.22333	0.0944699	R	0	22.0831	0.133572	0.030469	0.0612876	1.79176	33.33	0	12.5843	3.2581	4.4862
682	2012	-0.130761	0.123639	C38	1	21.599	0.346862	0.0325806	0.215778	2.19722	33.33	1	19.7371	2.77259	0.021
682	2013	-0.225058	0.0851759	C38	1	21.7086	0.384289	0.043866	0.158283	2.19722	33.33	1	19.7371	2.83321	0.019
682	2014	-0.44192	0.0751778	C38	1	21.8566	0.435378	0.0456141	0.105267	2.19722	33.33	0	19.7371	2.89037	0.019
682	2015	-0.580347	0.0843929	C38	1	21.9076	0.419911	0.0415104	0.131839	2.19722	33.33	0	19.7371	2.94444	0.019
682	2016	-0.595013	0.069065	C38	1	21.9491	0.405371	0.0484203	0.13848	2.19722	33.33	0	19.7371	2.99573	0.0199
682	2017	-0.715209	0.0939752	C38	1	22.29	0.341871	0.0504109	0.141969	2.19722	33.33	0	19.7371	3.04452	0.0199
682	2018	-0.467774	0.0725576	C38	1	22.3632	0.363459	0.046363	0.123277	2.07944	37.5	0	27.5801	3.09104	0.014
683	2010	-1.30045	0.1	C26	0	22.4587	0.470051	0.049984	0.341219	2.19722	33.33	0	19.8554	2.63906	0
683	2011	-1.40182	0.1	C26	0	22.5173	0.456107	0.1139	0.34362	2.19722	44.44	0	19.8554	2.70805	0
683	2012	-1.49306	0.0761646	C26	0	23.0225	0.578615	0.0793449	0.168142	2.19722	44.44	0	19.8554	2.77259	0
683	2013	-1.63401	0.1	C26	0	23.1876	0.643807	0.0328001	-0.0718011	2.19722	33.33	0	19.8554	2.83321	0
683	2014	-1.65009	0.042045	C26	0	23.6952	0.562241	0.0550604	1.11797	2.19722	33.33	0	42.4833	2.89037	0.0002
683	2015	-1.63613	0.1	C26	0	23.6876	0.57365	0.0381502	0.0164403	2.19722	33.33	0	36.7379	2.94444	0.0002
683	2016	-1.59275	0.0544592	C26	0	23.8249	0.56106	-0.00502066	0.248405	2.19722	33.33	0	34.1341	2.99573	0.0003
683	2017	-1.57818	0.0853928	C26	0	23.8161	0.522167	0.069971	0.127847	2.19722	33.33	0	33.3359	3.04452	0.5529
683	2018	-1.58708	0.0645661	C26	0	23.8851	0.502393	0.0943399	-0.133965	2.48491	33.33	0	33.2564	3.09104	0.6005
683	2019	-1.54774	0.0484733	C26	0	23.8811	0.483047	0.0577423	-0.137878	2.48491	33.33	0	28.6029	3.13549	0.6085
683	2020	-1.54197	0.0525443	C26	0	23.8698	0.479072	0.0229978	0.000628805	2.48491	33.33	0	29.974	3.17805	0.4171
683	2021	-1.44246	0.0448114	C26	0	23.9905	0.348293	0.261717	0.57813	2.48491	33.33	0	30.5572	3.21888	0.4157
683	2022	-1.47092	0.0368771	C26	0	24.1199	0.440122	0.135902	-0.0956516	2.48491	33.33	0	30.993	3.2581	0.4142
685	2010	-0.997087	0.0848546	D	1	22.543	0.2082	0.12418	0.143581	2.07944	50	0	62.2401	2.63906	0
685	2011	-1.03754	0.0846993	D	1	22.8015	0.284319	0.198087	-0.0693045	2.07944	50	0	62.2437	2.70805	0
685	2012	-1.00494	0.108667	D	1	22.757	0.203434	0.0571494	0.0288782	2.19722	33.33	0	62.2471	2.77259	0
685	2013	-0.946182	0.0831724	D	1	22.828	0.197314	0.0927954	0.0608546	2.07944	37.5	0	62.2471	2.83321	0
685	2014	-0.991547	0.0890012	D	1	23.0214	0.232986	0.0985969	0.331318	2.19722	33.33	0	49.2561	2.89037	0
685	2015	-1.15643	0.0507211	D	1	23.3439	0.196852	0.143431	0.0652862	2.19722	33.33	0	46.811	2.94444	0
685	2016	-1.19956	0.113891	D	1	23.4352	0.236022	0.0835309	0.188844	2.07944	37.5	0	47.8893	2.99573	0
685	2017	-1.21551	0.0252906	D	1	23.486	0.227687	0.0812751	0.103512	2.19722	33.33	0	47.9792	3.04452	0
685	2018	-1.31085	0.0197937	D	1	23.5649	0.265539	0.0555957	0.252619	2.19722	33.33	0	47.9792	3.09104	0
685	2019	-1.32446	0.0415814	D	1	23.6747	0.29566	0.0708399	0.0978635	2.07944	37.5	0	47.9792	3.13549	0
685	2020	-1.34035	0.0212558	D	1	23.7625	0.311107	0.0787687	-0.0163383	2.07944	37.5	0	47.9802	3.17805	0
685	2021	-1.34374	0.032074	D	1	23.8364	0.313185	0.076959	0.085821	2.07944	50	1	47.9802	3.21888	0
685	2022	-1.43161	0.0765643	D	1	23.9617	0.374046	0.0506947	0.526658	2.07944	50	0	48.3048	3.2581	0
688	2014	-1.26516	0.0890012	B	0	21.2196	0.265747	0.261717	0.473701	2.19722	33.33	0	40.9865	2.89037	0.0071
688	2015	-1.40213	0.0842388	B	0	21.3766	0.222466	0.201785	0.105105	2.19722	33.33	0	40.9865	2.94444	0.0071
688	2016	-1.40566	0.0741896	B	0	21.3948	0.0946737	0.149358	0.0216941	2.19722	33.33	0	40.9865	2.99573	0
688	2017	-1.29456	0.070105	B	0	21.589	0.077885	0.228804	0.113199	2.19722	33.33	0	40.9865	3.04452	0
688	2018	-1.41179	0.0492869	B	0	21.6879	0.10764	0.18436	-0.0117816	1.94591	42.86	0	40.9865	3.09104	0
688	2019	-0.932704	0.0839026	B	0	21.7036	0.200244	0.0743224	-0.167483	1.94591	42.86	0	40.9865	3.13549	0
688	2020	-1.35822	0.0483947	B	0	21.9953	0.32235	0.0564925	-0.110683	2.19722	33.33	0	40.9865	3.17805	0
688	2021	-1.54039	0.040307	B	0	22.4222	0.451402	0.0581327	0.883558	2.19722	33.33	0	40.9862	3.21888	0
688	2022	-1.58607	0.0197937	B	0	22.7719	0.584008	0.0299036	-0.0950005	2.07944	37.5	0	41.7072	3.2581	0
690	2010	-0.888579	0.1	D	0	22.7209	0.567412	0.0882628	0.0468582	2.56495	38.46	0	30.8811	2.63906	2.1653
690	2011	-1.48685	0.0846993	D	0	22.8175	0.5927	0.0600533	0.141827	2.3979	45.45	0	30.8811	2.70805	1.6671
690	2012	-1.54711	0.0750382	D	0	22.978	0.59808	0.0999637	0.123921	2.19722	33.33	0	30.8811	2.77259	1.0777
690	2013	-1.35404	0.1	D	0	23.0081	0.533225	0.177696	0.431515	2.19722	33.33	0	30.8811	2.83321	1.0777
690	2014	-1.28305	0.0791755	D	0	22.9804	0.475295	0.162083	-0.169473	2.19722	33.33	0	30.244	2.89037	1.0777
692	2010	-0.442417	0.1	D	1	21.7466	0.580252	0.0281221	-0.0331841	2.07944	37.5	0	35.1048	2.63906	0.0175
692	2011	-0.221708	0.1	D	1	21.9819	0.648965	0.0338938	0.0422813	1.94591	42.86	0	35.1048	2.70805	0.0175
692	2012	-0.140716	0.1	D	1	21.9202	0.622123	0.0284443	0.120052	2.19722	33.33	0	35.1048	2.77259	0.0107
692	2013	-0.413343	0.1	D	1	22.0259	0.654453	0.0245366	0.0336105	2.19722	33.33	0	35.1048	2.83321	0.0107
692	2014	-0.567232	0.1	D	1	22.0565	0.658962	0.0390447	0.00962952	2.19722	33.33	0	35.1048	2.89037	0.0113
692	2015	-0.553624	0.0769738	D	1	22.1769	0.672847	0.0455133	-0.00267572	2.19722	33.33	0	35.1048	2.94444	0.0118
692	2016	-0.567853	0.1	D	1	22.3105	0.705711	0.0334897	0.166339	2.19722	33.33	0	35.1048	2.99573	0.0118
692	2017	-0.577564	0.063802	D	1	22.4537	0.758328	0.00823789	-0.0348498	2.19722	33.33	0	35.1048	3.04452	0.0118
692	2018	-0.631954	0.0593925	D	1	22.5306	0.759505	0.0259807	0.0805265	2.19722	33.33	0	35.1048	3.09104	0.0118
692	2019	-0.572317	0.0720872	D	1	22.524	0.781216	0.00038323	-0.0302699	2.07944	37.5	0	35.1048	3.13549	0.0118
692	2020	-0.604083	0.0563452	D	1	22.3329	0.907668	-0.135758	0.023311	1.94591	42.86	0	35.1048	3.17805	0.0065
692	2021	-0.664418	0.0371609	D	1	22.4888	0.907668	-0.0104263	0.0493606	1.94591	42.86	0	35.1048	3.21888	0.0007
695	2010	1.23469	0.0848546	D	1	20.748	0.676708	0.0362645	0.174437	2.19722	33.33	0	37.2955	2.63906	0.003
695	2011	1.25618	0.0846993	D	1	20.9601	0.732609	0.0347448	0.0898672	2.19722	33.33	0	37.2955	2.70805	0.003
695	2012	1.22266	0.0620371	D	1	20.8972	0.709961	0.0332859	0.0666427	2.19722	33.33	0	37.2955	2.77259	0
695	2013	1.23205	0.0847421	D	1	20.8673	0.727013	0.0317895	-0.0693535	2.19722	33.33	1	37.2955	2.83321	0
695	2014	1.16078	0.0890012	D	1	20.8306	0.712942	0.0294082	-0.0973844	2.19722	33.33	1	37.2955	2.89037	0
695	2015	0.82411	0.0688267	D	1	20.8334	0.709932	0.0259751	-0.0763901	2.19722	33.33	0	25	2.94444	0
695	2020	-0.927048	0.0678827	C23	1	20.7972	0.456221	-0.00909052	-0.0762905	2.19722	33.33	0	25	3.17805	0
695	2021	-0.918466	0.0381779	C23	1	20.7375	0.490284	-0.0940085	-0.0814641	1.94591	42.86	0	25	3.21888	0
695	2022	-0.874358	0.0377301	C23	1	20.5305	0.600243	-0.144186	-0.155617	2.19722	33.33	0	20	3.2581	0
698	2010	-0.732428	0.103819	C26	1	22.6509	0.562133	0.0471388	0.660984	2.19722	33.33	0	33.0843	2.63906	0.0045
698	2011	-0.760838	0.0944417	C26	1	22.6456	0.52891	0.0554468	0.348488	2.19722	33.33	0	33.0843	2.70805	0.0045
698	2012	-0.800854	0.0761646	C25	1	22.6716	0.564337	-0.00395536	0.0166919	2.19722	33.33	0	33.0843	2.77259	0.0045
698	2013	-0.802294	0.0606489	C25	1	22.6722	0.560279	0.0293293	0.0263608	2.19722	33.33	0	33.0843	2.83321	0.0045
698	2014	-0.362376	0.10763	C25	1	22.7436	0.588404	0.0299733	0.000309807	2.19722	33.33	0	33.0843	2.89037	0.0045
698	2015	-0.515899	0.0506318	C25	1	22.9882	0.597846	0.0400835	-0.0826334	2.19722	33.33	0	26.6821	2.94444	0.0055
698	2016	-0.554729	0.0963015	C25	1	23.0839	0.602551	0.0527221	-0.0845554	2.19722	33.33	0	26.6821	2.99573	0.0055
698	2017	-0.501548	0.0527321	C25	1	23.0117	0.555087	0.0402125	0.346047	2.19722	33.33	0	26.6821	3.04452	0.0055
698	2022	-0.28339	0.0261248	C25	1	22.6428	0.705348	-0.144186	-0.413589	2.19722	33.33	1	26.6821	3.2581	0.0006
701	2010	-0.20966	0.0864309	F	1	21.9368	0.699733	0.0635176	0.21407	2.19722	33.33	0	28.1998	2.63906	0.0028
701	2011	-0.309075	0.116357	F	1	22.2628	0.757724	0.0721549	0.348041	2.19722	33.33	0	28.1998	2.70805	0.0028
701	2012	-0.372094	0.108964	F	1	22.4124	0.782629	0.0743681	0.186253	2.19722	33.33	0	28.1998	2.77259	0.0028
701	2013	-0.483581	0.0908176	F	1	22.8592	0.828761	0.0724028	0.463624	2.19722	33.33	0	28.1998	2.83321	0.0028
701	2014	-0.516288	0.076836	F	1	23.078	0.790127	0.0694121	0.0276452	2.19722	33.33	0	21.7927	2.89037	0
701	2015	-0.631873	0.123016	F	1	23.3766	0.705449	0.0564937	0.111786	2.19722	33.33	0	21.7927	2.94444	0
701	2016	-0.555129	0.142436	F	1	23.4954	0.657712	0.045836	0.374873	2.19722	33.33	0	16.662	2.99573	0
701	2017	-0.580143	0.112834	F	1	23.4639	0.646789	0.0234037	0.24143	2.19722	33.33	0	16.662	3.04452	0
701	2018	-0.75023	0.0717918	F	1	23.5201	0.691093	0.0497076	0.298143	2.19722	33.33	0	16.662	3.09104	0
701	2019	-0.517704	0.0687066	F	1	23.7056	0.844306	-0.0875106	0.290575	2.19722	33.33	0	16.662	3.13549	0
701	2020	-0.521389	0.10279	F	1	23.6093	0.830433	0.0265889	-0.0897589	1.94591	42.86	0	29.1755	3.17805	0.7569
701	2021	-0.67189	0.116594	F	1	23.4778	0.77795	0.0423556	0.423107	2.07944	37.5	0	45.0038	3.21888	0.4345
701	2022	-0.62629	0.0983963	F	1	23.4972	0.772323	0.0625918	-0.134031	2.19722	33.33	0	42.9536	3.2581	1.3207
702	2010	0.341506	0.100891	C13	1	20.6525	0.527542	0.0394646	0.0282072	1.94591	42.86	0	24.2225	2.63906	0.0031
702	2011	0.372757	0.0899685	C13	1	20.5393	0.449502	0.038149	0.120954	1.79176	50	0	23.9225	2.70805	0.0023
702	2012	0.418097	0.1	C13	1	20.6312	0.496521	0.0282602	0.0282991	1.94591	42.86	0	23.9281	2.77259	0.0017
702	2013	0.437431	0.0814948	C13	1	20.4068	0.394248	-0.0123343	0.0295345	1.94591	42.86	0	25.7493	2.83321	0.0013
702	2014	0.478476	0.1	C13	1	20.3825	0.307983	0.0600501	-0.110065	1.94591	42.86	0	25.5266	2.89037	0.001
702	2015	0.474852	0.0770029	C13	1	20.2588	0.266837	0.0177968	-0.268935	1.79176	50	0	25.1346	2.94444	0.0005
702	2016	0.406876	0.1	C13	1	20.2865	0.286479	0.00977943	-0.0659816	1.94591	42.86	0	25.1346	2.99573	0
702	2017	0.363353	0.1	C13	1	20.3751	0.328779	0.0321654	0.0962722	1.94591	42.86	0	25.1346	3.04452	0
702	2018	0.616539	0.0683622	C13	1	20.3937	0.273323	0.101233	-0.00484041	1.94591	42.86	0	25.1346	3.09104	0
702	2019	0.639065	0.0534752	C13	1	20.3357	0.176657	0.0283707	-0.163103	1.94591	42.86	0	25.1346	3.13549	0
702	2020	-0.00826276	0.0246242	C13	1	20.6456	0.328064	0.0545881	-0.0487233	1.94591	42.86	0	25.1346	3.17805	0
702	2021	-0.202984	0.0288184	C13	1	20.6191	0.691089	-0.144186	0.340046	1.94591	42.86	0	25.1346	3.21888	0
702	2022	-0.541293	0.0581937	C13	1	20.4959	0.852813	-0.144186	-0.188936	1.94591	42.86	0	15.13	3.2581	0
707	2010	0.0654633	0.1	C26	1	22.6715	0.673384	0.0349509	0.270088	2.19722	33.33	0	25.1135	2.63906	0.0003
707	2011	-0.0695326	0.1	C26	1	22.806	0.742507	0.0863888	0.388541	2.19722	33.33	0	25.1135	2.70805	0.0003
707	2012	-0.161825	0.1	C26	1	22.8562	0.745206	0.0324081	-0.121299	2.19722	33.33	1	25.1135	2.77259	0.0003
707	2013	-0.280523	0.1	C26	1	22.9166	0.835018	-0.0498699	-0.19037	2.19722	33.33	1	25.1135	2.83321	0.0003
707	2014	-0.296039	0.0816687	C26	1	23.0304	0.853113	0.0258594	0.0748349	2.19722	33.33	1	25.1135	2.89037	0.0003
707	2015	-0.293657	0.1	C26	1	23.1286	0.865886	0.0231902	-0.0294516	2.19722	33.33	1	25.1135	2.94444	0.0003
707	2016	-0.402801	0.1	C26	1	23.0842	0.907668	-0.0311493	0.0226234	2.19722	33.33	1	25.1135	2.99573	0.0003
707	2017	-0.240593	0.1	C26	1	22.9889	0.907668	-0.0434995	0.0783201	2.19722	33.33	1	25.1135	3.04452	0.0003
707	2022	1.71417	0.0756507	C26	1	21.7282	0.463275	0.261717	0.424492	2.19722	33.33	0	25.1135	3.2581	0
708	2019	-1.37045	0.0610192	C31	1	25.008	0.651766	0.17602	2.70753	2.19722	33.33	0	74.0177	3.13549	0
710	2010	0.866865	0.1	C37	1	19.9901	0.681101	0.0385027	0.13499	1.94591	42.86	0	58.8638	2.63906	0
710	2011	0.863731	0.1	C37	1	19.9901	0.65515	0.014029	-0.117415	1.94591	42.86	0	58.8638	2.70805	0
710	2012	1.25702	0.1	C36	0	19.9901	0.63732	0.0107194	-0.191827	1.94591	42.86	0	58.8638	2.77259	0
710	2013	1.28742	0.0753264	C36	0	19.9901	0.704944	0.0124655	-0.207936	1.94591	42.86	0	58.8638	2.83321	0
710	2014	1.71417	0.1	C36	0	19.9901	0.708361	0.0339666	0.0435048	1.94591	42.86	0	58.8638	2.89037	0
710	2015	1.71417	0.1	C36	0	20.0279	0.764096	-0.0187984	-0.159282	1.94591	42.86	0	58.8638	2.94444	0
710	2016	1.71417	0.045309	C36	0	20.1219	0.79185	0.00160614	0.0753007	1.94591	42.86	0	29.1019	2.99573	0
710	2017	-1.22953	0.0526688	M	0	21.3146	0.136147	0.238532	2.70753	2.19722	33.33	0	14.5528	3.04452	21.5815
711	2012	-1.19242	0.0750382	K	0	20.4724	0.538058	0.0291517	0.0337651	1.94591	42.86	0	26.6348	2.77259	0
711	2013	-1.39628	0.1	K	0	20.8153	0.642154	0.00487206	0.0317099	1.94591	42.86	0	26.6348	2.83321	0
711	2014	-1.42026	0.0721006	K	0	20.93	0.741107	-0.018706	0.0876791	2.07944	50	1	18.6453	2.89037	0
711	2017	-1.45805	0.120194	A	0	22.888	0.500426	0.0622584	2.70753	1.94591	42.86	1	19.479	3.04452	7.513
711	2018	-1.49846	0.1311	E	0	23.1207	0.59171	0.0418495	0.377736	2.19722	33.33	0	19.479	3.09104	7.4788
715	2010	1.52672	0.1	F	1	21.3253	0.447794	0.0589992	-0.0749388	2.19722	33.33	1	33.8552	2.63906	0.0127
715	2011	1.56098	0.1	F	1	21.4185	0.448881	0.100347	0.442165	1.94591	42.86	1	33.8552	2.70805	0.0127
715	2012	1.57387	0.0874485	F	1	21.4988	0.454237	0.0733007	-0.0452623	2.07944	37.5	1	33.8552	2.77259	0.0127
715	2013	1.54969	0.0902827	F	1	21.5125	0.422104	0.0705351	0.0341019	2.19722	33.33	1	33.8552	2.83321	0.0127
715	2014	1.53774	0.0490516	F	1	21.5261	0.507915	0.0610742	-0.0991962	2.19722	33.33	1	33.8552	2.89037	0.0092
715	2015	1.56686	0.0811928	F	1	21.4968	0.47122	0.056362	-0.116359	2.19722	33.33	1	33.8552	2.94444	0.0092
715	2016	1.6931	0.0268763	F	1	21.4785	0.429003	0.0681807	-0.118479	2.19722	33.33	1	33.8552	2.99573	0
715	2018	1.69704	0.0237125	F	1	21.498	0.379362	0.0565481	0.0377318	2.19722	33.33	1	33.8552	3.09104	0.0005
715	2019	1.68911	0.0253869	F	0	21.5532	0.355108	0.0882191	0.0590669	2.07944	37.5	0	38.3353	3.13549	0.0016
715	2020	1.67858	0.0381886	F	0	21.5651	0.334903	0.0479709	-0.545693	2.19722	33.33	0	38.3353	3.17805	0.001
715	2021	1.7004	0.0197937	F	0	21.6168	0.321261	0.075291	0.0110781	2.19722	33.33	0	38.3353	3.21888	0.001
715	2022	1.7112	0.0427284	F	0	21.6	0.277346	0.0358321	-0.201262	2.19722	33.33	1	15.3353	3.2581	0.001
716	2011	-0.936744	0.0846993	C14	0	20.5289	0.653428	0.0305087	0.378987	2.19722	33.33	1	22.7003	2.70805	0.0016
716	2012	-1.02116	0.0840545	C14	0	20.6759	0.636328	0.04248	0.103081	2.19722	33.33	1	22.7003	2.77259	0.0012
716	2013	-1.04944	0.0950228	C14	0	21.1011	0.425959	0.0659692	1.03523	2.19722	33.33	1	33.2138	2.83321	8.7405
716	2014	0.25137	0.0631714	C14	0	21.5685	0.222522	0.0427226	0.147064	2.19722	33.33	1	32.5532	2.89037	6.8916
716	2015	0.0314955	0.088954	C14	0	21.7617	0.384817	0.0542854	0.260481	2.19722	33.33	0	32.7149	2.94444	7.6196
716	2016	-0.333995	0.0682246	C14	0	21.8597	0.415167	0.000302841	0.226146	2.19722	33.33	0	32.6883	2.99573	7.5024
716	2017	-0.632908	0.121411	C14	0	22.342	0.461259	0.040959	0.197582	2.07944	37.5	0	32.935	3.04452	7.4269
716	2018	-0.805888	0.103659	C14	0	22.4096	0.476286	0.0249155	0.430273	2.07944	37.5	0	30.5551	3.09104	10.0827
716	2019	-0.833758	0.11269	C14	0	22.3908	0.464141	0.0289101	0.128957	2.19722	33.33	0	30.6292	3.13549	10.0819
716	2020	-0.667399	0.151399	C14	0	22.3746	0.468068	0.0251599	-0.141816	2.19722	33.33	0	30.638	3.17805	8.5091
716	2021	-0.616974	0.155687	C14	0	22.352	0.477292	0.00614116	0.0478706	2.19722	33.33	0	30.638	3.21888	8.5174
716	2022	-0.83951	0.112079	C14	0	22.267	0.460487	-0.0106831	-0.250683	2.07944	37.5	0	30.638	3.2581	4.7268
717	2010	1.71417	0.07836	C31	1	23.8631	0.748163	0.0149766	0.410967	2.3979	36.36	0	36.2686	2.63906	0.0016
717	2011	1.70874	0.1	C31	1	23.9163	0.807937	-0.0264309	0.214397	2.3979	36.36	0	36.2686	2.70805	0.0009
717	2012	1.71417	0.0755558	C31	1	23.7431	0.86673	-0.0547005	-0.158015	2.3979	36.36	0	36.2686	2.77259	0.0007
717	2014	1.6833	0.0890012	C31	1	23.6448	0.841851	-0.0411296	0.0169831	2.30259	40	0	56.0239	2.89037	0
717	2015	1.71417	0.0610968	C31	1	23.5303	0.907668	-0.101063	-0.428384	2.3979	36.36	0	53.3665	2.94444	0
717	2017	1.71417	0.0867133	C31	1	23.3916	0.793792	0.19058	0.863488	2.3979	36.36	0	53.0481	3.04452	0
717	2019	1.61146	0.050988	C31	1	23.5665	0.534179	0.124581	0.0748991	1.79176	50	0	53.0481	3.13549	0
717	2020	1.70531	0.0454342	C31	1	23.6	0.46439	0.130168	0.0827759	1.79176	50	0	53.0481	3.17805	0
719	2012	-1.42322	0.0609402	R	1	21.6774	0.324546	0.0777413	0.267698	2.19722	33.33	0	74.0177	2.77259	0
719	2013	-1.42732	0.0675432	R	1	21.7995	0.302814	0.101214	0.270217	2.19722	33.33	0	74.0177	2.83321	0
719	2014	-1.46321	0.129042	R	1	22.8722	0.347621	0.112903	1.46161	2.19722	33.33	0	74.0177	2.89037	0
719	2015	-1.48747	0.14084	R	1	22.9531	0.340795	0.0740638	0.0050775	2.19722	33.33	0	74.0177	2.94444	0
719	2016	-1.5024	0.0970663	R	1	23.0406	0.341196	0.0681427	0.105212	2.19722	33.33	0	74.0177	2.99573	0
719	2017	-1.47467	0.0603705	R	1	23.118	0.341727	0.0664745	0.0360965	2.30259	40	0	74.0177	3.04452	0
719	2018	-1.45032	0.0488816	R	1	23.1675	0.326794	0.0644396	0.101126	2.19722	33.33	0	62.9622	3.09104	0
719	2019	-1.49102	0.0835457	R	1	23.2347	0.323724	0.0698504	0.0552456	2.19722	33.33	0	62.9622	3.13549	0
719	2020	-1.53302	0.0827968	R	1	23.337	0.342158	0.0699396	0.00967846	2.19722	33.33	0	62.9622	3.17805	0
719	2021	-1.5537	0.117833	R	1	23.4251	0.361004	0.0664572	-0.0343371	2.07944	37.5	0	60.0302	3.21888	0
719	2022	-1.53806	0.110564	R	1	23.4834	0.374227	0.0656205	0.0397186	2.07944	37.5	0	60.0302	3.2581	0
720	2014	-1.68094	0.1	D	1	22.4252	0.794783	0.064107	0.0840003	2.3979	36.36	0	18.5403	2.89037	0.0001
720	2017	-1.72815	0.0833918	D	1	22.9242	0.842368	-0.0509318	0.104107	2.19722	33.33	0	21.2627	3.04452	0
720	2019	-1.0728	0.0298507	D	1	22.2552	0.437524	0.14654	0.3756	2.30259	40	0	23.2627	3.13549	0
720	2020	-0.817304	0.0595524	K	1	22.3883	0.455691	0.0995376	0.0761646	2.30259	40	0	23.2627	3.17805	0
720	2021	-0.560269	0.0563612	K	1	22.4303	0.494824	-0.00808541	0.0850378	2.30259	40	0	23.2627	3.21888	0
720	2022	-0.608633	0.035772	K	1	22.4414	0.524673	-0.0103374	-0.0471461	2.30259	40	0	23.2627	3.2581	0
721	2010	0.628433	0.0848546	H	1	20.4001	0.41771	0.0770629	0.0505673	2.19722	33.33	0	26.3121	2.63906	0.0019
721	2011	0.731095	0.0606134	H	1	20.4103	0.374313	0.0793984	0.134803	2.19722	33.33	0	26.3121	2.70805	0.0019
721	2012	0.960259	0.0693556	H	1	20.4218	0.370423	0.0437878	-0.0199079	2.19722	33.33	0	26.3121	2.77259	0
721	2013	0.514331	0.0939451	H	1	20.7428	0.296193	0.0374085	-0.109976	2.19722	33.33	0	21.0397	2.83321	0
721	2014	0.460283	0.0521726	H	1	20.7856	0.33581	0.0337539	-0.0689076	2.19722	33.33	0	21.0397	2.89037	0
721	2015	0.434258	0.0549979	H	1	20.8067	0.379224	-0.0314783	-0.0857027	2.19722	33.33	0	21.0397	2.94444	0
721	2016	0.349677	0.0667396	H	1	20.7722	0.347471	0.021234	0.00310178	2.19722	33.33	0	21.0397	2.99573	0.0454
721	2017	0.360212	0.0833918	H	1	20.7964	0.378235	-0.00795954	-0.0134995	2.07944	37.5	0	21.0397	3.04452	0.0351
721	2018	0.311222	0.0278408	H	1	20.9649	0.473514	0.012839	0.00454662	2.07944	37.5	0	21.0397	3.09104	0.0351
721	2019	0.375363	0.0519423	H	1	20.8218	0.437833	-0.0361429	0.00891111	2.19722	33.33	1	21.0397	3.13549	0.0351
721	2020	0.330812	0.0414124	H	1	20.9516	0.498944	0.0147523	-0.179021	2.19722	33.33	1	21.0397	3.17805	0.0051
721	2021	0.990753	0.0534482	H	1	21.1675	0.703131	-0.101958	0.263897	2.19722	33.33	1	21.0397	3.21888	0.0051
721	2022	0.930056	0.0197937	H	1	21.1992	0.662919	-0.121732	-0.0664951	2.19722	33.33	0	30.9594	3.2581	0
722	2013	1.64664	0.1	D	1	21.7755	0.205886	0.0665621	-0.067621	1.94591	42.86	0	42.2329	2.83321	0.0018
722	2015	1.41258	0.1	D	1	21.7877	0.07637	0.0603204	0.0179358	1.79176	50	0	42.276	2.94444	0
722	2022	0.270459	0.0545943	D	1	21.933	0.07637	0.0210041	-0.13876	1.60944	40	0	44.9919	3.2581	0
723	2015	-1.68198	0.0804353	C25	0	23.422	0.551948	-0.0484612	2.70753	2.19722	33.33	0	74.0177	2.94444	0.0001
723	2016	-1.11436	0.1	C25	0	23.2567	0.412597	0.0818595	0.246986	2.19722	33.33	0	74.0177	2.99573	0.0001
723	2017	-0.999514	0.0754468	C25	0	23.3492	0.391882	0.130597	0.721228	2.19722	33.33	0	74.0177	3.04452	0.0001
723	2018	-0.980254	0.0762717	C25	0	23.651	0.566621	0.18204	0.237688	2.19722	33.33	0	74.0177	3.09104	0.19
723	2019	-0.989808	0.0720872	C25	0	23.7008	0.527545	0.0902081	-0.0697516	2.19722	33.33	0	57.3782	3.13549	0.1941
723	2020	-0.994135	0.0920061	C25	0	23.9546	0.555294	0.0621501	-0.088274	2.19722	33.33	0	55.3544	3.17805	0.0608
725	2010	-1.37674	0.106235	C39	1	24.7165	0.368249	-0.0531452	0.284212	2.3979	36.36	0	9.5704	2.30259	0.0008
725	2011	-1.48255	0.0698772	C39	1	24.954	0.490391	0.0142402	0.587658	2.3979	36.36	0	9.5704	2.3979	0.0008
725	2012	-1.4811	0.0764926	C39	1	24.9295	0.474486	0.00703508	1.02266	2.3979	36.36	0	11.3453	2.48491	0.0016
725	2013	-1.37882	0.0728216	C39	1	25.2509	0.587693	0.0428997	0.310524	2.3979	36.36	0	10.9763	2.56495	0.0007
725	2014	-1.28072	0.0791117	C39	1	25.6377	0.43512	0.0261262	0.0900694	2.48491	33.33	0	11.5142	2.63906	0.0074
725	2015	-1.30096	0.053344	C39	1	25.751	0.486537	0.0242995	0.320711	2.3979	36.36	0	11.559	2.70805	0.0063
725	2016	-1.34915	0.106441	C39	1	26.0469	0.551437	0.0269004	0.416914	2.48491	33.33	0	11.559	2.77259	0.0068
725	2017	-1.39359	0.115388	C39	1	26.2689	0.592813	0.0506851	0.361486	2.48491	33.33	0	11.6768	2.83321	0.0069
725	2018	-1.4484	0.0577074	C39	1	26.3812	0.604125	0.0261328	0.0352705	2.48491	33.33	0	11.6768	2.89037	0.0097
725	2019	-1.3736	0.0744513	C39	1	26.3812	0.585627	0.00775215	0.195149	2.48491	33.33	0	11.6768	2.94444	0.0084
725	2020	-1.44469	0.0660663	C39	1	26.3812	0.591291	0.0228674	0.167957	2.48491	33.33	0	11.6768	2.99573	0.0507
725	2021	-1.44373	0.11548	C39	1	26.3812	0.517767	0.0876493	0.617895	2.48491	33.33	0	10.569	3.04452	0.0479
726	2010	0.702736	0.1	C17	0	22.6714	0.324162	0.14625	0.245131	2.63906	35.71	0	12.3951	2.3979	0.134
726	2011	0.765918	0.1	C17	0	22.7712	0.294377	0.152151	0.209533	2.63906	35.71	0	12.222	2.48491	0.2907
726	2012	0.708364	0.0869989	C17	0	22.8217	0.306452	0.10844	-0.0292185	2.63906	35.71	0	12.2228	2.56495	0.292
726	2013	0.709042	0.0269489	C17	0	22.8529	0.237442	0.153523	0.0978123	2.56495	38.46	0	13.625	2.63906	0.2175
726	2014	0.748439	0.0452712	C17	0	22.8782	0.186753	0.137613	-0.0476296	2.56495	38.46	0	14.685	2.70805	0.1959
726	2015	0.796014	0.0288268	C17	0	22.9306	0.199597	0.101579	0.000589006	2.56495	38.46	1	14.685	2.77259	0.1887
726	2016	0.775952	0.0704977	C17	0	22.9647	0.211971	0.113097	-0.0310321	2.56495	38.46	1	15.2128	2.83321	0.1496
726	2017	0.591876	0.047956	C17	0	23.0428	0.235536	0.109083	0.0714628	2.63906	35.71	1	15.2128	2.89037	0.1532
726	2018	0.505827	0.034628	C17	0	23.0782	0.266844	0.0983453	0.073306	2.63906	35.71	1	15.2128	2.94444	0.1196
726	2019	0.407894	0.0234023	C17	0	23.1986	0.301725	0.109145	-0.0112919	2.63906	35.71	1	16.3559	2.99573	0.1277
726	2020	0.482718	0.0197937	C17	0	23.2189	0.332915	0.0161866	-0.301433	2.63906	35.71	1	16.3557	3.04452	0.1243
726	2021	0.471958	0.0197937	C17	0	23.2872	0.355742	0.0325121	0.102508	2.48491	33.33	1	15.9069	3.09104	0.3822
726	2022	0.327782	0.0197937	C17	0	23.3149	0.295346	0.0706525	0.32455	2.48491	33.33	1	15.8121	3.13549	0.3854
727	2010	-1.09728	0.1	C39	1	20.7525	0.49647	-0.0141836	0.199393	1.79176	33.33	0	25.7724	2.63906	0.0059
727	2011	-1.1951	0.0606134	C39	1	20.7686	0.509027	0.0117026	0.0472707	1.79176	33.33	0	25.7724	2.70805	0.0053
727	2012	-1.43129	0.1	C39	1	20.8973	0.649322	-0.030237	0.165733	1.94591	42.86	0	22.6999	2.77259	0.0053
727	2013	-1.58704	0.1	C39	1	20.6482	0.564325	0.0259235	0.0137511	1.94591	42.86	0	22.6999	2.83321	0.0053
727	2014	-1.35177	0.0364168	C39	1	23.1694	0.907668	0.00556344	0.205875	1.94591	42.86	0	22.6999	2.89037	0.0045
727	2015	-1.73854	0.1	C39	1	24.1879	0.429146	-0.0034	0.169732	2.19722	33.33	0	24.5133	2.94444	0.0002
727	2016	-1.72323	0.0830897	C39	1	24.2435	0.458285	0.00679675	0.36344	2.19722	33.33	0	24.5133	2.99573	0
729	2010	-0.779678	0.1	C15	1	23.4091	0.351839	0.0854997	0.08517	2.63906	35.71	1	56.4764	2.63906	0.0163
729	2011	-0.791637	0.1	C15	1	23.5374	0.392123	0.0836323	0.178518	2.70805	33.33	1	56.4764	2.70805	0.0163
729	2012	-0.815432	0.1	C15	1	23.626	0.394888	0.0577938	0.0738669	2.70805	33.33	0	57.4833	2.77259	0.0166
729	2013	-0.81435	0.0920078	C15	1	23.6627	0.315496	0.0589576	0.0548621	2.70805	33.33	0	57.4618	2.83321	0.0158
729	2014	-0.822563	0.0364168	C15	1	23.664	0.293281	0.0585133	-0.0177933	2.70805	33.33	0	57.5719	2.89037	0.0137
729	2015	-0.779513	0.0349599	C15	1	23.627	0.249375	0.0479336	-0.0714977	2.70805	33.33	0	57.3903	2.94444	0.0137
729	2016	-0.729692	0.0696077	C15	1	23.6277	0.250602	0.0292564	-0.0769701	2.70805	33.33	0	57.396	2.99573	0.0137
729	2017	-0.68064	0.0833918	C15	1	23.6191	0.24434	0.0199923	-0.0326283	2.70805	33.33	1	57.396	3.04452	0.0086
729	2018	-0.685507	0.0338996	C15	1	23.5962	0.222432	0.0206798	0.0132368	2.70805	33.33	1	57.396	3.09104	0.0086
729	2019	-0.680874	0.0855529	C15	1	23.6226	0.239321	0.0220411	0.0109936	2.3979	45.45	1	57.396	3.13549	0.0031
729	2020	-0.688795	0.0821188	C15	1	23.6406	0.249383	0.0206915	-0.0470944	2.56495	38.46	1	57.396	3.17805	0.0031
729	2021	-0.702359	0.0743759	C15	1	23.6896	0.280513	0.0171776	0.0944884	2.70805	33.33	1	57.396	3.21888	0.0031
729	2022	-0.654969	0.0404223	C15	1	23.7531	0.310642	0.0269882	0.103761	1.94591	57.14	0	57.396	3.2581	0.0009
731	2010	0.563069	0.1	C26	1	22.0173	0.48036	0.0435787	-0.0812434	1.94591	42.86	0	14.4152	2.63906	0.0365
731	2011	0.246791	0.0899685	C26	1	22.0714	0.449274	0.0989244	0.558928	1.94591	42.86	0	14.3441	2.70805	0.0363
731	2012	0.19498	0.0874485	C26	1	22.217	0.487656	0.0890847	0.240138	1.94591	42.86	0	14.3438	2.77259	0.0466
731	2013	0.364137	0.0753264	C26	1	22.2967	0.370382	0.0523382	-0.113529	1.94591	42.86	0	12.1818	2.83321	0.0308
731	2014	-0.196414	0.0567101	C26	1	22.2329	0.389214	-0.0428508	-0.173181	1.79176	50	0	12.1818	2.89037	0.0308
731	2015	-0.388956	0.0612418	C26	1	22.3491	0.443723	0.0262109	-0.176292	1.94591	42.86	0	12.1818	2.94444	0
731	2016	-0.382696	0.1	C26	1	22.2797	0.458739	-0.0408727	-0.396665	1.79176	50	1	12.1818	2.99573	0
731	2017	-0.412367	0.0847022	C26	1	22.1988	0.379162	0.0505627	0.0666382	1.94591	42.86	0	12.1818	3.04452	0
731	2018	-0.345985	0.0830214	C26	1	22.1462	0.301836	0.0666949	0.0442718	1.79176	50	0	12.1818	3.09104	0
731	2019	-0.348868	0.1	C26	1	22.0639	0.241189	0.0297384	0.109553	1.79176	50	1	12.1818	3.13549	0
731	2020	-0.432888	0.0429126	C26	1	22.1106	0.258321	0.0330252	-0.00570736	1.79176	50	1	12.1818	3.17805	0
731	2021	-0.469101	0.04792	C26	1	22.2076	0.18259	0.178195	0.404662	1.79176	50	1	12.3016	3.21888	0
731	2022	-0.442079	0.0576205	C26	1	22.3669	0.169799	0.178989	0.200136	1.94591	42.86	1	12.3016	3.2581	0.0005
733	2010	-1.45439	0.0632146	C39	1	21.955	0.334952	0.0235626	0.318035	1.94591	42.86	0	36.1303	2.63906	0.0002
733	2011	-1.49041	0.0664444	C39	1	22.0236	0.353208	0.0253764	0.147921	1.94591	42.86	0	36.1303	2.70805	0.0002
733	2012	-1.53175	0.0978331	C39	1	22.0328	0.344507	0.0375458	-0.109452	1.94591	42.86	0	36.1303	2.77259	0
733	2013	-0.879598	0.0662369	C39	1	22.0514	0.340347	0.040808	-0.00038721	1.94591	42.86	0	36.1303	2.83321	0
733	2014	-1.09841	0.0848038	C39	1	22.3853	0.322552	0.045438	0.40275	1.94591	57.14	0	36.13	2.89037	0
733	2015	-1.2941	0.0492857	C39	1	22.6188	0.426566	0.0441232	0.214281	1.94591	57.14	0	36.13	2.94444	0
733	2016	-1.35264	0.1	C39	1	22.8253	0.505207	0.0391869	0.301265	1.94591	57.14	0	36.13	2.99573	0
733	2017	-1.41693	0.0425228	C39	1	22.9201	0.522398	0.0387401	0.216842	1.94591	57.14	0	36.13	3.04452	0
733	2018	-1.39751	0.0641313	C39	1	23.0395	0.509791	0.0401382	-0.334287	1.94591	57.14	0	32.9393	3.09104	0
733	2019	-1.27527	0.0323759	C39	1	22.8942	0.386039	0.048675	-0.312743	1.94591	57.14	0	32.9393	3.13549	0
733	2020	-1.23336	0.0845916	C39	1	22.9158	0.3333	0.0870086	0.0767251	1.79176	57.14	0	32.9393	3.17805	0
733	2021	-1.30794	0.0769026	C39	1	23.1323	0.331351	0.179631	0.431989	1.94591	57.14	0	32.7277	3.21888	0.0988
733	2022	-1.40793	0.0555214	C39	1	23.3304	0.28078	0.225714	0.284813	1.94591	57.14	0	32.5844	3.2581	0.038
735	2010	-0.731977	0.07836	A	0	21.7919	0.427349	0.0197456	0.0777934	1.94591	42.86	0	10.3058	2.63906	0.0234
735	2011	-0.709776	0.1	A	0	22.0118	0.496975	0.0366226	0.251245	1.94591	42.86	0	10.3058	2.70805	0.02
735	2012	-0.990499	0.0907515	A	0	22.1963	0.582561	0.0238881	-0.228972	1.94591	42.86	0	10.9176	2.77259	0.0075
[truncated: 9,278 more rows]
